# Supplementary material for: Causal effects between circulating immune cells and heart failure: evidence from a bidirectional Mendelian randomization study
Source: BMC Med Genomics. 2024 Feb 26;17:62. doi: 10.1186/s12920-024-01827-5 (PMC10895739; doi:10.1186/s12920-024-01827-5)
Supplement: Supplementary file 2 — Supplementary material 2. [file 12920_2024_1827_MOESM2_ESM.xlsx]

## Sheet: Sup Table 1. GWAS information
Phenotype	Ancestry	GWAS ID	Data source
Basophil	European	ieu-b-29	https://gwas.mrcieu.ac.uk/datasets/ieu-b-29/
White blood cell	European	ieu-b-30	https://gwas.mrcieu.ac.uk/ieu-b-30/
Monocyte	European	ieu-b-31	https://gwas.mrcieu.ac.uk/datasets/ieu-b-31/
Lymphocyte	European	ieu-b-32	https://gwas.mrcieu.ac.uk/ieu-b-32/
Eosinophil	European	ieu-b-33	https://gwas.mrcieu.ac.uk/datasets/ieu-b-33/
Neutrophil	European	ieu-b-34	https://gwas.mrcieu.ac.uk/datasets/ieu-b-34/
HLA DR+ Natural Killer AC	European	ebi-a-GCST90001648	https://gwas.mrcieu.ac.uk/datasets/ebi-a-GCST90001648/
Resting CD4 regulatory T cell AC	European	ebi-a-GCST90001480	https://gwas.mrcieu.ac.uk/datasets/ebi-a-GCST90001480/
CD8+ Natural Killer T AC	European	ebi-a-GCST90001630	https://gwas.mrcieu.ac.uk/datasets/ebi-a-GCST90001630/
Secreting CD4 regulatory T cell AC	European	ebi-a-GCST90001492	https://gwas.mrcieu.ac.uk/datasets/ebi-a-GCST90001492/
Natural Killer T AC	European	ebi-a-GCST90001621	https://gwas.mrcieu.ac.uk/datasets/ebi-a-GCST90001621/
CD39+ CD4+ T cell AC	European	ebi-a-GCST90001660	https://gwas.mrcieu.ac.uk/datasets/ebi-a-GCST90001660/
B cell AC	European	ebi-a-GCST90001642	https://gwas.mrcieu.ac.uk/datasets/ebi-a-GCST90001642/
Memory B cell AC	European	ebi-a-GCST90001407	https://gwas.mrcieu.ac.uk/datasets/ebi-a-GCST90001607/
Naive-mature B cell AC	European	ebi-a-GCST90001409	https://gwas.mrcieu.ac.uk/datasets/ebi-a-GCST90001409/
IgD+ CD38+ B cell AC	European	ebi-a-GCST90001392	https://gwas.mrcieu.ac.uk/datasets/ebi-a-GCST90001392/
HF	European	GCST90162626	http://ftp.ebi.ac.uk/pub/databases/gwas/summary_statistics/GCST90162001-GCST90163000/GCST90162626
*AC, absolute count.

## Sheet: Sup Table 2. basophil
SNP	chr	pos	effect_allele.exposure	other_allele.exposure	effect_allele.outcome	other_allele.outcome	beta.exposure	beta.outcome	eaf.exposure	eaf.outcome	remove	palindromic	ambiguous	se.outcome	pval.outcome	mr_keep.outcome	se.exposure	pval.exposure	mr_keep.exposure	mr_keep	F statistics	steiger_pval	R2
rs10006833	4	9953097	C	T	C	T	-0.015606	0.0027	0.209061	0.2002	FALSE	FALSE	FALSE	0.0064	0.6764	TRUE	0.002521	6.21999e-10	TRUE	TRUE	38.1802	1.41617e-07	8.05433e-05
rs10734121	11	89656239	A	G	A	G	-0.025432	0.0048	0.845295	0.8414	FALSE	FALSE	FALSE	0.0071	0.5013	TRUE	0.002837	3.2802e-19	TRUE	TRUE	79.7764	3.05247e-14	0.000169162
rs10746147	12	80316758	G	A	G	A	-0.022399	0.0014	0.926163	0.8187	FALSE	FALSE	FALSE	0.0076	0.8539	TRUE	0.003927	1.2e-08	TRUE	TRUE	32.4003	7.49616e-07	6.86197e-05
rs10806232	6	82679060	T	A	T	A	-0.014739	0.005	0.597775	0.602	FALSE	TRUE	FALSE	0.0051	0.3304	TRUE	0.002097	2.1702e-12	TRUE	TRUE	49.5215	9.48073e-09	0.000104465
rs10835333	11	3957766	G	A	G	A	0.014555	0.0035	0.349229	0.3756	FALSE	FALSE	FALSE	0.0052	0.5012	TRUE	0.002161	1.67996e-11	TRUE	TRUE	45.0626	1.74375e-08	9.62926e-05
rs1086893	1	212563114	C	T	C	T	0.029865	0.0105	0.343174	0.2928	FALSE	FALSE	FALSE	0.0057	0.06519	TRUE	0.002162	2.40991e-43	TRUE	TRUE	190.285	1.0073e-29	0.000402087
rs10883359	10	101274033	G	A	G	A	-0.01313	0.0023	0.284616	0.3332	FALSE	FALSE	FALSE	0.0054	0.663	TRUE	0.002268	7.29995e-09	TRUE	TRUE	33.2127	9.17415e-07	7.02034e-05
rs10906375	10	13498371	G	A	G	A	-0.012492	0.003	0.300993	0.4108	FALSE	FALSE	FALSE	0.0053	0.5641	TRUE	0.002234	2.29002e-08	TRUE	TRUE	31.127	3.0545e-06	6.56647e-05
rs10927074	1	236103965	C	T	C	T	0.079216	-0.0052	0.892265	0.8988	FALSE	FALSE	FALSE	0.0092	0.5688	TRUE	0.0033	2.99916e-127	TRUE	TRUE	572.543	4.42515e-97	0.00120644
rs11064881	12	120146925	A	G	A	G	-0.032268	-0.0144	0.073509	0.0757	FALSE	FALSE	FALSE	0.0105	0.1731	TRUE	0.003923	2.05022e-16	TRUE	TRUE	67.2345	3.80404e-11	0.000141826
rs11097787	4	103407342	T	C	T	C	-0.014501	0.0015	0.402632	0.4017	FALSE	FALSE	FALSE	0.0051	0.7616	TRUE	0.002087	3.83001e-12	TRUE	TRUE	47.9505	2.07412e-09	0.000101152
rs11121246	1	8917102	G	T	G	T	0.012743	0.005	0.502219	0.5183	FALSE	FALSE	FALSE	0.0052	0.3367	TRUE	0.002043	4.58997e-10	TRUE	TRUE	38.487	4.40454e-07	8.11904e-05
rs11158159	14	57857162	C	G	C	G	0.028179	-0.0043	0.769788	0.7336	FALSE	TRUE	FALSE	0.0062	0.4905	TRUE	0.002564	4.58987e-28	TRUE	TRUE	133.132	7.07861e-21	0.000281436
rs11187969	10	96231169	A	G	A	G	-0.016771	-0.0052	0.130137	0.1772	FALSE	FALSE	FALSE	0.0074	0.4817	TRUE	0.003058	4.24004e-08	TRUE	TRUE	30.0968	6.48434e-06	6.36795e-05
rs112352373	5	118687625	G	C	G	C	-0.013924	-0.0003	0.203153	0.2183	FALSE	TRUE	FALSE	0.0062	0.968	TRUE	0.002547	4.70999e-08	TRUE	TRUE	29.7532	1.5821e-06	6.27706e-05
rs1128099	19	18307468	A	G	A	G	-0.014562	0.0083	0.28544	0.2581	FALSE	FALSE	FALSE	0.0059	0.1583	TRUE	0.002268	1.41e-10	TRUE	TRUE	41.0047	5.65364e-07	8.65019e-05
rs11633707	15	69617688	A	G	A	G	0.012395	-0.0163	0.636389	0.567	FALSE	FALSE	FALSE	0.0052	0.001635	TRUE	0.002136	6.65994e-09	TRUE	TRUE	33.6378	0.000265661	7.11022e-05
rs11710737	3	107464170	G	A	G	A	0.01157	-0.0049	0.438906	0.4214	FALSE	FALSE	FALSE	0.0052	0.3427	TRUE	0.002065	2.15001e-08	TRUE	TRUE	31.1621	6.73263e-06	6.59332e-05
rs11756802	6	7170084	A	T	A	T	-0.029351	0.0139	0.048151	0.0513	FALSE	TRUE	FALSE	0.013	0.2861	TRUE	0.004935	2.80001e-09	TRUE	TRUE	37.4335	2.0939e-06	7.89676e-05
rs11772895	7	143081942	C	G	C	G	0.034127	-0.009	0.277783	0.2825	FALSE	TRUE	FALSE	0.0058	0.124	TRUE	0.0023	9.22996e-50	TRUE	TRUE	220.658	3.92304e-35	0.000467304
rs118013485	19	33726577	A	G	A	G	0.023734	0.0087	0.066978	0.0757	FALSE	FALSE	FALSE	0.0104	0.4041	TRUE	0.004201	1.64999e-08	TRUE	TRUE	33.3735	4.41478e-06	7.04038e-05
rs1186222	7	75247329	T	C	T	C	-0.022015	0.0156	0.461919	0.4286	FALSE	FALSE	FALSE	0.0052	0.00259	TRUE	0.002077	3.20996e-26	TRUE	TRUE	113.998	1.98033e-15	0.000240924
rs12075	1	159175354	A	G	A	G	0.027771	0.003	0.579533	0.5437	FALSE	FALSE	FALSE	0.0053	0.5736	TRUE	0.002071	6.02005e-41	TRUE	TRUE	177.868	6.07188e-31	0.000375857
rs12123922	1	205140436	A	G	A	G	-0.027772	0.0003	0.440557	0.4042	FALSE	FALSE	FALSE	0.0054	0.951	TRUE	0.002057	1.72982e-41	TRUE	TRUE	180.272	1.41241e-32	0.000380191
rs12143614	1	150932696	A	T	A	T	-0.023163	0.0325	0.116955	0.1099	FALSE	TRUE	FALSE	0.0088	0.0002242	TRUE	0.0032	4.71954e-13	TRUE	TRUE	52.5299	3.34957e-06	0.000110821
rs12376511	9	22142756	C	T	C	T	-0.020682	0.0085	0.162947	0.2625	FALSE	FALSE	FALSE	0.0064	0.1812	TRUE	0.002779	1.02991e-13	TRUE	TRUE	55.3147	2.83254e-09	0.000116685
rs12443468	15	81888088	G	A	G	A	0.014544	0.001	0.225894	0.3149	FALSE	FALSE	FALSE	0.0059	0.8598	TRUE	0.002451	3.03997e-09	TRUE	TRUE	35.0677	2.52772e-07	7.3978e-05
rs12447180	16	88517722	C	T	C	T	0.023452	-0.0047	0.323627	0.3429	FALSE	FALSE	FALSE	0.0054	0.3865	TRUE	0.002204	2.06016e-26	TRUE	TRUE	112.674	2.38834e-19	0.00024078
rs12453682	17	37770005	T	C	T	C	-0.01827	-0.0111	0.695293	0.648	FALSE	FALSE	FALSE	0.0054	0.04062	TRUE	0.00224	3.59998e-16	TRUE	TRUE	67.0486	4.7073e-10	0.000141435
rs12459419	19	51728477	T	C	T	C	-0.016693	0.001	0.322962	0.3136	FALSE	FALSE	FALSE	0.0056	0.8578	TRUE	0.002188	2.44006e-14	TRUE	TRUE	57.7682	2.98779e-11	0.000121861
rs12497690	3	27795397	C	A	C	A	0.014579	-0.0026	0.371338	0.3894	FALSE	FALSE	FALSE	0.0051	0.6139	TRUE	0.002121	6.48037e-12	TRUE	TRUE	47.042	5.72654e-09	9.92366e-05
rs12921873	16	87933057	T	C	T	C	0.015838	0.0017	0.210936	0.1798	FALSE	FALSE	FALSE	0.0069	0.8046	TRUE	0.002547	5.19003e-10	TRUE	TRUE	39.4865	7.78947e-08	8.35014e-05
rs12941811	17	38159335	C	T	C	T	-0.046353	-0.0054	0.578198	0.5732	FALSE	FALSE	FALSE	0.005	0.2792	TRUE	0.002071	7.70903e-111	TRUE	TRUE	497.272	1.85745e-82	0.00104802
rs1295927	17	57929535	G	A	G	A	-0.024975	0.011	0.447843	0.4847	FALSE	FALSE	FALSE	0.0051	0.02969	TRUE	0.002055	5.83042e-34	TRUE	TRUE	145.974	2.72804e-22	0.000308482
rs13089722	3	128306757	A	G	A	G	-0.087989	-0.0003	0.107756	0.1742	FALSE	FALSE	FALSE	0.0073	0.9722	TRUE	0.0033	1.4388e-156	TRUE	TRUE	706.686	4.09361e-122	0.00148872
rs13188960	5	35853319	T	G	T	G	-0.019117	-0.0124	0.27945	0.2801	FALSE	FALSE	FALSE	0.0056	0.02776	TRUE	0.002278	5.08042e-17	TRUE	TRUE	69.7693	1.9931e-10	0.000147176
rs13267723	8	130672344	A	G	A	G	-0.014047	-0.0008	0.231732	0.2172	FALSE	FALSE	FALSE	0.0061	0.8963	TRUE	0.002437	8.45999e-09	TRUE	TRUE	33.3043	5.06513e-07	7.0258e-05
rs13386606	2	8440572	A	G	A	G	-0.011941	-0.0058	0.358085	0.3809	FALSE	FALSE	FALSE	0.0051	0.2584	TRUE	0.002131	2.15001e-08	TRUE	TRUE	31.0726	1.04046e-05	6.55504e-05
rs13419763	2	219134950	T	C	T	C	0.016215	0.0064	0.562498	0.5705	FALSE	FALSE	FALSE	0.0051	0.2133	TRUE	0.002066	4.42996e-15	TRUE	TRUE	61.2257	2.3599e-10	0.000129409
rs138595256	21	36789420	G	C	G	C	0.064177	-0.0198	0.025574	0.0441	FALSE	TRUE	FALSE	0.0164	0.2258	TRUE	0.006916	1.82012e-20	TRUE	TRUE	97.3202	2.5612e-14	0.000205275
rs142405270	1	161353349	G	A	G	A	0.050739	0.0612	0.018962	0.0115	FALSE	FALSE	FALSE	0.0416	0.1407	TRUE	0.008204	6.41003e-10	TRUE	TRUE	45.3228	1.88134e-06	9.5782e-05
rs1427499	2	145400317	G	A	G	A	0.021037	0.0019	0.710264	0.7011	FALSE	FALSE	FALSE	0.0056	0.7265	TRUE	0.002263	1.57e-20	TRUE	TRUE	85.7598	8.37285e-16	0.000182146
rs146970669	12	27103449	A	G	A	G	0.022392	-0.0029	0.094107	0.1153	FALSE	FALSE	FALSE	0.0085	0.7342	TRUE	0.003534	2.43002e-10	TRUE	TRUE	40.4447	5.60147e-08	8.54899e-05
rs149007767	7	50370254	T	C	T	C	0.026584	0.0042	0.162151	0.1928	FALSE	FALSE	FALSE	0.0069	0.5462	TRUE	0.002887	3.48017e-20	TRUE	TRUE	91.0362	4.59197e-15	0.000192024
rs1537061	1	87739219	C	T	C	T	-0.025079	-0.0007	0.098713	0.1737	FALSE	FALSE	FALSE	0.0073	0.9196	TRUE	0.003425	2.54976e-13	TRUE	TRUE	53.0525	1.40602e-10	0.000111915
rs1539174	10	974870	G	C	G	C	0.046398	-0.0044	0.237332	0.2183	FALSE	TRUE	FALSE	0.0065	0.4953	TRUE	0.00241	1.51008e-82	TRUE	TRUE	369.685	2.33773e-62	0.000779328
rs1633768	9	135879138	T	C	T	C	-0.016647	0.0011	0.275307	0.2628	FALSE	FALSE	FALSE	0.0058	0.8441	TRUE	0.002317	7.0194e-13	TRUE	TRUE	52.1961	4.03072e-10	0.000110579
rs1669340	3	3198380	T	G	T	G	-0.033996	-0.0076	0.839194	0.7048	FALSE	FALSE	FALSE	0.0064	0.2321	TRUE	0.002785	3.0903e-34	TRUE	TRUE	147.56	1.72042e-24	0.000311925
rs16923637	8	59567885	T	G	T	G	0.014168	-0.0036	0.286039	0.301	FALSE	FALSE	FALSE	0.0057	0.5201	TRUE	0.002274	4.79005e-10	TRUE	TRUE	38.8636	1.99534e-07	8.19873e-05
rs16928084	11	2322954	G	A	G	A	-0.027734	-0.0077	0.11345	0.1351	FALSE	FALSE	FALSE	0.0081	0.3435	TRUE	0.003242	1.23994e-17	TRUE	TRUE	73.3505	1.2469e-12	0.000154726
rs16989483	20	43537200	C	T	C	T	-0.021088	0.0111	0.274125	0.2721	FALSE	FALSE	FALSE	0.0062	0.0712	TRUE	0.002287	3.14992e-20	TRUE	TRUE	83.4592	2.89806e-13	0.000176975
rs17613339	1	118139540	T	C	T	C	-0.016822	0.0043	0.128384	0.1334	FALSE	FALSE	FALSE	0.0074	0.5631	TRUE	0.003077	4.70999e-08	TRUE	TRUE	29.9325	5.31718e-06	6.33317e-05
rs17625587	1	198990494	A	G	A	G	0.01499	0.0008	0.263625	0.2592	FALSE	FALSE	FALSE	0.0058	0.8891	TRUE	0.002328	1.25e-10	TRUE	TRUE	41.354	1.95272e-08	8.72406e-05
rs17758695	18	60920854	T	C	T	C	-0.124742	-0.0313	0.029551	0.0367	FALSE	FALSE	FALSE	0.0217	0.1493	TRUE	0.006145	1.46994e-91	TRUE	TRUE	422.57	1.4913e-66	0.000892484
rs17860282	12	51740350	T	C	T	C	0.104693	0.0211	0.011189	0.0445	FALSE	FALSE	FALSE	0.0188	0.2627	TRUE	0.009859	2.61999e-26	TRUE	TRUE	114.141	8.77796e-19	0.000242532
rs1804999	1	156219450	G	A	G	A	0.011333	0.0036	0.505883	0.4864	FALSE	FALSE	FALSE	0.005	0.4686	TRUE	0.002053	3.48001e-08	TRUE	TRUE	30.4369	5.85573e-06	6.42096e-05
rs2007774	19	5813244	A	T	A	T	0.016484	0.0014	0.277568	0.2669	FALSE	TRUE	FALSE	0.0079	0.8582	TRUE	0.002349	2.35993e-12	TRUE	TRUE	51.4309	9.89226e-10	0.000108974
rs2028900	2	85767735	T	C	T	C	-0.01396	0.0117	0.449306	0.4324	FALSE	FALSE	FALSE	0.0051	0.02114	TRUE	0.002059	1.24997e-11	TRUE	TRUE	45.5815	9.3305e-07	9.64392e-05
rs2070596	15	50545159	A	T	A	T	0.022675	0.0096	0.211403	0.1807	FALSE	TRUE	FALSE	0.0067	0.1495	TRUE	0.002529	3.29989e-19	TRUE	TRUE	81.0853	4.53151e-13	0.000171432
rs2074585	15	91009484	A	G	A	G	-0.030894	0.0034	0.514859	0.5547	FALSE	FALSE	FALSE	0.0052	0.5112	TRUE	0.00205	2.71019e-51	TRUE	TRUE	226.109	1.43814e-38	0.000476798
rs2089979	3	196501413	G	A	G	A	-0.013908	0.0039	0.415685	0.3888	FALSE	FALSE	FALSE	0.0052	0.4508	TRUE	0.002084	2.59e-11	TRUE	TRUE	44.4122	3.06954e-08	9.3966e-05
rs2118140	12	66698461	G	A	G	A	0.018347	0.0028	0.528383	0.476	FALSE	FALSE	FALSE	0.005	0.576	TRUE	0.002052	4.02995e-19	TRUE	TRUE	79.5314	2.4428e-14	0.000167764
rs2158799	7	28277107	G	C	G	C	0.014086	-0.0012	0.609605	0.6087	FALSE	TRUE	FALSE	0.0059	0.8444	TRUE	0.00211	2.5698e-11	TRUE	TRUE	44.7685	6.86268e-09	9.44405e-05
rs2229092	6	31540757	C	A	C	A	0.025697	-0.0065	0.062139	0.0572	FALSE	FALSE	FALSE	0.0115	0.5704	TRUE	0.004247	1.47999e-09	TRUE	TRUE	36.3741	3.88626e-07	7.69658e-05
rs2239635	14	23588731	C	G	C	G	0.034388	0.0006	0.70425	0.6866	FALSE	TRUE	FALSE	0.0055	0.9139	TRUE	0.002255	1.89017e-52	TRUE	TRUE	233.605	5.86007e-41	0.000492601
rs2271352	5	126091428	C	G	C	G	0.042265	-0.0064	0.225593	0.225	FALSE	TRUE	FALSE	0.006	0.2884	TRUE	0.00247	1.44012e-65	TRUE	TRUE	296.025	3.08001e-48	0.000624147
rs2273770	9	77755469	T	C	T	C	0.011659	-0.0088	0.398729	0.3865	FALSE	FALSE	FALSE	0.0051	0.08659	TRUE	0.002124	4.15997e-08	TRUE	TRUE	29.836	4.89918e-05	6.51779e-05
rs2276066	11	70007311	G	A	G	A	0.013903	0.0045	0.648326	0.6775	FALSE	FALSE	FALSE	0.0055	0.411	TRUE	0.002145	9.37994e-11	TRUE	TRUE	41.6589	9.51153e-08	8.81416e-05
rs2282986	7	92299545	C	T	C	T	-0.088653	-0.0106	0.018065	0.1896	FALSE	FALSE	FALSE	0.0113	0.3501	TRUE	0.007728	1.98016e-30	TRUE	TRUE	131.812	3.55281e-22	0.000278829
rs2286599	12	6499533	A	G	A	G	0.023189	0.005	0.141728	0.1328	FALSE	FALSE	FALSE	0.0083	0.5482	TRUE	0.003001	1.15001e-14	TRUE	TRUE	61.3826	6.03884e-11	0.00013082
rs2289511	14	88454910	A	G	A	G	-0.016386	0.0074	0.582293	0.6062	FALSE	FALSE	FALSE	0.0051	0.152	TRUE	0.002078	3.29989e-15	TRUE	TRUE	61.7957	3.46767e-10	0.000130614
rs2294199	22	45631165	C	T	C	T	-0.016318	0.0017	0.470274	0.469	FALSE	FALSE	FALSE	0.005	0.728	TRUE	0.00205	1.81009e-15	TRUE	TRUE	62.8926	6.74743e-12	0.000132668
rs2298989	4	110891673	C	T	C	T	-0.011597	-0.0014	0.425369	0.4627	FALSE	FALSE	FALSE	0.0052	0.7919	TRUE	0.002083	2.65003e-08	TRUE	TRUE	31.0739	1.69184e-06	6.5747e-05
rs247833	16	84581684	A	G	A	G	0.016173	-0.0001	0.248859	0.2314	FALSE	FALSE	FALSE	0.0074	0.9905	TRUE	0.002392	1.42004e-11	TRUE	TRUE	45.9219	2.44283e-09	9.77881e-05
rs2524079	6	31242174	A	G	A	G	0.031209	-0.0007	0.419059	0.4069	FALSE	FALSE	FALSE	0.0054	0.8945	TRUE	0.002077	5.46009e-51	TRUE	TRUE	224.368	8.90995e-40	0.000474239
rs2594836	5	173205318	A	G	A	G	-0.017777	0.0072	0.722276	0.7289	FALSE	FALSE	FALSE	0.0061	0.2373	TRUE	0.002319	1.86982e-14	TRUE	TRUE	60.1029	5.37253e-10	0.000126784
rs2606724	11	113957880	A	G	A	G	0.015734	-0.001	0.453028	0.4569	FALSE	FALSE	FALSE	0.0052	0.8528	TRUE	0.002124	1.33015e-13	TRUE	TRUE	58.1597	1.15458e-10	0.000122687
rs2607278	19	16568197	T	C	T	C	0.022731	-0.0044	0.306108	0.3321	FALSE	FALSE	FALSE	0.0054	0.4127	TRUE	0.002225	1.79019e-24	TRUE	TRUE	103.826	6.00246e-18	0.0002195
rs2738104	8	6792257	A	G	A	G	0.018357	0.0021	0.67231	0.6262	FALSE	FALSE	FALSE	0.0052	0.6796	TRUE	0.00218	4.00959e-17	TRUE	TRUE	70.2277	4.4438e-13	0.000148479
rs2805921	10	70847549	A	G	A	G	0.012974	0.0071	0.247972	0.2698	FALSE	FALSE	FALSE	0.0061	0.2461	TRUE	0.002377	4.92006e-08	TRUE	TRUE	29.7587	1.97399e-05	6.2779e-05
rs2834670	21	36280376	G	A	G	A	0.028259	-0.0112	0.17203	0.2153	FALSE	FALSE	FALSE	0.0078	0.1511	TRUE	0.003218	1.69005e-18	TRUE	TRUE	107.608	1.50065e-12	0.00022749
rs2836241	21	39621213	C	T	C	T	0.013945	0.0047	0.404821	0.4751	FALSE	FALSE	FALSE	0.0052	0.3682	TRUE	0.002086	2.36974e-11	TRUE	TRUE	44.4218	4.43289e-08	9.37082e-05
rs28364390	15	42677173	A	T	A	T	0.020338	-0.0055	0.132089	0.1303	FALSE	TRUE	FALSE	0.0076	0.4686	TRUE	0.003019	1.69005e-11	TRUE	TRUE	44.9579	2.10643e-08	9.48393e-05
rs2860773	2	65665641	T	G	T	G	0.019124	0.0018	0.407715	0.3758	FALSE	FALSE	FALSE	0.0053	0.7301	TRUE	0.002085	5.03037e-20	TRUE	TRUE	83.4914	2.09919e-15	0.000176634
rs28647824	4	83585062	A	C	A	C	-0.017508	0.008	0.267348	0.3093	FALSE	FALSE	FALSE	0.0054	0.1391	TRUE	0.002312	3.83972e-14	TRUE	TRUE	56.9251	2.17853e-09	0.000120082
rs2959356	18	23590203	G	A	G	A	0.014017	0.0016	0.298096	0.2929	FALSE	FALSE	FALSE	0.0059	0.7825	TRUE	0.002241	4.14e-10	TRUE	TRUE	38.8599	6.93571e-08	8.22193e-05
rs2967595	19	8566299	T	C	T	C	-0.026046	-0.0073	0.167857	0.1867	FALSE	FALSE	FALSE	0.0067	0.2751	TRUE	0.00277	5.58985e-21	TRUE	TRUE	89.6658	6.95363e-15	0.000189518
rs2977799	8	6696927	G	A	G	A	0.027476	-0.0095	0.50924	0.4784	FALSE	FALSE	FALSE	0.0051	0.06042	TRUE	0.002057	1.17004e-40	TRUE	TRUE	178.568	1.0224e-27	0.000377336
rs2998286	10	28780373	C	T	C	T	0.020883	-0.0148	0.769831	0.7782	FALSE	FALSE	FALSE	0.0062	0.01677	TRUE	0.002443	1.31009e-17	TRUE	TRUE	73.2657	1.37896e-10	0.000154546
rs3071	10	102114463	C	A	C	A	-0.01635	0.0145	0.298273	0.3246	FALSE	FALSE	FALSE	0.0055	0.007809	TRUE	0.002239	2.94985e-13	TRUE	TRUE	53.048	1.97317e-07	0.000111905
rs310631	20	62196253	A	C	A	C	0.012281	0.0079	0.411889	0.3735	FALSE	FALSE	FALSE	0.0056	0.154	TRUE	0.002091	4.41998e-09	TRUE	TRUE	34.4552	6.11755e-06	7.30696e-05
rs3181077	3	46250652	T	C	T	C	-0.037064	-0.0147	0.718492	0.7412	FALSE	FALSE	FALSE	0.0059	0.01339	TRUE	0.00228	2.22998e-59	TRUE	TRUE	263.55	1.32847e-39	0.000555709
rs34097845	17	56358429	T	C	T	C	0.043291	-0.025	0.056678	0.0582	FALSE	FALSE	FALSE	0.0151	0.09705	TRUE	0.004593	4.58036e-21	TRUE	TRUE	94.632	4.65127e-14	0.000200401
rs34158728	19	38903032	A	G	A	G	0.094813	-0.0164	0.028263	0.0529	FALSE	FALSE	FALSE	0.0141	0.2454	TRUE	0.006172	3.23966e-53	TRUE	TRUE	234.164	1.1444e-38	0.000493779
rs34288539	22	24642009	T	C	T	C	-0.015157	-0.0035	0.273948	0.2722	FALSE	FALSE	FALSE	0.0057	0.5363	TRUE	0.002317	6.34016e-11	TRUE	TRUE	43.2225	4.15095e-08	9.13887e-05
rs34377578	10	104336426	C	A	C	A	0.013372	-0.0107	0.251754	0.2168	FALSE	FALSE	FALSE	0.0065	0.1005	TRUE	0.002363	1.55998e-08	TRUE	TRUE	31.8705	2.44678e-05	6.73664e-05
rs34500	5	98294885	A	G	A	G	-0.026288	-0.0014	0.084024	0.0846	FALSE	FALSE	FALSE	0.0101	0.8936	TRUE	0.003721	1.66994e-12	TRUE	TRUE	50.3102	6.84962e-10	0.000106373
rs34780507	22	41405753	G	A	G	A	0.03512	0.016	0.065683	0.058	FALSE	FALSE	FALSE	0.012	0.1835	TRUE	0.004154	2.96006e-17	TRUE	TRUE	71.6248	8.27236e-12	0.000151386
rs34850939	3	47063910	A	G	A	G	0.013806	-0.004	0.349046	0.329	FALSE	FALSE	FALSE	0.0054	0.4674	TRUE	0.002243	7.74997e-10	TRUE	TRUE	41.0582	3.73544e-07	8.66161e-05
rs35045014	6	107432157	A	C	A	C	-0.011383	-0.0071	0.455669	0.448	FALSE	FALSE	FALSE	0.0052	0.1713	TRUE	0.002069	3.86999e-08	TRUE	TRUE	30.4687	2.53769e-05	6.42771e-05
rs3731332	7	92300568	T	C	T	C	-0.103985	-0.0051	0.022182	0.026	FALSE	FALSE	FALSE	0.018	0.7755	TRUE	0.007064	5.36043e-49	TRUE	TRUE	221.999	7.91881e-38	0.000469062
rs377763	6	32199144	A	C	A	C	-0.027298	0.0049	0.214238	0.1935	FALSE	FALSE	FALSE	0.0066	0.4591	TRUE	0.002499	9.37994e-28	TRUE	TRUE	118.326	1.48168e-20	0.000250888
rs3781452	10	126355129	T	C	T	C	0.019847	-0.003	0.632095	0.5857	FALSE	FALSE	FALSE	0.0051	0.5495	TRUE	0.002131	1.33999e-20	TRUE	TRUE	86.514	1.95565e-15	0.000183205
rs3857286	5	54863190	T	C	T	C	-0.012282	0.0021	0.695123	0.6984	FALSE	FALSE	FALSE	0.0061	0.7321	TRUE	0.002235	3.97e-08	TRUE	TRUE	30.2383	2.76176e-06	6.39373e-05
rs3892360	13	41184078	G	C	G	C	0.043053	0.0024	0.306641	0.3888	FALSE	TRUE	FALSE	0.0056	0.6647	TRUE	0.005941	4.45964e-13	TRUE	TRUE	53.7237	2.26567e-12	0.00078818
rs4060971	1	21506930	T	C	T	C	-0.02066	-0.002	0.551092	0.561	FALSE	FALSE	FALSE	0.0051	0.6918	TRUE	0.002069	1.85012e-23	TRUE	TRUE	100.123	6.39197e-18	0.000211189
rs42030	7	92236421	A	G	A	G	0.030212	-0.0209	0.076053	0.0778	FALSE	FALSE	FALSE	0.0104	0.04381	TRUE	0.003869	6.08976e-15	TRUE	TRUE	60.6909	2.75069e-09	0.000128278
rs4324460	3	3120542	G	T	G	T	0.024167	0.0163	0.218923	0.2159	FALSE	FALSE	FALSE	0.0064	0.01106	TRUE	0.002509	6.15035e-22	TRUE	TRUE	94.4067	2.8012e-13	0.000199738
rs4475963	12	129302255	G	T	G	T	-0.013524	-0.0053	0.370213	0.3674	FALSE	FALSE	FALSE	0.0052	0.3079	TRUE	0.002127	2.10999e-10	TRUE	TRUE	40.3104	2.86016e-07	8.52876e-05
rs45577137	8	48651633	G	A	G	A	-0.045322	-0.0107	0.045208	0.0561	FALSE	FALSE	FALSE	0.0141	0.4466	TRUE	0.005335	2.08018e-17	TRUE	TRUE	82.6457	8.40528e-13	0.000177326
rs4602187	2	181834018	T	C	T	C	0.014094	-0.0093	0.683135	0.6702	FALSE	FALSE	FALSE	0.0053	0.0818	TRUE	0.002227	2.53e-10	TRUE	TRUE	40.6451	1.93048e-06	8.59962e-05
rs4705908	5	131347520	A	G	A	G	-0.01166	-0.003	0.419818	0.3739	FALSE	FALSE	FALSE	0.006	0.6201	TRUE	0.002089	2.43002e-08	TRUE	TRUE	31.3227	2.72249e-06	6.62296e-05
rs4763817	12	12481296	T	C	T	C	0.013462	0.0092	0.738634	0.6894	FALSE	FALSE	FALSE	0.0056	0.1029	TRUE	0.002359	1.17999e-08	TRUE	TRUE	33.1692	2.02933e-05	6.99725e-05
rs4876400	8	119114110	G	A	G	A	-0.017086	-0.002	0.626316	0.6133	FALSE	FALSE	FALSE	0.0052	0.6961	TRUE	0.002111	6.00067e-16	TRUE	TRUE	64.7795	3.40379e-12	0.00013665
rs4911102	20	31179500	T	C	T	C	-0.021694	0.0174	0.234267	0.3254	FALSE	FALSE	FALSE	0.0059	0.003193	TRUE	0.00244	6.45952e-19	TRUE	TRUE	79.8884	1.05432e-10	0.000168849
rs4912807	5	141519296	C	G	C	G	0.012874	0.0117	0.617494	0.6417	FALSE	TRUE	FALSE	0.0052	0.02423	TRUE	0.002107	1.02e-09	TRUE	TRUE	37.029	1.46335e-05	7.82939e-05
rs4941839	13	37025916	A	G	A	G	-0.013376	0.0027	0.714109	0.7243	FALSE	FALSE	FALSE	0.006	0.6571	TRUE	0.002291	5.43e-09	TRUE	TRUE	34.4822	7.72381e-07	7.30546e-05
rs55690609	8	6902043	A	G	A	G	-0.03494	-0.0019	0.322693	0.3111	FALSE	FALSE	FALSE	0.0054	0.7248	TRUE	0.0022	8.931e-57	TRUE	TRUE	253.063	1.34952e-43	0.000533643
rs56043070	1	247719769	A	G	A	G	-0.026025	0.0057	0.071468	0.0619	FALSE	FALSE	FALSE	0.0105	0.5866	TRUE	0.003975	6.03949e-11	TRUE	TRUE	42.4868	3.33009e-08	8.98918e-05
rs561102	18	9851388	T	C	T	C	-0.01406	-0.0063	0.65494	0.6603	FALSE	FALSE	FALSE	0.0053	0.2303	TRUE	0.002162	8.12082e-11	TRUE	TRUE	42.1338	2.18712e-07	8.93505e-05
rs56388170	7	28724374	T	G	T	G	0.031399	-0.0121	0.293002	0.3017	FALSE	FALSE	FALSE	0.0056	0.03146	TRUE	0.002277	3.33964e-43	TRUE	TRUE	193.244	6.94357e-29	0.000408461
rs5750494	22	38176979	G	T	G	T	-0.013117	0.0037	0.629062	0.6114	FALSE	FALSE	FALSE	0.0054	0.5012	TRUE	0.002121	6.45996e-10	TRUE	TRUE	38.0625	2.83847e-07	8.0296e-05
rs59107033	3	123105643	T	C	T	C	-0.013992	-0.0148	0.224774	0.2272	FALSE	FALSE	FALSE	0.0062	0.01699	TRUE	0.002451	1.17001e-08	TRUE	TRUE	32.2778	9.03611e-05	6.82282e-05
rs602229	18	51789396	C	G	C	G	0.012728	0.0018	0.692937	0.7111	FALSE	TRUE	FALSE	0.0056	0.7479	TRUE	0.002221	1.03001e-08	TRUE	TRUE	32.6049	9.28115e-07	6.894e-05
rs6029234	20	39259278	C	G	C	G	0.012547	0.0013	0.625866	0.5952	FALSE	TRUE	FALSE	0.0052	0.8034	TRUE	0.002122	3.46003e-09	TRUE	TRUE	34.8681	3.38642e-07	7.37256e-05
rs6045612	20	1931001	T	C	T	C	-0.016734	0.0042	0.26377	0.3559	FALSE	FALSE	FALSE	0.0055	0.453	TRUE	0.00233	7.1796e-13	TRUE	TRUE	51.5574	2.27153e-09	0.00010876
rs6091176	20	49150510	T	C	T	C	0.01369	0.0023	0.261115	0.2424	FALSE	FALSE	FALSE	0.0061	0.705	TRUE	0.002337	4.79999e-09	TRUE	TRUE	34.2807	6.00931e-07	7.23179e-05
rs6141781	20	31263342	T	C	T	C	0.032512	-0.0006	0.147056	0.1569	FALSE	FALSE	FALSE	0.007	0.9274	TRUE	0.002901	4.12003e-29	TRUE	TRUE	125.473	6.88929e-23	0.000265168
rs62021606	15	64548734	G	T	G	T	-0.03429	0.0044	0.050595	0.096	FALSE	FALSE	FALSE	0.0103	0.6705	TRUE	0.004663	1.99986e-13	TRUE	TRUE	53.5484	3.23848e-10	0.00011296
rs62105478	2	8735869	A	G	A	G	-0.031667	0.0128	0.051684	0.0481	FALSE	FALSE	FALSE	0.0141	0.3623	TRUE	0.004658	1.08993e-11	TRUE	TRUE	46.5061	2.51132e-08	9.82999e-05
rs62160676	2	112167931	C	T	C	T	-0.016626	-0.0136	0.296123	0.3242	FALSE	FALSE	FALSE	0.0094	0.1476	TRUE	0.002285	3.57026e-13	TRUE	TRUE	54.3921	9.3122e-09	0.000115232
rs6421984	11	305619	C	T	C	T	0.018366	0.003	0.514051	0.4994	FALSE	FALSE	FALSE	0.0057	0.6034	TRUE	0.002068	6.96947e-19	TRUE	TRUE	78.5135	2.86058e-14	0.000168522
rs6543144	2	103092575	G	A	G	A	0.013669	-0.0044	0.312924	0.3227	FALSE	FALSE	FALSE	0.0057	0.4406	TRUE	0.002219	7.43002e-10	TRUE	TRUE	38.0098	3.9158e-07	8.03428e-05
rs6557615	8	22940647	A	G	A	G	-0.018779	-0.0031	0.681024	0.5939	FALSE	FALSE	FALSE	0.0053	0.5571	TRUE	0.002208	1.9002e-17	TRUE	TRUE	72.4676	4.80946e-13	0.000153213
rs6671847	1	161478810	A	G	A	G	0.01357	-0.0034	0.508234	0.4473	FALSE	FALSE	FALSE	0.0052	0.5112	TRUE	0.002058	4.44017e-11	TRUE	TRUE	43.5336	3.55591e-08	9.20475e-05
rs67175901	15	101748227	T	C	T	C	0.026075	-0.0056	0.108202	0.1344	FALSE	FALSE	FALSE	0.0077	0.4649	TRUE	0.003356	8.23948e-15	TRUE	TRUE	60.1297	6.04368e-11	0.000131214
rs6734238	2	113841030	G	A	G	A	0.012064	0.0011	0.402301	0.3767	FALSE	FALSE	FALSE	0.0054	0.833	TRUE	0.002085	7.37004e-09	TRUE	TRUE	33.0802	5.41767e-07	6.99917e-05
rs6780544	3	187424334	A	G	A	G	-0.016363	0.0089	0.62255	0.6324	FALSE	FALSE	FALSE	0.0053	0.09325	TRUE	0.00211	9.31966e-15	TRUE	TRUE	59.6514	1.43365e-09	0.000125832
rs6927569	6	109621494	C	T	C	T	0.021693	-0.0064	0.523015	0.5388	FALSE	FALSE	FALSE	0.005	0.2026	TRUE	0.002051	4.21988e-26	TRUE	TRUE	111.318	2.56842e-18	0.000234795
rs695113	11	128562098	T	C	T	C	0.01697	0.0014	0.696269	0.6833	FALSE	FALSE	FALSE	0.0054	0.7913	TRUE	0.002242	3.93007e-14	TRUE	TRUE	57.5709	5.43888e-11	0.000121804
rs6993770	8	106581528	T	A	T	A	-0.018236	-0.0027	0.287084	0.2892	FALSE	TRUE	FALSE	0.0056	0.63	TRUE	0.00226	7.50067e-16	TRUE	TRUE	64.5316	5.49418e-12	0.000136125
rs7044519	9	82233842	G	T	G	T	0.016724	0.0137	0.16139	0.1505	FALSE	FALSE	FALSE	0.0074	0.06419	TRUE	0.002799	2.37001e-09	TRUE	TRUE	35.7826	1.06776e-05	7.57089e-05
rs7078507	10	77140864	G	A	G	A	-0.016071	-0.0055	0.609239	0.5894	FALSE	FALSE	FALSE	0.0052	0.2875	TRUE	0.002107	2.5398e-14	TRUE	TRUE	57.9915	4.47152e-10	0.000122974
rs71391089	16	74523273	T	G	T	G	0.015904	-0.0008	0.170388	0.1664	FALSE	FALSE	FALSE	0.0073	0.9069	TRUE	0.002723	5.33998e-09	TRUE	TRUE	33.8956	3.36883e-07	7.15084e-05
rs71562671	7	105320063	C	T	C	T	0.020951	0.016	0.07867	0.0805	FALSE	FALSE	FALSE	0.0092	0.08193	TRUE	0.003836	4.84005e-08	TRUE	TRUE	30.1622	6.32889e-05	6.36303e-05
rs7196129	16	30471109	C	T	C	T	0.016801	-0.0181	0.529408	0.5293	FALSE	FALSE	FALSE	0.0061	0.003242	TRUE	0.002081	7.18952e-16	TRUE	TRUE	66.6737	1.02515e-08	0.000140649
rs7250849	19	52158316	T	G	T	G	0.021532	0.0086	0.107192	0.1243	FALSE	FALSE	FALSE	0.0081	0.2916	TRUE	0.003328	1.01e-10	TRUE	TRUE	41.942	1.87782e-07	8.874e-05
rs72697295	14	93069980	C	G	C	G	-0.017529	-0.008	0.180908	0.1639	FALSE	TRUE	FALSE	0.0074	0.2824	TRUE	0.002694	8.00018e-11	TRUE	TRUE	43.068	1.66054e-07	9.10615e-05
rs72721631	14	75807762	A	C	A	C	-0.019316	-0.0046	0.237093	0.2271	FALSE	FALSE	FALSE	0.0066	0.4928	TRUE	0.002422	1.59993e-15	TRUE	TRUE	63.9859	1.96869e-11	0.000134975
rs72786903	10	50376394	T	C	T	C	-0.013947	0.0003	0.222439	0.2025	FALSE	FALSE	FALSE	0.0068	0.9601	TRUE	0.002461	1.47999e-08	TRUE	TRUE	31.8964	6.37993e-07	6.72879e-05
rs7285377	22	19987202	T	G	T	G	0.014495	0.0025	0.284156	0.2851	FALSE	FALSE	FALSE	0.0057	0.6591	TRUE	0.002273	1.85999e-10	TRUE	TRUE	40.399	5.89351e-08	8.54755e-05
rs73049252	7	8016602	A	G	A	G	-0.037196	-0.018	0.058507	0.0544	FALSE	FALSE	FALSE	0.0139	0.1952	TRUE	0.004388	2.41991e-17	TRUE	TRUE	71.8268	6.16914e-12	0.000152422
rs73078376	1	205639611	A	C	A	C	-0.025405	0.0053	0.055641	0.0598	FALSE	FALSE	FALSE	0.0116	0.6472	TRUE	0.004578	2.94002e-08	TRUE	TRUE	32.0878	2.83625e-06	6.78267e-05
rs73110111	20	31267270	G	A	G	A	-0.037409	0.0173	0.026813	0.0268	FALSE	FALSE	FALSE	0.0198	0.3825	TRUE	0.006689	2.29002e-08	TRUE	TRUE	34.6203	6.0957e-06	7.30338e-05
rs73987603	2	213844822	A	G	A	G	0.024035	0.0094	0.166369	0.1634	FALSE	FALSE	FALSE	0.0071	0.1893	TRUE	0.002752	2.63998e-18	TRUE	TRUE	75.814	1.39566e-12	0.000160238
rs7420	17	72765215	T	C	T	C	-0.01315	-0.0029	0.53772	0.5081	FALSE	FALSE	FALSE	0.0051	0.5737	TRUE	0.002061	1.81001e-10	TRUE	TRUE	40.5394	8.07257e-08	8.59692e-05
rs742631	11	32077472	T	C	T	C	-0.01662	0.0051	0.28374	0.2817	FALSE	FALSE	FALSE	0.0056	0.3634	TRUE	0.002297	4.82948e-13	TRUE	TRUE	52.9971	2.54033e-09	0.000112275
rs74472890	11	72946279	C	T	C	T	0.102642	-0.0107	0.04944	0.0469	FALSE	FALSE	FALSE	0.0139	0.4416	TRUE	0.004745	1.02094e-103	TRUE	TRUE	468.447	2.99837e-78	0.000990235
rs74524365	7	80249950	T	A	T	A	0.022709	0.0051	0.070312	0.1644	FALSE	TRUE	FALSE	0.0086	0.5474	TRUE	0.004011	1.54e-08	TRUE	TRUE	31.9593	2.404e-06	6.74206e-05
rs74535412	3	128297689	A	G	A	G	0.038458	-0.0096	0.034635	0.0325	FALSE	FALSE	FALSE	0.017	0.5705	TRUE	0.005749	2.30994e-11	TRUE	TRUE	46.7007	1.7082e-08	9.89032e-05
rs748113	10	73508791	C	T	C	T	-0.011699	0.003	0.436133	0.4918	FALSE	FALSE	FALSE	0.0054	0.5806	TRUE	0.002089	2.18998e-08	TRUE	TRUE	31.7739	2.83606e-06	6.73167e-05
rs7503461	17	2883320	T	C	T	C	-0.01342	0.0011	0.318513	0.334	FALSE	FALSE	FALSE	0.0053	0.8422	TRUE	0.002193	9.59997e-10	TRUE	TRUE	37.0615	1.14888e-07	7.81843e-05
rs75084335	12	76981753	G	C	G	C	0.028439	0.0071	0.069244	0.0662	FALSE	TRUE	FALSE	0.0119	0.5516	TRUE	0.004091	3.74973e-12	TRUE	TRUE	49.0369	4.66884e-09	0.00010425
rs7515985	1	28997021	G	A	G	A	0.013605	-0.0081	0.415798	0.4589	FALSE	FALSE	FALSE	0.0052	0.1174	TRUE	0.002078	6.05062e-11	TRUE	TRUE	42.6271	4.57623e-07	8.99234e-05
rs7573465	2	182315885	T	G	T	G	0.015498	-0.0002	0.556148	0.5333	FALSE	FALSE	FALSE	0.005	0.9758	TRUE	0.002064	6.26037e-14	TRUE	TRUE	56.1014	3.91009e-11	0.00011858
rs7613595	3	16908518	C	A	C	A	-0.036371	0.0088	0.217603	0.2369	FALSE	FALSE	FALSE	0.0061	0.1517	TRUE	0.002483	1.54989e-48	TRUE	TRUE	213.601	1.8109e-34	0.000450435
rs76427287	19	837190	C	T	C	T	-0.028841	-0.0033	0.254032	0.256	FALSE	FALSE	FALSE	0.0071	0.6405	TRUE	0.002472	2.07014e-31	TRUE	TRUE	145.477	5.11703e-24	0.000315253
rs76428106	13	28604007	C	T	C	T	0.081896	0.0239	0.013391	0.0138	FALSE	FALSE	FALSE	0.0257	0.3543	TRUE	0.009385	2.77971e-18	TRUE	TRUE	84.0168	3.83553e-13	0.00017722
rs7684939	4	55509189	A	G	A	G	-0.011854	-0.0047	0.488692	0.4522	FALSE	FALSE	FALSE	0.005	0.3491	TRUE	0.002048	7.35005e-09	TRUE	TRUE	33.2219	3.07462e-06	7.02227e-05
rs77785849	2	146580195	A	C	A	C	0.035989	-0.0201	0.033466	0.0315	FALSE	FALSE	FALSE	0.0193	0.2982	TRUE	0.005781	4.94003e-10	TRUE	TRUE	39.4656	5.5143e-07	8.37897e-05
rs7832357	8	126516197	G	A	G	A	-0.015431	0.0085	0.342269	0.3982	FALSE	FALSE	FALSE	0.0055	0.1211	TRUE	0.002158	8.9002e-13	TRUE	TRUE	50.7221	2.35908e-08	0.00010721
rs78744187	19	33754548	T	C	T	C	-0.130213	0.0032	0.081739	0.1052	FALSE	FALSE	FALSE	0.0092	0.7253	TRUE	0.003757	1e-200	TRUE	TRUE	1207.13	4.10322e-203	0.00254527
rs79140637	2	65084123	A	G	A	G	-0.027476	0.0022	0.054158	0.0522	FALSE	FALSE	FALSE	0.0121	0.8529	TRUE	0.004583	2.09002e-09	TRUE	TRUE	36.5906	1.93859e-07	7.73425e-05
rs80194822	1	28109632	G	A	G	A	0.060817	0.0389	0.010834	0.012	FALSE	FALSE	FALSE	0.0434	0.3693	TRUE	0.010479	6.65994e-09	TRUE	TRUE	37.3956	2.57336e-06	7.92753e-05
rs8113682	19	19743730	G	T	G	T	-0.021612	0.0022	0.747423	0.7685	FALSE	FALSE	FALSE	0.006	0.7146	TRUE	0.002364	6.41062e-20	TRUE	TRUE	83.6043	2.94361e-15	0.000176352
rs8178414	17	56345363	T	C	T	C	0.073906	-0.0127	0.012939	0.0235	FALSE	FALSE	FALSE	0.0204	0.5322	TRUE	0.00909	4.48023e-16	TRUE	TRUE	66.0767	5.93539e-12	0.000139519
rs875740	16	16123048	A	C	A	C	-0.017944	-0.0038	0.665329	0.5955	FALSE	FALSE	FALSE	0.0052	0.4578	TRUE	0.002172	1.51985e-16	TRUE	TRUE	67.8215	3.72796e-12	0.000143391
rs905670	6	90958502	A	G	A	G	-0.014307	-0.014	0.350304	0.306	FALSE	FALSE	FALSE	0.0058	0.01537	TRUE	0.002142	2.49e-11	TRUE	TRUE	44.1668	1.96607e-06	9.31714e-05
rs915125	6	82463376	T	C	T	C	-0.029254	-0.0016	0.281093	0.3007	FALSE	FALSE	FALSE	0.0055	0.7762	TRUE	0.002288	2.18022e-37	TRUE	TRUE	163.518	7.39018e-29	0.000345878
rs9274351	6	32632425	A	T	A	T	0.019736	-0.004	0.196595	0.2855	FALSE	TRUE	FALSE	0.0097	0.6827	TRUE	0.002822	2.78997e-12	TRUE	TRUE	57.1411	2.07565e-09	0.000123043
rs9376098	6	135499460	A	T	A	T	0.023167	0.0033	0.349186	0.3764	FALSE	TRUE	FALSE	0.0052	0.522	TRUE	0.002147	4.14954e-27	TRUE	TRUE	115.652	2.93545e-20	0.00024394
rs9819371	3	141206800	T	C	T	C	-0.0301	0.0058	0.064572	0.0598	FALSE	FALSE	FALSE	0.0126	0.6433	TRUE	0.00419	7.05018e-13	TRUE	TRUE	51.8848	9.27277e-10	0.00010945
rs9928015	16	57570561	T	G	T	G	-0.014985	0.0004	0.302009	0.3641	FALSE	FALSE	FALSE	0.0052	0.9338	TRUE	0.002233	2.01002e-11	TRUE	TRUE	44.7436	3.94355e-09	9.46702e-05

## Sheet: Sup Table 3. WBC
SNP	chr	pos	effect_allele.exposure	other_allele.exposure	effect_allele.outcome	other_allele.outcome	beta.exposure	beta.outcome	eaf.exposure	eaf.outcome	remove	palindromic	ambiguous	se.outcome	pval.outcome	mr_keep.outcome	se.exposure	pval.exposure	mr_keep.exposure	mr_keep	F statistics	steiger_pval	R2
rs10006495	4	120263315	G	T	G	T	-0.015667	0.001	0.353947	0.3379	FALSE	FALSE	FALSE	0.0068	0.8795	TRUE	0.001959	1.3499e-15	TRUE	TRUE	62.7289	7.56413e-12	0.000112256
rs10049210	3	156797373	C	T	C	T	0.014676	-0.0037	0.404518	0.4257	FALSE	FALSE	FALSE	0.0052	0.4717	TRUE	0.001887	7.68953e-15	TRUE	TRUE	58.3345	1.9231e-10	0.000103765
rs1007938	12	26802549	G	A	G	A	-0.011156	0.0039	0.40493	0.3727	FALSE	FALSE	FALSE	0.0052	0.4498	TRUE	0.001884	3.26002e-09	TRUE	TRUE	33.431	2.03436e-06	5.99784e-05
rs10087240	8	129012574	T	C	T	C	0.019951	0.0071	0.457631	0.4992	FALSE	FALSE	FALSE	0.0051	0.1646	TRUE	0.001855	6.13056e-27	TRUE	TRUE	110.774	7.68376e-18	0.000197592
rs10102877	8	79598362	A	G	A	G	-0.013208	-0.0028	0.684662	0.6548	FALSE	FALSE	FALSE	0.0053	0.6063	TRUE	0.001997	3.91021e-11	TRUE	TRUE	42.2032	4.86476e-08	7.5328e-05
rs10138752	14	69179971	T	C	T	C	-0.040319	-0.0139	0.077277	0.09	FALSE	FALSE	FALSE	0.0095	0.142	TRUE	0.003453	1.85012e-31	TRUE	TRUE	130.374	7.92738e-21	0.000231831
rs10146962	14	101170540	C	T	C	T	-0.015367	0.0004	0.338281	0.4301	FALSE	FALSE	FALSE	0.0052	0.9346	TRUE	0.00197	6.4506e-15	TRUE	TRUE	58.9286	1.90042e-11	0.000105721
rs10164769	2	237779229	T	C	T	C	0.027162	-0.0072	0.74307	0.7751	FALSE	FALSE	FALSE	0.0062	0.2459	TRUE	0.002111	7.73036e-38	TRUE	TRUE	157.276	4.90897e-26	0.000281707
rs10203838	2	213935900	C	T	C	T	0.012292	0.0004	0.417873	0.4198	FALSE	FALSE	FALSE	0.0054	0.9423	TRUE	0.001866	4.66015e-11	TRUE	TRUE	40.9731	1.4717e-08	7.35084e-05
rs10205474	2	198140249	A	C	A	C	-0.012945	0.0029	0.201408	0.1807	FALSE	FALSE	FALSE	0.0066	0.6662	TRUE	0.002325	2.65003e-08	TRUE	TRUE	30.088	4.25744e-06	5.39058e-05
rs1024091	17	40771994	T	C	T	C	0.013797	-0.0019	0.557743	0.5355	FALSE	FALSE	FALSE	0.005	0.7002	TRUE	0.001848	8.70964e-14	TRUE	TRUE	52.8035	3.743e-10	9.39092e-05
rs10260281	7	38270550	C	G	C	G	0.013403	0.0075	0.236987	0.2463	FALSE	TRUE	FALSE	0.0059	0.2009	TRUE	0.002157	5.33003e-10	TRUE	TRUE	36.5292	2.20133e-06	6.49667e-05
rs1033415	22	39888774	G	A	G	A	0.012676	0.0173	0.650368	0.6699	FALSE	FALSE	FALSE	0.0059	0.003158	TRUE	0.002046	6.00994e-10	TRUE	TRUE	37.0756	6.14277e-05	7.30743e-05
rs1042725	12	66358347	T	C	T	C	0.010899	0.002	0.494933	0.5142	FALSE	FALSE	FALSE	0.0051	0.6977	TRUE	0.001847	3.70997e-09	TRUE	TRUE	33.1016	9.04238e-07	5.9388e-05
rs1047891	2	211540507	A	C	A	C	-0.021105	-0.0149	0.314955	0.3024	FALSE	FALSE	FALSE	0.0056	0.007355	TRUE	0.001979	1.59993e-26	TRUE	TRUE	107.299	2.87613e-15	0.000192207
rs10494783	1	198663661	A	G	A	G	-0.043813	-0.0068	0.052086	0.1798	FALSE	FALSE	FALSE	0.0087	0.4315	TRUE	0.004145	4.42996e-26	TRUE	TRUE	106.265	2.12532e-18	0.000189551
rs10498635	14	93103309	T	C	T	C	-0.031169	-0.0048	0.18322	0.1665	FALSE	FALSE	FALSE	0.0073	0.5067	TRUE	0.002388	6.57961e-39	TRUE	TRUE	163.302	6.15363e-28	0.000290773
rs10749539	10	88328341	G	C	G	C	-0.012456	-0.006	0.292801	0.2763	FALSE	TRUE	FALSE	0.0065	0.3555	TRUE	0.002048	1.22999e-09	TRUE	TRUE	36.0351	1.60908e-06	6.42542e-05
rs10808139	7	104709946	A	G	A	G	0.017618	0.0002	0.118535	0.2601	FALSE	FALSE	FALSE	0.0069	0.9734	TRUE	0.002845	6.05996e-10	TRUE	TRUE	36.4705	9.30419e-08	6.48627e-05
rs10808536	8	87169049	A	G	A	G	0.011839	0.0112	0.295428	0.2945	FALSE	FALSE	FALSE	0.0055	0.04192	TRUE	0.002018	4.56005e-09	TRUE	TRUE	32.7261	5.07561e-05	5.83495e-05
rs10814191	9	34999007	T	C	T	C	0.011216	0.0085	0.713413	0.642	FALSE	FALSE	FALSE	0.0057	0.1363	TRUE	0.002038	3.83999e-08	TRUE	TRUE	28.9229	6.08888e-05	5.14403e-05
rs10828725	10	25218243	T	G	T	G	-0.049726	-0.0004	0.364782	0.3484	FALSE	FALSE	FALSE	0.0056	0.9474	TRUE	0.001914	1.09901e-148	TRUE	TRUE	645.017	2.33234e-111	0.00114592
rs10864368	1	8918313	C	T	C	T	0.021532	0.0047	0.502821	0.5182	FALSE	FALSE	FALSE	0.0052	0.362	TRUE	0.001838	1.15001e-31	TRUE	TRUE	129.627	3.56323e-22	0.000231806
rs10872223	6	121814703	T	C	T	C	0.014143	-0.0005	0.18332	0.2366	FALSE	FALSE	FALSE	0.0061	0.9412	TRUE	0.002394	3.57001e-09	TRUE	TRUE	33.6197	4.02144e-07	5.98928e-05
rs10889574	1	66149341	A	G	A	G	-0.043688	-0.0059	0.356606	0.4206	FALSE	FALSE	FALSE	0.0053	0.2614	TRUE	0.001998	6.63743e-106	TRUE	TRUE	445.675	3.36369e-77	0.00087583
rs10931934	2	202119789	C	T	C	T	0.01504	-0.0028	0.600163	0.5423	FALSE	FALSE	FALSE	0.0051	0.5783	TRUE	0.001882	1.38007e-15	TRUE	TRUE	60.5136	3.08663e-11	0.000108562
rs10936588	3	169319801	A	G	A	G	-0.014309	0.0003	0.636322	0.6607	FALSE	FALSE	FALSE	0.0053	0.9575	TRUE	0.001909	6.95024e-14	TRUE	TRUE	53.1822	1.08892e-10	9.47638e-05
rs10940474	5	54880701	T	C	T	C	-0.013374	0.0011	0.659356	0.6404	FALSE	FALSE	FALSE	0.0052	0.836	TRUE	0.001946	6.5298e-12	TRUE	TRUE	44.7855	5.13118e-09	8.03477e-05
rs10980797	9	113912553	G	A	G	A	-0.026981	0.0005	0.487935	0.4539	FALSE	FALSE	FALSE	0.0052	0.9176	TRUE	0.00184	1.18987e-48	TRUE	TRUE	204.603	1.44794e-36	0.000363775
rs10986338	9	127191232	A	G	A	G	-0.016612	0	0.649839	0.5999	FALSE	FALSE	FALSE	0.0053	0.9976	TRUE	0.001953	1.93019e-17	TRUE	TRUE	70.4828	1.89175e-13	0.000125588
rs11002309	10	79594931	T	C	T	C	0.012677	0.0052	0.340114	0.305	FALSE	FALSE	FALSE	0.0055	0.3378	TRUE	0.00195	8.27942e-11	TRUE	TRUE	40.4928	2.63922e-07	7.21367e-05
rs11022177	11	12133478	G	C	G	C	-0.018063	-0.0025	0.311138	0.3115	FALSE	TRUE	FALSE	0.0054	0.6498	TRUE	0.002016	3.43005e-19	TRUE	TRUE	78.6456	5.72042e-14	0.00013986
rs11064881	12	120146925	A	G	A	G	-0.032266	-0.0144	0.073548	0.0757	FALSE	FALSE	FALSE	0.0105	0.1731	TRUE	0.003547	9.91973e-20	TRUE	TRUE	79.3321	6.80445e-13	0.000141878
rs1109278	17	76248229	G	A	G	A	-0.014404	0.0036	0.483817	0.4546	FALSE	FALSE	FALSE	0.0051	0.4747	TRUE	0.001932	9.31966e-14	TRUE	TRUE	52.5128	6.1227e-10	0.000103629
rs11104881	12	88843474	C	T	C	T	-0.024735	-0.006	0.702031	0.6532	FALSE	FALSE	FALSE	0.0054	0.2664	TRUE	0.002017	1.59001e-34	TRUE	TRUE	143.71	9.44027e-24	0.000255965
rs11114149	12	79908743	T	A	T	A	-0.013653	-0.0073	0.683244	0.629	FALSE	TRUE	FALSE	0.0055	0.183	TRUE	0.001991	7.29962e-12	TRUE	TRUE	45.3671	1.42242e-07	8.06839e-05
rs11159261	14	77921120	C	T	C	T	-0.01437	0.012	0.534241	0.5338	FALSE	FALSE	FALSE	0.0053	0.02409	TRUE	0.001851	8.67961e-15	TRUE	TRUE	57.4588	2.37532e-08	0.000102764
rs11169302	12	50578705	G	T	G	T	0.018563	0.0039	0.392444	0.3951	FALSE	FALSE	FALSE	0.0052	0.4501	TRUE	0.001889	9.44931e-23	TRUE	TRUE	92.2228	4.58074e-16	0.00016432
rs11221394	11	128486003	C	T	C	T	0.016288	-0.0103	0.117605	0.1317	FALSE	FALSE	FALSE	0.0088	0.2413	TRUE	0.002877	1.54e-08	TRUE	TRUE	30.9595	1.65398e-05	5.50623e-05
rs112282032	16	30826936	T	C	T	C	-0.01779	0.0001	0.271206	0.2953	FALSE	FALSE	FALSE	0.0059	0.9913	TRUE	0.002073	9.93116e-18	TRUE	TRUE	70.3479	1.24834e-13	0.000125108
rs11242109	5	131677047	T	G	T	G	-0.033069	-0.0114	0.477227	0.4318	FALSE	FALSE	FALSE	0.0054	0.03557	TRUE	0.001842	5.08042e-72	TRUE	TRUE	306.354	2.00612e-47	0.000545645
rs11250076	8	10647823	G	A	G	A	0.021379	-0.0109	0.574673	0.536	FALSE	FALSE	FALSE	0.0063	0.08367	TRUE	0.001867	2.44006e-30	TRUE	TRUE	125.023	1.57564e-19	0.000223434
rs11252331	10	4129296	G	T	G	T	0.016749	0.0048	0.836619	0.8141	FALSE	FALSE	FALSE	0.0067	0.4749	TRUE	0.00249	1.80011e-11	TRUE	TRUE	42.8791	4.73595e-08	7.66897e-05
rs112750178	1	26859695	C	T	C	T	0.015327	0.0076	0.23854	0.2281	FALSE	FALSE	FALSE	0.006	0.2022	TRUE	0.002179	2.06016e-12	TRUE	TRUE	47.9854	5.16696e-08	8.534e-05
rs112880875	3	132206291	A	G	A	G	0.025752	-0.0073	0.090039	0.0859	FALSE	FALSE	FALSE	0.0099	0.4586	TRUE	0.003204	9.68055e-16	TRUE	TRUE	61.1037	4.73603e-11	0.000108669
rs113473633	4	103449131	G	A	G	A	-0.050832	-0.028	0.025546	0.0195	FALSE	FALSE	FALSE	0.0226	0.215	TRUE	0.006222	3.23966e-16	TRUE	TRUE	72.3376	1.18393e-10	0.000128644
rs113519804	11	76020088	A	C	A	C	-0.032444	-0.0152	0.028736	0.0963	FALSE	FALSE	FALSE	0.0105	0.147	TRUE	0.005656	9.91996e-09	TRUE	TRUE	33.0371	2.31093e-05	5.87574e-05
rs114050631	2	219020958	T	C	T	C	-0.138239	-0.0092	0.011062	0.0155	FALSE	FALSE	FALSE	0.0405	0.8194	TRUE	0.00975	1.38007e-45	TRUE	TRUE	228.639	3.56414e-34	0.000418113
rs114427331	2	153381036	G	C	G	C	-0.036288	-0.009	0.03761	0.0581	FALSE	TRUE	FALSE	0.0127	0.4777	TRUE	0.004834	6.36063e-14	TRUE	TRUE	53.2101	8.16996e-10	9.53258e-05
rs115433278	3	70940474	A	G	A	G	-0.024206	-0.0065	0.053082	0.05	FALSE	FALSE	FALSE	0.0135	0.63	TRUE	0.004232	1.09001e-08	TRUE	TRUE	33.0641	2.54075e-06	5.89028e-05
rs11644125	16	57058974	T	C	T	C	-0.017778	-0.0024	0.59737	0.5335	FALSE	FALSE	FALSE	0.0052	0.6423	TRUE	0.001893	6.36063e-21	TRUE	TRUE	85.3506	3.02027e-15	0.000152036
rs11669443	19	1109215	A	G	A	G	0.013882	-0.0005	0.236724	0.2378	FALSE	FALSE	FALSE	0.006	0.928	TRUE	0.002267	9.49992e-10	TRUE	TRUE	35.4083	1.04075e-07	6.96399e-05
rs11688303	2	128410244	T	C	T	C	0.021084	0.0061	0.120295	0.1214	FALSE	FALSE	FALSE	0.0078	0.4319	TRUE	0.002892	3.19007e-13	TRUE	TRUE	52.5176	3.26728e-09	9.40851e-05
rs11723621	4	72615362	G	A	G	A	-0.029079	0.0016	0.29001	0.2635	FALSE	FALSE	FALSE	0.0057	0.7771	TRUE	0.002022	7.57007e-47	TRUE	TRUE	195.852	9.87976e-35	0.00034822
rs11735662	4	145026126	T	C	T	C	0.052247	-0.0076	0.033197	0.0299	FALSE	FALSE	FALSE	0.0175	0.6638	TRUE	0.005162	4.74024e-24	TRUE	TRUE	98.5338	1.42522e-17	0.000175222
rs11744663	5	57315635	A	G	A	G	-0.018732	0.0059	0.190499	0.18	FALSE	FALSE	FALSE	0.0066	0.3745	TRUE	0.002351	1.71989e-15	TRUE	TRUE	60.8522	1.19469e-10	0.00010822
rs117556162	16	67680806	A	G	A	G	0.027237	-0.0141	0.056886	0.0538	FALSE	FALSE	FALSE	0.0135	0.296	TRUE	0.004058	1.99022e-11	TRUE	TRUE	44.0989	1.20725e-07	7.96009e-05
rs11854390	15	80224817	T	C	T	C	0.013665	-0.0009	0.562198	0.5376	FALSE	FALSE	FALSE	0.0051	0.8637	TRUE	0.00186	2.1301e-13	TRUE	TRUE	51.6865	3.76155e-10	9.19213e-05
rs11874453	18	20750400	A	G	A	G	-0.011551	0.0017	0.532635	0.5125	FALSE	FALSE	FALSE	0.0051	0.743	TRUE	0.001904	1.36e-09	TRUE	TRUE	37.2165	3.7613e-07	6.64286e-05
rs11927257	3	27334294	T	C	T	C	-0.012877	0.017	0.282198	0.2839	FALSE	FALSE	FALSE	0.0057	0.002688	TRUE	0.002042	2.97002e-10	TRUE	TRUE	37.6756	7.57921e-05	6.71766e-05
rs11965885	6	43693094	T	G	T	G	-0.01534	0.0027	0.58175	0.5331	FALSE	FALSE	FALSE	0.0052	0.611	TRUE	0.001892	5.41003e-16	TRUE	TRUE	64.1586	1.44853e-11	0.000114513
rs11993347	8	103919090	C	T	C	T	-0.01971	-0.0004	0.230466	0.2258	FALSE	FALSE	FALSE	0.0072	0.9565	TRUE	0.002186	2.03002e-19	TRUE	TRUE	77.1972	7.74593e-15	0.000137796
rs12138789	1	9192307	C	T	C	T	-0.014617	-0.0126	0.237746	0.2343	FALSE	FALSE	FALSE	0.006	0.03581	TRUE	0.00218	2.08018e-11	TRUE	TRUE	43.5423	2.11161e-06	7.74389e-05
rs12142474	1	68056314	G	A	G	A	-0.021647	-0.0119	0.086122	0.0889	FALSE	FALSE	FALSE	0.0095	0.2085	TRUE	0.003435	3.05e-10	TRUE	TRUE	37.4346	9.02738e-07	7.37612e-05
rs12157427	22	32083756	A	G	A	G	-0.021248	0.0024	0.064431	0.0634	FALSE	FALSE	FALSE	0.0105	0.819	TRUE	0.003755	1.55998e-08	TRUE	TRUE	30.5503	1.76192e-06	5.44298e-05
rs12203592	6	396321	T	C	T	C	0.022394	0.0017	0.210255	0.1544	FALSE	FALSE	FALSE	0.01	0.8676	TRUE	0.002349	1.6099e-21	TRUE	TRUE	90.6408	2.56683e-16	0.000166543
rs12214269	6	135846518	A	G	A	G	0.018185	0.0005	0.545937	0.5742	FALSE	FALSE	FALSE	0.0052	0.9267	TRUE	0.001839	5.06058e-23	TRUE	TRUE	92.195	1.87096e-17	0.000163951
rs12216862	8	41828063	T	C	T	C	0.011449	-0.0046	0.290091	0.2984	FALSE	FALSE	FALSE	0.0055	0.4061	TRUE	0.002032	1.81001e-08	TRUE	TRUE	30.356	8.52668e-06	5.39886e-05
rs1228024	11	47951353	A	C	A	C	0.025191	-0.0081	0.661308	0.6388	FALSE	FALSE	FALSE	0.0053	0.1283	TRUE	0.001944	2.32006e-38	TRUE	TRUE	159.563	1.63948e-25	0.000284269
rs12343532	9	115978022	A	T	A	T	-0.015236	0.0022	0.272342	0.2669	FALSE	TRUE	FALSE	0.0058	0.7053	TRUE	0.00208	2.49e-13	TRUE	TRUE	51.7253	8.09619e-10	9.20055e-05
rs12376511	9	22142756	C	T	C	T	-0.034202	0.0085	0.164417	0.2625	FALSE	FALSE	FALSE	0.0064	0.1812	TRUE	0.002489	6.16027e-43	TRUE	TRUE	180.771	3.50212e-29	0.000321417
rs12429714	13	99649831	T	C	T	C	-0.011129	-0.0027	0.424441	0.3924	FALSE	FALSE	FALSE	0.0053	0.6065	TRUE	0.001864	2.45002e-09	TRUE	TRUE	34.0249	9.27684e-07	6.05131e-05
rs1245035	12	64976049	A	C	A	C	0.014435	0.0068	0.627427	0.5598	FALSE	FALSE	FALSE	0.0051	0.1837	TRUE	0.001914	4.78961e-14	TRUE	TRUE	54.5032	4.72927e-09	9.74178e-05
rs12502008	4	55991042	T	G	T	G	0.011097	-0.0061	0.361382	0.3989	FALSE	FALSE	FALSE	0.0053	0.2466	TRUE	0.001947	1.24e-08	TRUE	TRUE	31.8605	1.3464e-05	5.68393e-05
rs1250215	2	216253039	C	G	C	G	0.011698	0.0062	0.64108	0.5928	FALSE	TRUE	FALSE	0.0054	0.2521	TRUE	0.001917	1.07999e-09	TRUE	TRUE	35.1507	2.52791e-06	6.29743e-05
rs12540307	7	65662767	T	C	T	C	-0.038684	-0.0079	0.048819	0.1368	FALSE	FALSE	FALSE	0.0107	0.4627	TRUE	0.004464	4.75992e-18	TRUE	TRUE	70.6655	4.90783e-13	0.000138978
rs12550612	8	22966769	A	G	A	G	-0.032751	-0.0028	0.821328	0.8002	FALSE	FALSE	FALSE	0.0064	0.6651	TRUE	0.00242	1.08993e-41	TRUE	TRUE	176.511	1.55035e-30	0.000314813
rs12566440	1	101095202	G	A	G	A	-0.014772	0.011	0.364982	0.3703	FALSE	FALSE	FALSE	0.0052	0.03298	TRUE	0.001903	8.79023e-15	TRUE	TRUE	56.8764	1.61415e-08	0.00010115
rs1260326	2	27730940	C	T	C	T	-0.032863	-0.0092	0.601256	0.5933	FALSE	FALSE	FALSE	0.0052	0.0749	TRUE	0.001875	9.83105e-69	TRUE	TRUE	290.405	3.30215e-46	0.000517843
rs12630592	3	119768246	T	G	T	G	-0.012328	-0.0094	0.3731	0.4198	FALSE	FALSE	FALSE	0.0051	0.06663	TRUE	0.001992	6.27004e-10	TRUE	TRUE	35.9238	5.8544e-06	7.1095e-05
rs12683699	9	112738298	G	A	G	A	0.021786	-0.0036	0.160286	0.1813	FALSE	FALSE	FALSE	0.0067	0.5874	TRUE	0.002517	5.1606e-18	TRUE	TRUE	71.4403	5.20759e-13	0.000127765
rs12716647	8	6901304	C	G	C	G	0.012379	0.0053	0.637508	0.6293	FALSE	TRUE	FALSE	0.0052	0.3072	TRUE	0.001918	1.12001e-10	TRUE	TRUE	39.8233	4.01108e-07	7.08248e-05
rs12784071	10	115854445	T	C	T	C	0.018141	0.0226	0.222099	0.2062	FALSE	FALSE	FALSE	0.0069	0.001073	TRUE	0.002233	4.78961e-16	TRUE	TRUE	63.943	7.4968e-08	0.000113716
rs12792460	11	18076439	G	C	G	C	0.015654	0.0034	0.271243	0.26	FALSE	TRUE	FALSE	0.0058	0.5617	TRUE	0.00207	4.12952e-14	TRUE	TRUE	54.4729	4.2613e-10	9.68773e-05
rs1285254	17	77874672	C	T	C	T	-0.012308	0.0043	0.775119	0.783	FALSE	FALSE	FALSE	0.0063	0.4913	TRUE	0.002252	4.70002e-08	TRUE	TRUE	29.694	1.17228e-05	5.28112e-05
rs1285886	6	7140831	A	G	A	G	0.026498	0.0001	0.196802	0.2082	FALSE	FALSE	FALSE	0.0066	0.988	TRUE	0.002326	5.10035e-30	TRUE	TRUE	124.832	7.41081e-23	0.000221977
rs12898000	14	103835128	C	G	C	G	0.018686	-0.0017	0.700918	0.5832	FALSE	TRUE	FALSE	0.0056	0.7654	TRUE	0.002049	7.85055e-20	TRUE	TRUE	82.3164	1.05407e-14	0.000146393
rs12905862	15	78545507	A	G	A	G	0.011091	-0.0133	0.316261	0.2781	FALSE	FALSE	FALSE	0.0057	0.0201	TRUE	0.001979	2.15001e-08	TRUE	TRUE	29.9121	0.000239218	5.31995e-05
rs12918121	16	67187795	T	C	T	C	-0.051377	0.0192	0.017725	0.013	FALSE	FALSE	FALSE	0.0378	0.6108	TRUE	0.00721	1.07994e-12	TRUE	TRUE	51.3652	3.39194e-09	9.19151e-05
rs12929950	16	2144894	A	G	A	G	-0.030161	0.0123	0.077395	0.1009	FALSE	FALSE	FALSE	0.0099	0.2106	TRUE	0.003616	7.83069e-17	TRUE	TRUE	66.0583	2.08799e-11	0.000129912
rs12936529	17	16168784	T	C	T	C	-0.025157	0.0081	0.478786	0.4556	FALSE	FALSE	FALSE	0.0053	0.1239	TRUE	0.001845	2.74031e-42	TRUE	TRUE	177.351	2.92064e-28	0.000315868
rs12956324	18	67537270	A	C	A	C	0.013776	0.0019	0.402959	0.3768	FALSE	FALSE	FALSE	0.0052	0.7199	TRUE	0.001875	2.09991e-13	TRUE	TRUE	51.3414	6.86605e-10	9.13148e-05
rs12997100	2	192522423	C	T	C	T	0.02676	0.0042	0.070514	0.1175	FALSE	FALSE	FALSE	0.0099	0.6734	TRUE	0.00359	9.37994e-14	TRUE	TRUE	52.3969	4.42076e-10	9.38686e-05
rs12999905	2	111719640	A	G	A	G	0.025242	0.0041	0.061608	0.1421	FALSE	FALSE	FALSE	0.0093	0.6582	TRUE	0.004067	5.57995e-10	TRUE	TRUE	37.1566	1.74141e-07	7.36714e-05
rs13132853	4	38680015	G	A	G	A	0.020133	-0.0135	0.355109	0.3339	FALSE	FALSE	FALSE	0.0058	0.01965	TRUE	0.00193	1.88018e-25	TRUE	TRUE	104.399	4.15883e-15	0.00018565
rs13149209	4	89750668	C	T	C	T	-0.014688	-0.0021	0.217886	0.3115	FALSE	FALSE	FALSE	0.0058	0.7164	TRUE	0.002228	4.49987e-11	TRUE	TRUE	41.3437	3.42523e-08	7.35283e-05
rs13180726	5	179126457	A	G	A	G	-0.02131	0.0058	0.825591	0.7739	FALSE	FALSE	FALSE	0.0064	0.3646	TRUE	0.002441	2.71019e-18	TRUE	TRUE	73.4141	1.29509e-12	0.000130777
rs1322599	6	16758425	T	C	T	C	-0.030663	-0.0043	0.174313	0.2636	FALSE	FALSE	FALSE	0.0064	0.5018	TRUE	0.002456	9.97011e-36	TRUE	TRUE	151.662	1.28559e-25	0.000270648
rs13237635	7	149154551	C	T	C	T	-0.010408	-0.0071	0.565316	0.58	FALSE	FALSE	FALSE	0.0052	0.1693	TRUE	0.00186	2.24001e-08	TRUE	TRUE	29.9346	3.29115e-05	5.3239e-05
rs13248936	8	30316162	G	A	G	A	0.013094	-0.0082	0.498342	0.4798	FALSE	FALSE	FALSE	0.0049	0.09722	TRUE	0.001841	1.17004e-12	TRUE	TRUE	47.931	1.06602e-07	8.57255e-05
rs13291664	9	282738	G	A	G	A	0.026196	0.0007	0.186933	0.1613	FALSE	FALSE	FALSE	0.0079	0.9338	TRUE	0.002363	1.57e-28	TRUE	TRUE	117.306	1.42072e-21	0.000208599
rs1366045	3	42909050	C	T	C	T	-0.024654	-0.0068	0.384323	0.4001	FALSE	FALSE	FALSE	0.0052	0.1865	TRUE	0.001886	5.44001e-39	TRUE	TRUE	161.77	1.8349e-26	0.000287643
rs1371045	2	145787050	C	T	C	T	-0.014328	0.0016	0.744485	0.7504	FALSE	FALSE	FALSE	0.0058	0.784	TRUE	0.002114	1.26009e-11	TRUE	TRUE	43.5962	1.01974e-08	7.8104e-05
rs1371794	4	74948054	C	A	C	A	-0.063244	-0.0034	0.622486	0.6137	FALSE	FALSE	FALSE	0.0052	0.5105	TRUE	0.001899	1e-200	TRUE	TRUE	1058.94	3.86306e-178	0.00187989
rs138028125	13	28712689	G	C	G	C	0.054052	0.0098	0.03427	0.0286	FALSE	TRUE	FALSE	0.0196	0.6164	TRUE	0.005559	2.5398e-22	TRUE	TRUE	107.928	3.22581e-16	0.000193385
rs1383265	6	32739888	C	T	C	T	0.019199	-0.004	0.17909	0.2523	FALSE	FALSE	FALSE	0.0063	0.5241	TRUE	0.002409	1.67996e-15	TRUE	TRUE	60.2954	4.62895e-11	0.000108381
rs139369470	2	26054731	C	T	C	T	0.025273	-0.0279	0.047983	0.0405	FALSE	FALSE	FALSE	0.0153	0.06845	TRUE	0.004383	8.34008e-09	TRUE	TRUE	32.8111	4.71073e-05	5.83547e-05
rs140311179	4	26295540	G	C	G	C	-0.025605	-0.0107	0.051183	0.0606	FALSE	TRUE	FALSE	0.0108	0.3208	TRUE	0.004196	1.07999e-09	TRUE	TRUE	35.8037	1.7659e-06	6.36778e-05
rs144317085	4	105806108	T	A	T	A	0.049756	0.0166	0.034356	0.0444	FALSE	TRUE	FALSE	0.014	0.2353	TRUE	0.005126	2.99985e-22	TRUE	TRUE	92.3704	6.34601e-15	0.000164263
rs145209947	8	130694185	A	C	A	C	-0.075356	-0.0537	0.01404	0.0127	FALSE	FALSE	FALSE	0.0378	0.1554	TRUE	0.008651	3.19007e-18	TRUE	TRUE	88.4056	9.24454e-12	0.000157214
rs146207734	17	16472850	T	A	T	A	-0.054274	0.0089	0.017496	0.0143	FALSE	TRUE	FALSE	0.0361	0.8056	TRUE	0.008237	4.58036e-11	TRUE	TRUE	51.3553	1.60519e-08	0.000101271
rs1468102	11	3004526	G	C	G	C	0.014895	-0.005	0.306335	0.348	FALSE	TRUE	FALSE	0.0055	0.3658	TRUE	0.002	9.94947e-14	TRUE	TRUE	53.0168	2.19516e-09	9.42882e-05
rs1474419	7	6692605	C	T	C	T	0.018298	0.0096	0.579762	0.613	FALSE	FALSE	FALSE	0.0055	0.08152	TRUE	0.001886	3.11028e-22	TRUE	TRUE	91.4117	5.61643e-14	0.000163148
rs1476081	7	17279294	T	G	T	G	0.011441	-0.0045	0.294671	0.3356	FALSE	FALSE	FALSE	0.0054	0.4044	TRUE	0.00208	3.84999e-08	TRUE	TRUE	30.4996	1.42732e-05	5.4411e-05
rs150649461	1	92925654	C	G	C	G	0.0679	-0.0098	0.015183	0.0231	FALSE	TRUE	FALSE	0.021	0.6393	TRUE	0.007944	1.33015e-17	TRUE	TRUE	77.529	8.31711e-13	0.000137874
rs1506609	4	83632973	G	A	G	A	0.021031	-0.0088	0.799464	0.7335	FALSE	FALSE	FALSE	0.0058	0.1282	TRUE	0.002326	1.6099e-19	TRUE	TRUE	79.1669	1.60893e-12	0.000141821
rs150861794	13	109003805	T	C	T	C	-0.065191	0.0233	0.020249	0.0243	FALSE	FALSE	FALSE	0.0238	0.3268	TRUE	0.007096	4.31023e-20	TRUE	TRUE	94.8196	9.22439e-14	0.000168626
rs1611236	6	29748690	A	G	A	G	-0.035855	0.0058	0.322501	0.2975	FALSE	FALSE	FALSE	0.0072	0.4225	TRUE	0.001971	7.25939e-74	TRUE	TRUE	314.632	4.65343e-53	0.000561784
rs1621453	3	194389876	G	A	G	A	0.010499	-0.0012	0.56322	0.5928	FALSE	FALSE	FALSE	0.0053	0.8196	TRUE	0.00186	1.71002e-08	TRUE	TRUE	30.435	1.85983e-06	5.42334e-05
rs16850073	4	74703999	T	C	T	C	0.042606	0.0121	0.374415	0.3572	FALSE	FALSE	FALSE	0.0053	0.02354	TRUE	0.001922	8.77001e-109	TRUE	TRUE	474.362	9.09368e-73	0.000850376
rs16964983	17	27610862	C	T	C	T	0.021856	-0.0008	0.172918	0.2118	FALSE	FALSE	FALSE	0.0063	0.904	TRUE	0.002434	2.89001e-19	TRUE	TRUE	76.4	1.30096e-14	0.000136634
rs17011726	10	50264204	G	C	G	C	-0.023627	-0.0018	0.232584	0.2105	FALSE	TRUE	FALSE	0.0067	0.7912	TRUE	0.002187	3.58014e-27	TRUE	TRUE	111.434	3.17892e-20	0.000199277
rs17026212	2	85551696	G	T	G	T	-0.014719	-0.0005	0.513548	0.5597	FALSE	FALSE	FALSE	0.0051	0.9191	TRUE	0.001834	1.05999e-15	TRUE	TRUE	60.7463	5.51237e-12	0.000108245
rs17041439	12	101873240	C	A	C	A	0.037876	-0.0157	0.056554	0.0599	FALSE	FALSE	FALSE	0.011	0.1544	TRUE	0.003999	2.96006e-21	TRUE	TRUE	85.9406	7.75998e-14	0.000153087
rs17138597	7	18148091	A	G	A	G	-0.013276	0.0101	0.194778	0.206	FALSE	FALSE	FALSE	0.0062	0.1071	TRUE	0.002333	1.29999e-08	TRUE	TRUE	31.086	4.09834e-05	5.52866e-05
rs17209630	8	106296090	A	G	A	G	0.014259	0.0118	0.281259	0.2712	FALSE	FALSE	FALSE	0.0058	0.04067	TRUE	0.002045	3.25012e-12	TRUE	TRUE	46.0794	5.43716e-07	8.22029e-05
rs17232826	16	89842784	T	C	T	C	-0.021831	0.0111	0.10177	0.1017	FALSE	FALSE	FALSE	0.0092	0.2252	TRUE	0.003087	1.59993e-12	TRUE	TRUE	48.9873	3.61631e-08	8.71334e-05
rs17270882	2	182218046	C	G	C	G	0.030784	-0.0115	0.239086	0.2265	FALSE	TRUE	FALSE	0.0061	0.05754	TRUE	0.002158	4.07005e-46	TRUE	TRUE	192.514	4.16433e-30	0.000344802
rs1738074	6	159465977	C	T	C	T	-0.020403	-0.002	0.567796	0.5328	FALSE	FALSE	FALSE	0.0051	0.6895	TRUE	0.001853	3.74024e-28	TRUE	TRUE	114.542	1.08869e-20	0.000204314
rs174548	11	61571348	G	C	G	C	-0.024925	-0.0158	0.313935	0.341	FALSE	TRUE	FALSE	0.0053	0.002826	TRUE	0.001991	6.3797e-36	TRUE	TRUE	149.403	9.60532e-21	0.000267612
rs175714	14	75981856	C	T	C	T	0.010451	0.0014	0.577258	0.5299	FALSE	FALSE	FALSE	0.0051	0.7886	TRUE	0.001877	2.63998e-08	TRUE	TRUE	29.8812	2.89164e-06	5.33078e-05
rs17660636	17	35966490	G	A	G	A	0.011343	-0.0075	0.357796	0.3287	FALSE	FALSE	FALSE	0.0056	0.1799	TRUE	0.001935	4.67003e-09	TRUE	TRUE	33.1905	1.09661e-05	5.91282e-05
rs17758695	18	60920854	T	C	T	C	-0.055946	-0.0313	0.028609	0.0367	FALSE	FALSE	FALSE	0.0217	0.1493	TRUE	0.005728	1.66994e-22	TRUE	TRUE	97.426	1.11212e-14	0.000173966
rs1779809	1	182145545	T	C	T	C	0.014395	-0.0041	0.333689	0.3097	FALSE	FALSE	FALSE	0.0054	0.4482	TRUE	0.001944	1.35988e-13	TRUE	TRUE	51.8109	1.73277e-09	9.21451e-05
rs180941	10	115720674	A	G	A	G	-0.016866	0.0006	0.625014	0.5896	FALSE	FALSE	FALSE	0.0053	0.912	TRUE	0.001919	1.63005e-18	TRUE	TRUE	74.8341	4.55106e-14	0.00013334
rs1822534	3	12266804	G	A	G	A	-0.025822	0.0034	0.394237	0.3585	FALSE	FALSE	FALSE	0.0055	0.5284	TRUE	0.001882	8.29087e-43	TRUE	TRUE	179.112	7.19512e-31	0.000318471
rs185774696	6	32618190	T	C	T	C	-0.028632	-0.0325	0.273418	0.2944	FALSE	FALSE	FALSE	0.0451	0.4717	TRUE	0.002693	2.25009e-26	TRUE	TRUE	145.194	8.09038e-20	0.000325721
rs1885474	10	69566751	G	T	G	T	-0.021583	-0.0045	0.102894	0.1727	FALSE	FALSE	FALSE	0.0073	0.5387	TRUE	0.003031	1.10994e-12	TRUE	TRUE	48.3543	4.99957e-09	8.59978e-05
rs1886654	1	236105910	C	T	C	T	-0.057486	-0.0044	0.892184	0.8987	FALSE	FALSE	FALSE	0.0092	0.6357	TRUE	0.002959	5.08042e-84	TRUE	TRUE	357.676	1.45397e-61	0.000635758
rs1887428	9	4984530	C	G	C	G	-0.014956	-0.0023	0.625091	0.6321	FALSE	TRUE	FALSE	0.0053	0.6632	TRUE	0.00193	9.58076e-15	TRUE	TRUE	58.7396	8.84072e-11	0.000104841
rs1891033	20	36900466	C	T	C	T	0.015029	-0.0056	0.16941	0.2135	FALSE	FALSE	FALSE	0.0063	0.371	TRUE	0.002482	1.43999e-09	TRUE	TRUE	35.5398	1.63767e-06	6.35647e-05
rs1895994	12	49056663	A	G	A	G	-0.012955	0.0114	0.32446	0.3023	FALSE	FALSE	FALSE	0.006	0.05638	TRUE	0.001964	4.35011e-11	TRUE	TRUE	41.2147	2.00587e-06	7.35728e-05
rs1933295	1	62107021	G	A	G	A	-0.015546	-0.0109	0.776835	0.7543	FALSE	FALSE	FALSE	0.0061	0.07407	TRUE	0.002311	1.81009e-11	TRUE	TRUE	42.6065	5.06633e-07	8.37958e-05
rs1947897	8	78946874	C	G	C	G	-0.014361	0.0048	0.336356	0.371	FALSE	TRUE	FALSE	0.0052	0.3499	TRUE	0.001947	1.71002e-13	TRUE	TRUE	51.7718	3.34351e-09	9.20733e-05
rs2012011	6	46893355	A	G	A	G	-0.025502	-0.0049	0.136123	0.1443	FALSE	FALSE	FALSE	0.0072	0.492	TRUE	0.002683	2.14981e-21	TRUE	TRUE	85.8442	3.3098e-15	0.000152954
rs2012610	3	140933565	T	G	T	G	0.027526	-0.005	0.127328	0.1673	FALSE	FALSE	FALSE	0.0072	0.4891	TRUE	0.002769	2.9902e-23	TRUE	TRUE	94.4996	1.60353e-16	0.00016838
rs2038700	14	25461989	C	T	C	T	0.034424	-0.0038	0.394624	0.4133	FALSE	FALSE	FALSE	0.0051	0.4644	TRUE	0.00189	4.60999e-74	TRUE	TRUE	318.512	2.49827e-53	0.000566189
rs2062250	15	64672002	A	G	A	G	0.050625	0.0046	0.938363	0.8939	FALSE	FALSE	FALSE	0.0098	0.6369	TRUE	0.003905	2.11982e-38	TRUE	TRUE	166.221	4.89391e-28	0.000296464
rs2076211	22	44329078	T	C	T	C	-0.018018	-0.0111	0.158474	0.2282	FALSE	FALSE	FALSE	0.0063	0.07759	TRUE	0.002546	1.53003e-12	TRUE	TRUE	48.4147	1.60507e-07	8.65902e-05
rs2082382	5	148200553	A	G	A	G	-0.017857	0.0017	0.55412	0.5902	FALSE	FALSE	FALSE	0.0056	0.7542	TRUE	0.00186	8.66962e-22	TRUE	TRUE	88.6052	3.68936e-16	0.000157568
rs2084312	17	72695211	T	C	T	C	0.028894	-0.0071	0.800412	0.7078	FALSE	FALSE	FALSE	0.0059	0.2319	TRUE	0.002311	7.67008e-36	TRUE	TRUE	149.724	1.81577e-24	0.000266743
rs2091084	10	30492267	C	T	C	T	0.01735	0.0118	0.653201	0.5984	FALSE	FALSE	FALSE	0.0053	0.02688	TRUE	0.001951	6.25029e-19	TRUE	TRUE	76.6891	5.01387e-11	0.000136381
rs2104415	1	67369398	A	G	A	G	-0.012373	0.0074	0.676227	0.6707	FALSE	FALSE	FALSE	0.0056	0.1822	TRUE	0.002061	1.98999e-09	TRUE	TRUE	34.0849	3.92003e-06	6.70368e-05
rs2148537	9	95380726	A	G	A	G	0.017567	0.0004	0.166266	0.2484	FALSE	FALSE	FALSE	0.0063	0.9474	TRUE	0.002475	1.31009e-12	TRUE	TRUE	47.8372	9.99354e-10	8.55571e-05
rs2158799	7	28277107	G	C	G	C	0.043041	-0.0012	0.611828	0.6087	FALSE	TRUE	FALSE	0.0059	0.8444	TRUE	0.001898	7.85236e-114	TRUE	TRUE	495.165	1.04583e-84	0.00087993
rs2180369	14	93516465	C	T	C	T	0.02298	-0.0009	0.110762	0.1165	FALSE	FALSE	FALSE	0.0079	0.9076	TRUE	0.003071	7.65068e-14	TRUE	TRUE	52.7135	8.18573e-11	0.000104025
rs218264	4	55408875	T	A	T	A	0.025769	0.0047	0.250868	0.2796	FALSE	TRUE	FALSE	0.0057	0.4122	TRUE	0.002141	2.52e-33	TRUE	TRUE	140.365	1.64914e-23	0.000249591
rs2194067	19	35464727	T	C	T	C	0.012618	0.0035	0.415502	0.4049	FALSE	FALSE	FALSE	0.0053	0.5156	TRUE	0.001886	2.30994e-11	TRUE	TRUE	43.3992	4.90805e-08	7.73334e-05
rs2259855	17	28097860	C	T	C	T	-0.023612	0.0145	0.52533	0.5009	FALSE	FALSE	FALSE	0.0051	0.004281	TRUE	0.001849	2.66011e-37	TRUE	TRUE	156.373	7.05891e-22	0.000278048
rs2282677	17	61986539	C	T	C	T	0.01138	0.0023	0.405364	0.4095	FALSE	FALSE	FALSE	0.0052	0.6611	TRUE	0.001929	3.79001e-09	TRUE	TRUE	35.0162	1.05821e-06	6.24325e-05
rs2282986	7	92299545	C	T	C	T	-0.124348	-0.0106	0.018529	0.1896	FALSE	FALSE	FALSE	0.0113	0.3501	TRUE	0.006855	1.80011e-73	TRUE	TRUE	315.403	2.67279e-52	0.000562389
rs2284837	3	185999077	G	A	G	A	0.01378	-0.0036	0.220169	0.2391	FALSE	FALSE	FALSE	0.0059	0.5418	TRUE	0.002231	6.76005e-10	TRUE	TRUE	36.6635	4.80378e-07	6.52056e-05
rs2286599	12	6499533	A	G	A	G	0.03864	0.005	0.141477	0.1328	FALSE	FALSE	FALSE	0.0083	0.5482	TRUE	0.00279	1.42988e-43	TRUE	TRUE	197.323	9.48448e-32	0.000362695
rs2290669	19	16495774	C	A	C	A	-0.047616	0.0056	0.786444	0.7369	FALSE	FALSE	FALSE	0.0059	0.3462	TRUE	0.002308	1.51985e-94	TRUE	TRUE	427.2	1.47233e-67	0.00076158
rs2298695	21	47655027	C	A	C	A	-0.015731	-0.0005	0.396473	0.3667	FALSE	FALSE	FALSE	0.0054	0.9215	TRUE	0.001881	6.51028e-17	TRUE	TRUE	66.3878	6.60699e-13	0.000118428
rs2305980	4	151171269	A	T	A	T	0.013867	-0.0009	0.255073	0.2174	FALSE	TRUE	FALSE	0.0062	0.8793	TRUE	0.002123	6.6696e-11	TRUE	TRUE	41.02	2.46188e-08	7.30757e-05
rs2312675	1	166922533	C	T	C	T	-0.017557	0.0004	0.211587	0.2007	FALSE	FALSE	FALSE	0.0063	0.9478	TRUE	0.002242	5.10975e-15	TRUE	TRUE	57.8282	1.59486e-11	0.000102843
rs2314339	17	38253212	T	C	T	C	0.027194	-0.0014	0.124894	0.2464	FALSE	FALSE	FALSE	0.0066	0.8284	TRUE	0.002851	1.51985e-21	TRUE	TRUE	90.1104	3.63959e-16	0.000161651
rs2327028	20	8140925	T	C	T	C	-0.013484	-0.0017	0.475724	0.4816	FALSE	FALSE	FALSE	0.0051	0.7333	TRUE	0.001851	3.3597e-13	TRUE	TRUE	50.9968	8.72462e-10	9.06948e-05
rs2328667	6	22104421	G	A	G	A	0.012282	-0.0021	0.561405	0.6145	FALSE	FALSE	FALSE	0.0054	0.6889	TRUE	0.001866	4.84953e-11	TRUE	TRUE	41.6994	3.86318e-08	7.42862e-05
rs2358581	19	10391611	G	T	G	T	-0.028224	-0.0064	0.73286	0.6617	FALSE	FALSE	FALSE	0.0055	0.247	TRUE	0.002196	9.36052e-38	TRUE	TRUE	158.174	1.1262e-26	0.000311908
rs2371108	3	27757018	T	G	T	G	0.019217	-0.0038	0.388965	0.4284	FALSE	FALSE	FALSE	0.0053	0.4741	TRUE	0.001891	3.11028e-24	TRUE	TRUE	98.5471	3.50189e-17	0.000175541
rs2394990	6	31340559	A	C	A	C	-0.020322	0.0087	0.632626	0.582	FALSE	FALSE	FALSE	0.0062	0.163	TRUE	0.001892	7.10068e-27	TRUE	TRUE	107.559	8.91683e-18	0.000191963
rs2412771	4	57761417	C	T	C	T	-0.018201	0.0023	0.416739	0.417	FALSE	FALSE	FALSE	0.0051	0.6473	TRUE	0.001883	4.41977e-22	TRUE	TRUE	90.5591	4.26218e-16	0.000161045
rs2427599	20	62687921	T	C	T	C	0.055692	-0.0321	0.010727	0.0515	FALSE	FALSE	FALSE	0.0306	0.2945	TRUE	0.009529	5.21003e-09	TRUE	TRUE	33.4701	4.0613e-06	6.58279e-05
rs2428608	17	46040795	T	C	T	C	-0.011309	-0.0111	0.56284	0.5623	FALSE	FALSE	FALSE	0.005	0.02729	TRUE	0.001852	1.05e-09	TRUE	TRUE	35.387	3.11974e-05	6.29367e-05
rs2432142	5	96275201	A	G	A	G	0.012676	-0.0079	0.433689	0.4174	FALSE	FALSE	FALSE	0.005	0.1152	TRUE	0.001864	1.08993e-11	TRUE	TRUE	44.3778	3.65349e-07	7.89274e-05
rs2439963	13	78638416	G	A	G	A	-0.01238	0.0041	0.736551	0.7598	FALSE	FALSE	FALSE	0.0061	0.5026	TRUE	0.002091	3.29003e-09	TRUE	TRUE	33.4439	1.73969e-06	5.948e-05
rs2469147	15	66910224	G	A	G	A	-0.015295	0.0133	0.157884	0.1489	FALSE	FALSE	FALSE	0.0071	0.06064	TRUE	0.002536	1.67001e-09	TRUE	TRUE	34.9769	1.92252e-05	6.2207e-05
rs247826	16	84582965	T	C	T	C	0.033815	-0.0038	0.220606	0.2247	FALSE	FALSE	FALSE	0.0062	0.5359	TRUE	0.002233	9.58959e-52	TRUE	TRUE	220.482	1.85807e-37	0.000393209
rs2506699	9	136946799	G	A	G	A	0.01427	-0.0089	0.483895	0.5188	FALSE	FALSE	FALSE	0.005	0.07916	TRUE	0.001892	4.86968e-14	TRUE	TRUE	57.1915	1.83288e-08	0.000101711
rs2561758	5	173205282	G	A	G	A	-0.03629	0.0073	0.723119	0.7278	FALSE	FALSE	FALSE	0.0061	0.2311	TRUE	0.00208	4.20049e-68	TRUE	TRUE	296.163	1.47267e-47	0.00052736
rs257063	5	114806819	T	C	T	C	-0.013818	-0.0017	0.740602	0.6966	FALSE	FALSE	FALSE	0.0055	0.755	TRUE	0.0021	4.91021e-11	TRUE	TRUE	41.0182	3.05258e-08	7.33621e-05
rs2615061	1	225895806	A	G	A	G	-0.027637	0.0017	0.117457	0.143	FALSE	FALSE	FALSE	0.0072	0.8094	TRUE	0.002854	3.82032e-22	TRUE	TRUE	88.8977	1.50771e-16	0.000158353
rs2665405	17	57875292	A	G	A	G	0.035373	-0.0119	0.547743	0.5076	FALSE	FALSE	FALSE	0.0051	0.01888	TRUE	0.001844	5.62989e-82	TRUE	TRUE	348.76	1.35306e-53	0.00061992
rs2710804	7	36084529	C	T	C	T	0.020606	-0.0099	0.375925	0.3423	FALSE	FALSE	FALSE	0.0054	0.06494	TRUE	0.001897	1.91999e-27	TRUE	TRUE	111.693	2.3404e-17	0.00019923
rs2713573	3	128317273	T	C	T	C	0.024566	-0.0017	0.689211	0.6982	FALSE	FALSE	FALSE	0.0055	0.7556	TRUE	0.001984	3.46019e-35	TRUE	TRUE	145.395	5.06088e-26	0.000258533
rs2729707	2	160687231	G	A	G	A	-0.030932	-0.0105	0.830063	0.8094	FALSE	FALSE	FALSE	0.0065	0.1074	TRUE	0.002446	1.27997e-36	TRUE	TRUE	150.695	3.88117e-24	0.000269926
rs2790122	1	200296339	C	T	C	T	0.013402	-0.0046	0.712432	0.7258	FALSE	FALSE	FALSE	0.0056	0.412	TRUE	0.002029	4.08037e-11	TRUE	TRUE	41.3816	1.16791e-07	7.35958e-05
rs284317	1	10731625	G	A	G	A	0.017425	-0.0145	0.497553	0.5093	FALSE	FALSE	FALSE	0.0052	0.005791	TRUE	0.001945	3.51965e-19	TRUE	TRUE	76.8382	8.05922e-11	0.000151812
rs28530750	4	36312542	A	G	A	G	0.055643	-0.01	0.043032	0.0934	FALSE	FALSE	FALSE	0.0129	0.4389	TRUE	0.004613	1.83021e-33	TRUE	TRUE	143.168	9.95119e-24	0.000255
rs2853951	6	31236115	T	C	T	C	0.077234	-0.0036	0.599507	0.6447	FALSE	FALSE	FALSE	0.006	0.5417	TRUE	0.001878	1e-200	TRUE	TRUE	1612.01	3.57986e-272	0.00286442
rs28571765	8	55449281	C	T	C	T	-0.02207	0.004	0.206778	0.2093	FALSE	FALSE	FALSE	0.0061	0.5149	TRUE	0.00237	1.32008e-20	TRUE	TRUE	81.2492	4.74365e-15	0.000159784
rs28574812	21	16384940	G	A	G	A	-0.016041	-0.0146	0.15791	0.2253	FALSE	FALSE	FALSE	0.0064	0.02157	TRUE	0.002537	2.65999e-10	TRUE	TRUE	38.4753	1.55339e-05	6.84323e-05
rs28576226	15	101713668	A	G	A	G	0.031285	0.0041	0.122129	0.1986	FALSE	FALSE	FALSE	0.007	0.5621	TRUE	0.002853	6.14045e-28	TRUE	TRUE	114.897	2.92666e-20	0.000209871
rs2857633	22	30114333	C	T	C	T	-0.013283	0.0051	0.727142	0.7154	FALSE	FALSE	FALSE	0.0058	0.3754	TRUE	0.002098	2.52e-10	TRUE	TRUE	39.2458	4.77506e-07	7.00129e-05
rs28588746	4	110944912	G	A	G	A	-0.010471	-0.005	0.377846	0.4057	FALSE	FALSE	FALSE	0.0051	0.3304	TRUE	0.001899	3.61002e-08	TRUE	TRUE	28.9116	1.89404e-05	5.15489e-05
rs2875974	8	61419728	A	G	A	G	0.021365	0.0098	0.373406	0.4205	FALSE	FALSE	FALSE	0.0051	0.05351	TRUE	0.001904	3.53997e-29	TRUE	TRUE	119.446	2.22013e-18	0.000213601
rs2904270	20	49185272	A	G	A	G	-0.015318	0.0022	0.517092	0.5317	FALSE	FALSE	FALSE	0.0051	0.6725	TRUE	0.001844	1.02991e-16	TRUE	TRUE	65.8928	3.26732e-12	0.000117183
rs2910580	5	57527886	A	T	A	T	-0.015326	0.0034	0.659268	0.6524	FALSE	TRUE	FALSE	0.0053	0.5142	TRUE	0.001939	2.83009e-15	TRUE	TRUE	59.3376	7.42403e-11	0.000105527
rs2935104	6	170491076	G	A	G	A	0.01955	-0.0172	0.906903	0.8664	FALSE	FALSE	FALSE	0.0081	0.03416	TRUE	0.003311	3.62001e-09	TRUE	TRUE	32.8147	3.45488e-05	6.45387e-05
rs2943650	2	227105921	T	C	T	C	0.01116	0.0095	0.644643	0.6403	FALSE	FALSE	FALSE	0.0055	0.08267	TRUE	0.00192	6.36004e-09	TRUE	TRUE	31.8051	3.09552e-05	5.70614e-05
rs2993986	10	28800023	T	C	T	C	0.030146	-0.0107	0.774092	0.7952	FALSE	FALSE	FALSE	0.0065	0.09914	TRUE	0.00219	4.75007e-43	TRUE	TRUE	178.761	1.66854e-28	0.000317844
rs309190	19	47629264	C	T	C	T	-0.030461	0.0031	0.893852	0.8764	FALSE	FALSE	FALSE	0.0081	0.7046	TRUE	0.003167	7.05018e-22	TRUE	TRUE	89.3431	1.78601e-16	0.000176074
rs342294	7	106372622	C	T	C	T	-0.017407	-0.0013	0.455851	0.4312	FALSE	FALSE	FALSE	0.0051	0.8042	TRUE	0.001848	4.90004e-21	TRUE	TRUE	83.9117	1.02332e-15	0.000150321
rs34298354	1	247588053	T	C	T	C	-0.024205	0.0154	0.123549	0.1175	FALSE	FALSE	FALSE	0.0079	0.05033	TRUE	0.002801	5.90065e-18	TRUE	TRUE	71.2287	8.32476e-11	0.000126884
rs34332006	2	234257452	T	C	T	C	-0.010695	0.0019	0.389704	0.3659	FALSE	FALSE	FALSE	0.0053	0.7218	TRUE	0.001888	1.51999e-08	TRUE	TRUE	30.369	2.32556e-06	5.44085e-05
rs34505104	22	24624609	G	A	G	A	-0.02041	-0.0099	0.304866	0.2879	FALSE	FALSE	FALSE	0.0056	0.0751	TRUE	0.002056	3.3597e-23	TRUE	TRUE	99.2837	1.41433e-14	0.00017656
rs34562738	2	102376755	A	G	A	G	0.018655	-0.0076	0.77203	0.7981	FALSE	FALSE	FALSE	0.0063	0.2323	TRUE	0.002195	1.99022e-17	TRUE	TRUE	68.3792	1.47075e-11	0.000122499
rs34599082	1	159175494	T	C	T	C	-0.151481	0.0097	0.013363	0.0139	FALSE	FALSE	FALSE	0.0287	0.7349	TRUE	0.008129	1.93019e-77	TRUE	TRUE	339.924	3.14203e-57	0.000605073
rs34952318	20	11177055	A	G	A	G	-0.033097	0.0186	0.050283	0.0504	FALSE	FALSE	FALSE	0.0127	0.1447	TRUE	0.004378	4.24033e-14	TRUE	TRUE	58.8286	6.60277e-09	0.000104622
rs35111447	17	62372190	T	C	T	C	-0.017887	0.0018	0.098264	0.0906	FALSE	FALSE	FALSE	0.0097	0.8541	TRUE	0.003105	8.55993e-09	TRUE	TRUE	31.8801	1.02012e-06	5.66995e-05
rs35112940	19	51738917	A	G	A	G	-0.025968	0.0001	0.215982	0.2243	FALSE	FALSE	FALSE	0.0067	0.9845	TRUE	0.002241	5.20955e-31	TRUE	TRUE	128.25	1.3343e-23	0.000228376
rs35571080	1	224637790	C	T	C	T	0.024903	-0.0032	0.212693	0.2218	FALSE	FALSE	FALSE	0.0064	0.6211	TRUE	0.002243	1.32008e-28	TRUE	TRUE	116.574	8.70155e-21	0.000207697
rs35592432	3	71355240	C	G	C	G	0.039902	0.0281	0.027242	0.0264	FALSE	TRUE	FALSE	0.019	0.138	TRUE	0.00608	5.47016e-11	TRUE	TRUE	47.2918	8.02519e-07	8.43846e-05
rs35592645	17	4616387	A	C	A	C	0.017479	0.0021	0.248719	0.2402	FALSE	FALSE	FALSE	0.0062	0.7366	TRUE	0.00213	2.38013e-16	TRUE	TRUE	64.0779	4.30065e-12	0.000114176
rs35713889	3	49162583	T	C	T	C	0.028328	0.0202	0.043464	0.0396	FALSE	FALSE	FALSE	0.0142	0.154	TRUE	0.004568	5.79002e-10	TRUE	TRUE	37.4027	3.31572e-06	6.67257e-05
rs35734242	4	706700	C	T	C	T	0.02176	0.0047	0.427987	0.4366	FALSE	FALSE	FALSE	0.0051	0.3514	TRUE	0.001948	6.29941e-29	TRUE	TRUE	117.68	1.02263e-20	0.000231838
rs35755865	1	27140060	T	C	T	C	-0.041492	0.0327	0.034195	0.0413	FALSE	FALSE	FALSE	0.0152	0.03126	TRUE	0.005077	3.1798e-16	TRUE	TRUE	63.9413	2.15782e-09	0.000113713
rs35990176	21	44472118	C	A	C	A	0.011569	0.0037	0.451059	0.4835	FALSE	FALSE	FALSE	0.0059	0.5346	TRUE	0.001871	6.45996e-10	TRUE	TRUE	37.2667	4.87154e-07	6.62797e-05
rs3731332	7	92300568	T	C	T	C	-0.121199	-0.0051	0.023234	0.026	FALSE	FALSE	FALSE	0.018	0.7755	TRUE	0.00624	5.52968e-84	TRUE	TRUE	374.479	2.85951e-62	0.000666719
rs3732378	3	39307162	A	G	A	G	0.020274	-0.0002	0.172487	0.1613	FALSE	FALSE	FALSE	0.0071	0.9814	TRUE	0.00243	7.70016e-17	TRUE	TRUE	65.7772	5.91395e-13	0.000117338
rs3735485	7	45009341	G	A	G	A	0.041036	0.0025	0.844672	0.8568	FALSE	FALSE	FALSE	0.0074	0.7366	TRUE	0.00257	2.33991e-57	TRUE	TRUE	248.2	2.38448e-42	0.000441873
rs3747869	10	73520632	C	A	C	A	0.038842	-0.0037	0.900449	0.8573	FALSE	FALSE	FALSE	0.0075	0.6233	TRUE	0.00322	1.79019e-33	TRUE	TRUE	136.233	5.04858e-25	0.000270482
rs3752562	20	42219831	A	G	A	G	0.013547	0.0163	0.774844	0.7568	FALSE	FALSE	FALSE	0.0063	0.009975	TRUE	0.002209	8.96995e-10	TRUE	TRUE	35.7329	6.03445e-05	6.40345e-05
rs3754224	1	43423622	C	T	C	T	-0.014577	-0.0018	0.270936	0.2876	FALSE	FALSE	FALSE	0.0056	0.7513	TRUE	0.002103	4.30031e-12	TRUE	TRUE	47.2005	5.48387e-09	8.39457e-05
rs3773312	3	12946142	A	G	A	G	0.017874	-0.0213	0.134067	0.1378	FALSE	FALSE	FALSE	0.0074	0.003905	TRUE	0.00285	3.67003e-10	TRUE	TRUE	37.5879	4.10713e-05	7.41788e-05
rs3781454	10	126348565	A	G	A	G	0.025211	-0.0051	0.676766	0.6286	FALSE	FALSE	FALSE	0.0052	0.3214	TRUE	0.002007	3.67959e-36	TRUE	TRUE	156.389	3.46426e-25	0.000278077
rs3793537	9	35687556	C	G	C	G	0.019834	-0.0127	0.290389	0.2793	FALSE	TRUE	FALSE	0.0057	0.0252	TRUE	0.002029	1.53003e-22	TRUE	TRUE	91.1669	2.25727e-13	0.000162125
rs3795503	1	180905694	T	C	T	C	-0.015409	0.0067	0.314627	0.3502	FALSE	FALSE	FALSE	0.0053	0.2103	TRUE	0.00201	1.83021e-14	TRUE	TRUE	57.2554	1.98061e-09	0.0001024
rs3812849	13	74701736	C	A	C	A	0.01961	0.0036	0.266532	0.2739	FALSE	FALSE	FALSE	0.0059	0.5429	TRUE	0.002086	5.85059e-21	TRUE	TRUE	84.5477	5.2155e-15	0.000150354
rs3847147	8	105784723	A	G	A	G	-0.011891	0.0119	0.306976	0.2835	FALSE	FALSE	FALSE	0.0058	0.03947	TRUE	0.002003	2.98999e-09	TRUE	TRUE	33.723	4.0352e-05	6.01616e-05
rs3857488	6	88001064	G	A	G	A	-0.015962	-0.0157	0.527618	0.5356	FALSE	FALSE	FALSE	0.005	0.001779	TRUE	0.001847	5.94977e-18	TRUE	TRUE	70.895	3.50605e-09	0.000127004
rs38859	7	116379094	T	C	T	C	0.011328	-0.0098	0.448861	0.4351	FALSE	FALSE	FALSE	0.0051	0.05483	TRUE	0.001851	9.71002e-10	TRUE	TRUE	35.5894	1.49557e-05	6.34906e-05
rs399757	22	18295575	C	T	C	T	0.013512	-0.0084	0.382674	0.3995	FALSE	FALSE	FALSE	0.0053	0.1167	TRUE	0.00199	1.16011e-11	TRUE	TRUE	43.7665	2.23436e-07	8.62607e-05
rs4074672	3	183730295	T	C	T	C	0.018004	0.0118	0.369536	0.3616	FALSE	FALSE	FALSE	0.0052	0.0242	TRUE	0.001907	3.8699e-21	TRUE	TRUE	84.6706	2.1041e-12	0.000151038
rs41272536	1	183440531	G	A	G	A	-0.034443	0.0108	0.045737	0.0443	FALSE	FALSE	FALSE	0.014	0.438	TRUE	0.004735	3.65006e-13	TRUE	TRUE	52.6542	2.05038e-09	0.000103554
rs41295055	10	6111622	T	C	T	C	-0.013749	0.0101	0.186956	0.1742	FALSE	FALSE	FALSE	0.0067	0.1358	TRUE	0.002349	4.94994e-09	TRUE	TRUE	32.3126	1.681e-05	5.74679e-05
rs41313381	1	79411968	A	C	A	C	0.048456	0.0126	0.0304	0.0308	FALSE	FALSE	FALSE	0.017	0.4584	TRUE	0.005508	1.46994e-18	TRUE	TRUE	69.9945	2.02194e-13	0.000138418
rs41317014	9	139929080	T	C	T	C	-0.020075	0.0096	0.247562	0.2419	FALSE	FALSE	FALSE	0.0059	0.1045	TRUE	0.002239	3.25012e-19	TRUE	TRUE	76.3446	1.65571e-12	0.00015014
rs4239149	17	41328095	G	A	G	A	0.016302	-0.0058	0.656343	0.6332	FALSE	FALSE	FALSE	0.0053	0.2754	TRUE	0.001945	5.57956e-17	TRUE	TRUE	67.2051	2.07619e-11	0.000119886
rs4276676	8	68795618	C	T	C	T	-0.019264	-0.0151	0.469209	0.4422	FALSE	FALSE	FALSE	0.005	0.002632	TRUE	0.001849	2.22024e-25	TRUE	TRUE	103.947	6.83734e-14	0.000184847
rs4391200	5	141509537	G	A	G	A	0.022974	0.0118	0.618964	0.6417	FALSE	FALSE	FALSE	0.0052	0.02397	TRUE	0.001894	7.85959e-34	TRUE	TRUE	139.739	8.68068e-21	0.000248963
rs4413892	9	139330158	A	G	A	G	0.031056	-0.0045	0.276136	0.2528	FALSE	FALSE	FALSE	0.0063	0.478	TRUE	0.002174	2.87012e-46	TRUE	TRUE	199.668	7.45991e-34	0.000385568
rs4468717	18	3457606	T	C	T	C	-0.020008	-0.0112	0.077837	0.1015	FALSE	FALSE	FALSE	0.0104	0.2814	TRUE	0.003471	8.41008e-09	TRUE	TRUE	32.2136	8.76453e-06	5.74687e-05
rs447124	9	4746539	T	C	T	C	0.016995	0.0066	0.490566	0.4955	FALSE	FALSE	FALSE	0.0051	0.1959	TRUE	0.001853	4.85959e-20	TRUE	TRUE	81.0428	3.29003e-13	0.000144364
rs4535497	5	1107428	A	C	A	C	-0.013323	0.0001	0.570032	0.5382	FALSE	FALSE	FALSE	0.0052	0.9771	TRUE	0.001992	2.33991e-11	TRUE	TRUE	42.5434	4.32312e-09	8.70101e-05
rs464609	5	34654477	A	G	A	G	0.012934	0.0003	0.544492	0.5092	FALSE	FALSE	FALSE	0.0051	0.9475	TRUE	0.001852	2.99985e-12	TRUE	TRUE	46.2537	1.79197e-09	8.29819e-05
rs4672564	2	211143185	C	A	C	A	-0.010185	-0.0077	0.500893	0.4894	FALSE	FALSE	FALSE	0.005	0.1248	TRUE	0.001848	3.67003e-08	TRUE	TRUE	28.9506	6.38295e-05	5.18669e-05
rs4703541	5	71743755	A	G	A	G	-0.036192	0.0069	0.878793	0.8732	FALSE	FALSE	FALSE	0.0078	0.3761	TRUE	0.002813	7.45075e-38	TRUE	TRUE	156.932	1.26845e-26	0.000279042
rs4704826	5	156392082	A	C	A	C	-0.015601	0.0046	0.633681	0.6403	FALSE	FALSE	FALSE	0.0053	0.3833	TRUE	0.001876	9.70957e-17	TRUE	TRUE	63.538	1.43502e-11	0.000112997
rs4707609	6	90946479	C	T	C	T	-0.021092	-0.0132	0.360123	0.3093	FALSE	FALSE	FALSE	0.0056	0.01855	TRUE	0.001914	3.20996e-28	TRUE	TRUE	114.943	6.89313e-17	0.000205028
rs4712614	6	21382765	G	T	G	T	-0.021637	0.0038	0.619988	0.6203	FALSE	FALSE	FALSE	0.0052	0.463	TRUE	0.001891	2.78997e-30	TRUE	TRUE	124.054	1.63597e-21	0.0002206
rs4721650	7	2410151	G	A	G	A	0.015196	-0.0002	0.209572	0.2145	FALSE	FALSE	FALSE	0.0062	0.9722	TRUE	0.002296	3.76011e-11	TRUE	TRUE	43.0167	1.15415e-08	7.6504e-05
rs4729046	7	92223957	C	T	C	T	-0.036605	0.0211	0.924065	0.9208	FALSE	FALSE	FALSE	0.0104	0.04208	TRUE	0.003489	1.00995e-25	TRUE	TRUE	105.745	8.14905e-16	0.000188042
rs47341	22	43560763	T	C	T	C	0.015865	-0.0055	0.396441	0.3936	FALSE	FALSE	FALSE	0.0055	0.3205	TRUE	0.001975	1.00995e-15	TRUE	TRUE	61.0025	5.70174e-11	0.00012045
rs4734879	8	106583124	G	A	G	A	-0.021974	-0.0017	0.276159	0.2849	FALSE	FALSE	FALSE	0.0056	0.7563	TRUE	0.002057	1.33999e-26	TRUE	TRUE	108.223	1.01272e-19	0.000193041
rs4760	19	44153100	G	A	G	A	-0.070234	0.0024	0.152719	0.1516	FALSE	FALSE	FALSE	0.0081	0.7621	TRUE	0.002594	2.208e-161	TRUE	TRUE	716.445	9.76868e-120	0.00127657
rs4761234	12	69732105	C	T	C	T	0.015191	0.0022	0.4824	0.4461	FALSE	FALSE	FALSE	0.0051	0.6676	TRUE	0.001847	2.03002e-16	TRUE	TRUE	64.7999	5.40147e-12	0.00011524
rs4789229	17	73796002	T	C	T	C	0.011726	0.0112	0.644533	0.6255	FALSE	FALSE	FALSE	0.0053	0.03533	TRUE	0.001926	1.17999e-09	TRUE	TRUE	35.426	2.63958e-05	6.30049e-05
rs4790752	17	5115877	T	C	T	C	-0.017539	-0.0016	0.450783	0.3967	FALSE	FALSE	FALSE	0.0054	0.7672	TRUE	0.001845	2.11009e-21	TRUE	TRUE	85.6508	7.00186e-16	0.000152318
rs4794820	17	38089344	G	A	G	A	0.07212	0.0074	0.552137	0.563	FALSE	FALSE	FALSE	0.0051	0.1441	TRUE	0.001861	1e-200	TRUE	TRUE	1447.58	1.49004e-235	0.00257237
rs4805881	19	33896432	C	A	C	A	-0.01642	0.0079	0.665284	0.6376	FALSE	FALSE	FALSE	0.0053	0.1336	TRUE	0.001984	1.32008e-16	TRUE	TRUE	67.5202	1.4838e-10	0.000120077
rs4844390	1	207934849	G	A	G	A	-0.026549	-0.0043	0.220218	0.2158	FALSE	FALSE	FALSE	0.0066	0.5166	TRUE	0.002216	4.9705e-33	TRUE	TRUE	135.91	1.08447e-23	0.000242076
rs4844565	1	207227138	T	A	T	A	-0.011403	-0.0142	0.410019	0.3863	FALSE	TRUE	FALSE	0.0053	0.007734	TRUE	0.001866	1.01e-09	TRUE	TRUE	35.3716	8.22444e-05	6.29086e-05
rs4877107	9	91383601	C	T	C	T	0.010359	-0.0103	0.457254	0.494	FALSE	FALSE	FALSE	0.0052	0.04713	TRUE	0.001856	2.45002e-08	TRUE	TRUE	29.8556	0.000126184	5.32623e-05
rs4909932	11	10475967	G	A	G	A	0.013829	0.0004	0.59811	0.6098	FALSE	FALSE	FALSE	0.0051	0.9356	TRUE	0.001881	2.01002e-13	TRUE	TRUE	51.4376	2.59158e-10	9.1939e-05
rs4909945	11	10673739	C	T	C	T	0.011456	-0.0022	0.688902	0.681	FALSE	FALSE	FALSE	0.0058	0.7114	TRUE	0.001986	8.23e-09	TRUE	TRUE	31.5323	1.59326e-06	5.62536e-05
rs4924450	15	40597229	A	G	A	G	0.01369	0.0052	0.706498	0.7438	FALSE	FALSE	FALSE	0.0059	0.3864	TRUE	0.002122	1.13999e-10	TRUE	TRUE	39.5196	1.78376e-07	7.77247e-05
rs4925756	1	248048016	T	C	T	C	-0.014563	-0.0028	0.691881	0.7132	FALSE	FALSE	FALSE	0.0058	0.634	TRUE	0.002004	3.83001e-13	TRUE	TRUE	50.7459	1.51793e-09	9.04236e-05
rs4948097	7	56056571	G	A	G	A	-0.017568	0.0039	0.758343	0.743	FALSE	FALSE	FALSE	0.0069	0.5785	TRUE	0.002148	3.0297e-16	TRUE	TRUE	63.3713	1.11069e-11	0.00011312
rs4970996	1	150506589	C	G	C	G	0.0154	0.0057	0.750743	0.7566	FALSE	TRUE	FALSE	0.0062	0.3603	TRUE	0.002154	8.97016e-13	TRUE	TRUE	49.9079	1.06629e-08	8.87585e-05
rs4984768	16	1253907	T	G	T	G	0.011987	0.0181	0.36339	0.335	FALSE	FALSE	FALSE	0.0068	0.00782	TRUE	0.002025	3.34003e-09	TRUE	TRUE	33.3303	9.2539e-05	6.6481e-05
rs507778	6	32209861	T	C	T	C	-0.052806	0.0042	0.333105	0.3474	FALSE	FALSE	FALSE	0.0059	0.4809	TRUE	0.001961	1.40929e-159	TRUE	TRUE	689.743	1.32815e-116	0.0012389
rs520910	1	156108048	C	T	C	T	-0.024764	-0.0228	0.067393	0.1594	FALSE	FALSE	FALSE	0.0099	0.02077	TRUE	0.003685	1.86982e-11	TRUE	TRUE	43.3449	3.26258e-06	7.70877e-05
rs527393	2	169709757	A	G	A	G	-0.02209	0.0005	0.467803	0.4609	FALSE	FALSE	FALSE	0.0051	0.9218	TRUE	0.001842	4.3401e-33	TRUE	TRUE	135.645	5.19933e-25	0.000242972
rs533483	1	234765256	A	G	A	G	-0.017399	0.0073	0.243389	0.2347	FALSE	FALSE	FALSE	0.0065	0.26	TRUE	0.002188	1.90985e-15	TRUE	TRUE	62.148	2.60295e-10	0.000111494
rs549302	6	122734972	A	G	A	G	0.020151	-0.0057	0.545007	0.5385	FALSE	FALSE	FALSE	0.005	0.2512	TRUE	0.001843	8.48008e-28	TRUE	TRUE	113.25	6.63575e-19	0.000201386
rs55671712	1	169724610	T	C	T	C	0.018588	0.0076	0.095812	0.2436	FALSE	FALSE	FALSE	0.0068	0.266	TRUE	0.003119	2.59e-09	TRUE	TRUE	33.6605	4.40234e-06	5.98651e-05
rs55767800	17	17674967	C	T	C	T	-0.018378	-0.0106	0.632257	0.5617	FALSE	FALSE	FALSE	0.0054	0.0508	TRUE	0.002003	4.70977e-20	TRUE	TRUE	79.8643	1.42669e-12	0.00015706
rs55964818	8	130605871	C	T	C	T	-0.036254	0.0104	0.567337	0.5654	FALSE	FALSE	FALSE	0.005	0.03854	TRUE	0.00186	1.53993e-84	TRUE	TRUE	363.02	2.81224e-56	0.000645257
rs55978995	13	73626897	A	C	A	C	0.013869	-0.0067	0.16913	0.1489	FALSE	FALSE	FALSE	0.0079	0.3917	TRUE	0.002466	1.89998e-08	TRUE	TRUE	30.3947	9.13151e-06	5.40597e-05
rs560194	6	10528794	C	T	C	T	-0.013586	0.0051	0.530014	0.5385	FALSE	FALSE	FALSE	0.005	0.3067	TRUE	0.001843	1.75995e-13	TRUE	TRUE	51.4481	4.45467e-09	9.19571e-05
rs56188865	1	247606276	C	T	C	T	-0.027014	-0.0087	0.374222	0.3863	FALSE	FALSE	FALSE	0.0051	0.09025	TRUE	0.001899	7.00003e-46	TRUE	TRUE	191.862	2.46774e-30	0.000341788
rs56378716	17	56356502	G	A	G	A	0.107631	0.0034	0.01278	0.0224	FALSE	FALSE	FALSE	0.0207	0.8687	TRUE	0.008291	1.69981e-38	TRUE	TRUE	164.167	7.70084e-29	0.000292314
rs56388170	7	28724374	T	G	T	G	0.059326	-0.0121	0.294509	0.3017	FALSE	FALSE	FALSE	0.0056	0.03146	TRUE	0.002043	2.72898e-185	TRUE	TRUE	821.912	1.58557e-127	0.00146255
rs571497	19	7827830	A	G	A	G	-0.036357	0.0056	0.154843	0.1638	FALSE	FALSE	FALSE	0.0075	0.4567	TRUE	0.002584	6.31975e-45	TRUE	TRUE	193.61	3.98777e-32	0.000345967
rs5746451	22	18126020	C	T	C	T	0.019536	0.0049	0.504194	0.5168	FALSE	FALSE	FALSE	0.0052	0.3466	TRUE	0.001849	4.60999e-26	TRUE	TRUE	107.123	4.5486e-18	0.000190814
rs5746990	22	17563536	A	G	A	G	-0.015117	-0.0031	0.622693	0.5782	FALSE	FALSE	FALSE	0.0052	0.5601	TRUE	0.001903	2.05022e-15	TRUE	TRUE	60.3801	5.06711e-11	0.000107382
rs57871178	2	85425048	C	T	C	T	-0.013314	-0.0061	0.17625	0.1832	FALSE	FALSE	FALSE	0.0067	0.3653	TRUE	0.002414	3.55001e-08	TRUE	TRUE	28.9409	1.62232e-05	5.14721e-05
rs579721	11	59834318	A	G	A	G	-0.012287	0.0003	0.283654	0.2581	FALSE	FALSE	FALSE	0.0057	0.9616	TRUE	0.002033	1.54999e-09	TRUE	TRUE	34.4971	2.00107e-07	6.13527e-05
rs59085061	10	89681458	G	A	G	A	-0.050292	-0.0039	0.040472	0.0554	FALSE	FALSE	FALSE	0.0119	0.7441	TRUE	0.004692	8.99912e-27	TRUE	TRUE	109.921	8.31168e-20	0.000196445
rs59241311	12	2506038	A	G	A	G	-0.01718	-0.0063	0.099621	0.095	FALSE	FALSE	FALSE	0.0085	0.4557	TRUE	0.00307	2.24001e-08	TRUE	TRUE	29.7215	7.91374e-06	5.29484e-05
rs60190483	2	70385245	C	T	C	T	-0.031395	0.0046	0.057277	0.1222	FALSE	FALSE	FALSE	0.0097	0.6373	TRUE	0.003962	2.42996e-15	TRUE	TRUE	59.8484	3.76125e-11	0.000106443
rs6029234	20	39259278	C	G	C	G	0.024169	0.0013	0.624198	0.5952	FALSE	TRUE	FALSE	0.0052	0.8034	TRUE	0.001905	7.57007e-37	TRUE	TRUE	153.826	2.07086e-27	0.000274049
rs6045615	20	1931582	C	A	C	A	-0.019319	0.0049	0.330205	0.4083	FALSE	FALSE	FALSE	0.0056	0.3813	TRUE	0.001982	1.99022e-22	TRUE	TRUE	92.5502	1.32895e-15	0.000165092
rs60466842	7	8024840	A	C	A	C	-0.029716	-0.0131	0.087587	0.1243	FALSE	FALSE	FALSE	0.0084	0.1194	TRUE	0.003269	1.03992e-19	TRUE	TRUE	79.3635	1.48158e-12	0.000141137
rs6051431	20	2831990	T	C	T	C	0.011858	-0.0063	0.351093	0.3984	FALSE	FALSE	FALSE	0.0052	0.2228	TRUE	0.001931	8.43995e-10	TRUE	TRUE	36.0245	2.58905e-06	6.40704e-05
rs6055955	20	8604181	T	C	T	C	-0.022202	0.0046	0.508614	0.4893	FALSE	FALSE	FALSE	0.005	0.3558	TRUE	0.001845	2.63027e-33	TRUE	TRUE	138.139	2.60523e-23	0.000246391
rs6062468	20	62268955	T	C	T	C	0.010809	0.0008	0.508105	0.4531	FALSE	FALSE	FALSE	0.0054	0.8893	TRUE	0.001937	2.45997e-08	TRUE	TRUE	29.5931	1.47433e-06	5.84019e-05
rs60695341	15	51010271	T	C	T	C	-0.029901	0.0109	0.197348	0.2392	FALSE	FALSE	FALSE	0.0061	0.07472	TRUE	0.002312	3.19963e-38	TRUE	TRUE	159.287	8.2937e-25	0.000283244
rs61739285	16	27480797	T	C	T	C	-0.033699	0.0135	0.033259	0.0404	FALSE	FALSE	FALSE	0.0149	0.3632	TRUE	0.005207	9.9793e-11	TRUE	TRUE	40.9353	2.69901e-07	7.3027e-05
rs61804160	1	161620089	A	T	A	T	-0.029557	0.0234	0.140206	0.1475	FALSE	TRUE	FALSE	0.01	0.02005	TRUE	0.002652	8.07979e-29	TRUE	TRUE	118.007	2.52034e-17	0.000210626
rs61863767	10	99084426	T	C	T	C	0.043116	-0.0056	0.596247	0.5883	FALSE	FALSE	FALSE	0.0051	0.27	TRUE	0.001874	4.56037e-117	TRUE	TRUE	503.68	2.54144e-83	0.000895053
rs62007171	15	77306285	C	T	C	T	-0.015451	-0.0081	0.291138	0.2894	FALSE	FALSE	FALSE	0.0055	0.1401	TRUE	0.002058	6.22014e-14	TRUE	TRUE	55.4063	8.83883e-09	9.8538e-05
rs62019353	15	90933683	C	T	C	T	0.011729	0.0076	0.27272	0.242	FALSE	FALSE	FALSE	0.0059	0.1983	TRUE	0.002072	1.54e-08	TRUE	TRUE	30.6843	2.1632e-05	5.45721e-05
rs62089697	17	2726325	A	G	A	G	0.017652	-0.0065	0.172097	0.168	FALSE	FALSE	FALSE	0.0069	0.3409	TRUE	0.002518	2.48028e-12	TRUE	TRUE	49.9261	2.29536e-08	8.87913e-05
rs62194505	2	238864939	A	G	A	G	-0.010877	-0.0054	0.382331	0.4088	FALSE	FALSE	FALSE	0.0052	0.3047	TRUE	0.001937	2e-08	TRUE	TRUE	31.1286	1.41796e-05	5.58783e-05
rs62270938	3	128187057	T	C	T	C	0.016035	0.0064	0.177104	0.1821	FALSE	FALSE	FALSE	0.0067	0.337	TRUE	0.002454	6.59022e-11	TRUE	TRUE	42.0586	2.32126e-07	7.49448e-05
rs62311395	4	83406211	G	A	G	A	-0.025247	0.0014	0.061901	0.0609	FALSE	FALSE	FALSE	0.0124	0.9084	TRUE	0.003841	5.08979e-11	TRUE	TRUE	41.5549	1.82528e-08	7.4028e-05
rs62345144	4	146123196	C	G	C	G	-0.034084	-0.0053	0.024821	0.0274	FALSE	TRUE	FALSE	0.0195	0.7866	TRUE	0.006181	3.57998e-08	TRUE	TRUE	31.5681	3.61357e-06	5.62386e-05
rs62466318	7	73042085	T	C	T	C	-0.021214	-0.0005	0.202209	0.1819	FALSE	FALSE	FALSE	0.007	0.9482	TRUE	0.002399	9.79941e-19	TRUE	TRUE	73.8321	1.30551e-14	0.000145199
rs62510269	8	79012343	G	A	G	A	-0.036092	0.0141	0.14573	0.1386	FALSE	FALSE	FALSE	0.0079	0.07185	TRUE	0.002609	1.77011e-43	TRUE	TRUE	182.413	1.87721e-28	0.000324337
rs626416	9	79326680	C	G	C	G	-0.016605	0.0011	0.762943	0.785	FALSE	TRUE	FALSE	0.0064	0.8687	TRUE	0.002181	2.80996e-14	TRUE	TRUE	54.5963	7.05495e-11	9.97362e-05
rs630505	1	111737916	C	T	C	T	0.012464	-0.0106	0.265394	0.2581	FALSE	FALSE	FALSE	0.0059	0.07295	TRUE	0.002102	3.12997e-09	TRUE	TRUE	33.9545	2.36395e-05	6.05746e-05
rs632887	12	3392351	G	A	G	A	0.01204	-0.0033	0.411004	0.394	FALSE	FALSE	FALSE	0.0052	0.5185	TRUE	0.001921	3.74999e-10	TRUE	TRUE	39.3415	3.34599e-07	7.01845e-05
rs633323	2	31463044	T	A	T	A	0.014666	0.005	0.697507	0.7043	FALSE	TRUE	FALSE	0.0057	0.3771	TRUE	0.002007	2.87012e-13	TRUE	TRUE	50.937	4.11671e-09	9.07648e-05
rs6421984	11	305619	C	T	C	T	0.038666	0.003	0.514549	0.4994	FALSE	FALSE	FALSE	0.0057	0.6034	TRUE	0.001952	2.78997e-87	TRUE	TRUE	373.921	1.13908e-65	0.000746897
rs6426584	1	227374949	T	A	T	A	-0.01152	0.007	0.334952	0.2998	FALSE	TRUE	FALSE	0.0056	0.2115	TRUE	0.001951	3.65999e-09	TRUE	TRUE	33.2442	7.5546e-06	5.91249e-05
rs6429582	1	46321843	C	T	C	T	-0.018823	0.0177	0.435077	0.4639	FALSE	FALSE	FALSE	0.0051	0.0004772	TRUE	0.001853	3.25012e-24	TRUE	TRUE	97.0886	1.72951e-12	0.000174166
rs6440053	3	141659512	A	T	A	T	-0.014128	0.0115	0.842254	0.8418	FALSE	TRUE	FALSE	0.007	0.09973	TRUE	0.002541	2.76001e-08	TRUE	TRUE	29.7646	6.78105e-05	5.30387e-05
rs6440732	3	150990510	A	C	A	C	0.023275	-0.0079	0.827718	0.8368	FALSE	FALSE	FALSE	0.0068	0.2468	TRUE	0.002437	1.3499e-21	TRUE	TRUE	86.613	1.61619e-14	0.000154501
rs6445826	3	56848999	C	T	C	T	0.01247	-0.0037	0.498475	0.4839	FALSE	FALSE	FALSE	0.0052	0.4765	TRUE	0.001887	4.02995e-11	TRUE	TRUE	43.6323	8.4129e-08	7.77497e-05
rs6458354	6	43814190	T	C	T	C	0.014462	0.0008	0.707553	0.7043	FALSE	FALSE	FALSE	0.0056	0.8803	TRUE	0.00202	8.35988e-13	TRUE	TRUE	48.6685	9.44554e-10	8.65551e-05
rs6474514	8	38835269	C	T	C	T	0.011055	0.0038	0.41173	0.4621	FALSE	FALSE	FALSE	0.0052	0.4656	TRUE	0.001872	3.58996e-09	TRUE	TRUE	32.9983	2.07719e-06	5.9202e-05
rs6476883	9	4654774	A	G	A	G	-0.011492	0.0005	0.437247	0.4329	FALSE	FALSE	FALSE	0.0051	0.9294	TRUE	0.001857	6.27004e-10	TRUE	TRUE	36.5439	1.14831e-07	6.49929e-05
rs6479830	10	64418739	C	T	C	T	-0.012414	0.0106	0.715242	0.7337	FALSE	FALSE	FALSE	0.0058	0.0668	TRUE	0.002033	1.05e-09	TRUE	TRUE	35.2284	1.27997e-05	6.27744e-05
rs6500550	16	3746241	T	C	T	C	-0.02072	-0.0018	0.304495	0.3461	FALSE	FALSE	FALSE	0.0053	0.7418	TRUE	0.002036	2.64972e-24	TRUE	TRUE	101.367	5.68543e-18	0.00018184
rs6502608	17	1316427	A	G	A	G	0.014711	0.0024	0.707085	0.6766	FALSE	FALSE	FALSE	0.0054	0.6569	TRUE	0.002078	1.50003e-12	TRUE	TRUE	50.2804	3.63581e-09	8.96453e-05
rs6554195	4	55500714	T	G	T	G	-0.019466	-0.0065	0.483581	0.4634	FALSE	FALSE	FALSE	0.006	0.2806	TRUE	0.00184	3.90032e-26	TRUE	TRUE	106.033	7.4403e-18	0.000189258
rs6583435	7	50293405	A	C	A	C	0.016915	-0.0025	0.679683	0.6588	FALSE	FALSE	FALSE	0.0053	0.6362	TRUE	0.001968	8.69961e-18	TRUE	TRUE	70.0545	6.26768e-13	0.000124583
rs6590806	11	100550248	A	G	A	G	0.01608	0.0095	0.250457	0.232	FALSE	FALSE	FALSE	0.0062	0.124	TRUE	0.002128	4.27957e-14	TRUE	TRUE	54.2798	7.92647e-09	9.70805e-05
rs6667709	1	42201943	T	C	T	C	-0.013844	0.0068	0.370088	0.3918	FALSE	FALSE	FALSE	0.0052	0.1906	TRUE	0.001923	6.29941e-13	TRUE	TRUE	49.8084	2.45148e-08	8.9359e-05
rs6679677	1	114303808	A	C	A	C	-0.051839	0.0193	0.099992	0.1183	FALSE	FALSE	FALSE	0.0087	0.02589	TRUE	0.003052	1.13999e-64	TRUE	TRUE	270.163	4.81646e-42	0.000483676
rs6684709	1	23850023	C	G	C	G	-0.020589	0.0088	0.620492	0.6453	FALSE	TRUE	FALSE	0.0055	0.1094	TRUE	0.001895	1.83992e-27	TRUE	TRUE	112.054	8.46888e-18	0.000199645
rs6696259	1	101221482	C	G	C	G	0.018055	0	0.408851	0.416	FALSE	TRUE	FALSE	0.0051	0.9983	TRUE	0.001864	3.74024e-22	TRUE	TRUE	88.6086	5.52787e-17	0.000157575
rs672058	11	116764021	T	C	T	C	0.018163	0.0164	0.880458	0.7165	FALSE	FALSE	FALSE	0.0069	0.01731	TRUE	0.002846	1.81001e-10	TRUE	TRUE	38.9266	1.50792e-05	6.94439e-05
rs6731993	2	65642097	T	A	T	A	0.022535	-0.0003	0.407782	0.395	FALSE	TRUE	FALSE	0.0055	0.9599	TRUE	0.001877	3.69999e-33	TRUE	TRUE	137.936	4.05545e-25	0.000245276
rs6734238	2	113841030	G	A	G	A	0.036475	0.0011	0.402192	0.3767	FALSE	FALSE	FALSE	0.0054	0.833	TRUE	0.001959	2.59e-77	TRUE	TRUE	322.342	3.92185e-59	0.000639758
rs6746368	2	161222998	T	A	T	A	0.011451	0.0047	0.334194	0.387	FALSE	TRUE	FALSE	0.0051	0.3597	TRUE	0.001949	4.36004e-09	TRUE	TRUE	32.5709	3.78224e-06	5.8353e-05
rs67491878	18	78003207	C	A	C	A	0.011131	-0.0135	0.60436	0.5613	FALSE	FALSE	FALSE	0.0055	0.01401	TRUE	0.001914	6.15007e-09	TRUE	TRUE	33.3149	0.000147485	5.92508e-05
rs6755895	2	232579795	C	T	C	T	-0.023327	0.0028	0.231769	0.2408	FALSE	FALSE	FALSE	0.0062	0.6524	TRUE	0.002239	2.13993e-25	TRUE	TRUE	108.173	1.49449e-18	0.000193774
rs67684915	12	4322852	G	C	G	C	-0.0225	-0.0028	0.19513	0.1978	FALSE	TRUE	FALSE	0.0064	0.6649	TRUE	0.002347	9.66941e-22	TRUE	TRUE	89.2478	6.95647e-16	0.000159017
rs6779340	3	58033701	G	C	G	C	-0.017511	-0.0064	0.336941	0.3255	FALSE	TRUE	FALSE	0.0058	0.2684	TRUE	0.001961	4.51024e-19	TRUE	TRUE	76.915	7.5863e-13	0.000137012
rs6831590	4	6943776	T	G	T	G	-0.0184	0.0106	0.367282	0.381	FALSE	FALSE	FALSE	0.0051	0.03797	TRUE	0.001904	4.54046e-22	TRUE	TRUE	88.4835	2.64258e-13	0.000157353
rs6854855	4	152247161	G	A	G	A	0.016404	0.0079	0.486909	0.5059	FALSE	FALSE	FALSE	0.0051	0.1207	TRUE	0.001855	9.68947e-19	TRUE	TRUE	75.605	6.51898e-12	0.000134453
rs6877725	5	68610623	C	T	C	T	-0.020573	-0.0073	0.445441	0.454	FALSE	FALSE	FALSE	0.0056	0.1941	TRUE	0.00186	2.11982e-28	TRUE	TRUE	117.393	5.06313e-19	0.000209104
rs6878780	5	122093740	C	T	C	T	0.013254	-0.0023	0.426771	0.4396	FALSE	FALSE	FALSE	0.005	0.6527	TRUE	0.001858	1.02e-12	TRUE	TRUE	48.3268	2.90655e-09	8.59502e-05
rs6924387	6	137082948	G	A	G	A	0.016547	0.006	0.412477	0.432	FALSE	FALSE	FALSE	0.0051	0.2393	TRUE	0.001881	1.48013e-18	TRUE	TRUE	74.6226	2.29899e-12	0.000132707
rs6948695	7	129648708	C	T	C	T	-0.010993	0.0099	0.413883	0.4157	FALSE	FALSE	FALSE	0.0051	0.05405	TRUE	0.001875	4.70002e-09	TRUE	TRUE	32.9111	4.20709e-05	5.86306e-05
rs6952262	7	139719439	G	C	G	C	-0.016152	-0.0169	0.205159	0.2891	FALSE	TRUE	FALSE	0.0059	0.004179	TRUE	0.002298	2.18978e-12	TRUE	TRUE	47.67	3.4344e-06	8.50851e-05
rs696	14	35871093	T	C	T	C	0.015003	-0.0082	0.36576	0.3843	FALSE	FALSE	FALSE	0.0052	0.1148	TRUE	0.001912	4.53002e-15	TRUE	TRUE	58.6241	2.044e-09	0.000104433
rs6985508	8	142337734	A	G	A	G	-0.026558	-0.0011	0.357998	0.367	FALSE	FALSE	FALSE	0.0052	0.8277	TRUE	0.002018	1.57e-39	TRUE	TRUE	163.306	2.97349e-30	0.000324218
rs7005996	8	142241681	T	C	T	C	0.024146	-0.0067	0.906282	0.8909	FALSE	FALSE	FALSE	0.0089	0.4499	TRUE	0.003326	4.05976e-13	TRUE	TRUE	50.3581	2.09577e-09	9.90391e-05
rs703005	10	26758576	T	C	T	C	-0.015482	0.0013	0.598155	0.6378	FALSE	FALSE	FALSE	0.0056	0.8091	TRUE	0.001905	4.54988e-16	TRUE	TRUE	64.6678	4.77675e-12	0.000115228
rs7036656	9	21990457	T	C	T	C	0.028141	-0.0139	0.7215	0.7431	FALSE	FALSE	FALSE	0.0057	0.01469	TRUE	0.002055	1.24997e-42	TRUE	TRUE	178.44	2.38852e-26	0.000318252
rs706809	12	52294257	C	T	C	T	0.022341	0.0009	0.777872	0.7936	FALSE	FALSE	FALSE	0.0063	0.8926	TRUE	0.002258	4.70977e-23	TRUE	TRUE	96.8313	2.16108e-17	0.000172483
rs7082470	10	65277026	A	G	A	G	-0.029017	0.006	0.474125	0.4715	FALSE	FALSE	FALSE	0.005	0.2321	TRUE	0.00184	5.75043e-56	TRUE	TRUE	236.162	8.07418e-39	0.000419866
rs71352239	19	45429543	T	C	T	C	-0.01291	0.0054	0.323814	0.2973	FALSE	FALSE	FALSE	0.006	0.3739	TRUE	0.002182	3.36001e-09	TRUE	TRUE	37.0418	2.0868e-06	7.29868e-05
rs7159281	14	23756604	G	A	G	A	-0.01285	-0.006	0.671781	0.6472	FALSE	FALSE	FALSE	0.0054	0.2629	TRUE	0.002	1.34999e-10	TRUE	TRUE	40.864	5.76726e-07	7.28161e-05
rs7177	11	69466115	A	C	A	C	-0.013376	0.0135	0.529439	0.5551	FALSE	FALSE	FALSE	0.0053	0.01059	TRUE	0.001888	1.42988e-12	TRUE	TRUE	50.0429	1.24597e-06	8.91486e-05
rs7183988	15	91428589	G	T	G	T	-0.015777	-0.0127	0.526631	0.5628	FALSE	FALSE	FALSE	0.0052	0.01438	TRUE	0.001895	8.73977e-17	TRUE	TRUE	69.6501	2.31173e-09	0.000124104
rs718515	18	43856297	A	G	A	G	-0.016391	-0.0042	0.551929	0.5236	FALSE	FALSE	FALSE	0.0054	0.4358	TRUE	0.001858	1.20005e-18	TRUE	TRUE	74.7221	4.59121e-13	0.000132883
rs7198940	16	81605559	T	C	T	C	0.015619	0.0087	0.52238	0.4833	FALSE	FALSE	FALSE	0.0052	0.09343	TRUE	0.001851	3.32966e-17	TRUE	TRUE	68.4509	1.0797e-10	0.000121732
rs7225843	17	2001825	C	T	C	T	-0.03151	0.016	0.203083	0.2374	FALSE	FALSE	FALSE	0.006	0.007322	TRUE	0.002297	8.58025e-43	TRUE	TRUE	179.733	6.14839e-26	0.000321376
rs7235882	18	19684119	T	C	T	C	0.017758	-0.0063	0.093753	0.1745	FALSE	FALSE	FALSE	0.008	0.4328	TRUE	0.003188	2.59998e-08	TRUE	TRUE	30.0792	9.78305e-06	5.35858e-05
rs7246841	19	1030431	C	T	C	T	0.022477	-0.0011	0.731395	0.7065	FALSE	FALSE	FALSE	0.0057	0.8473	TRUE	0.002216	3.78007e-24	TRUE	TRUE	99.7254	1.3999e-18	0.000198506
rs72664840	14	35596323	T	C	T	C	0.020614	-0.0093	0.179041	0.1669	FALSE	FALSE	FALSE	0.007	0.1822	TRUE	0.002397	8.43918e-18	TRUE	TRUE	70.2422	1.303e-11	0.000124919
rs72726027	15	42248826	C	T	C	T	-0.04262	-0.0071	0.111895	0.1071	FALSE	FALSE	FALSE	0.0081	0.386	TRUE	0.002923	4.16965e-48	TRUE	TRUE	202.714	4.53907e-34	0.000361021
rs72747074	9	91545621	A	G	A	G	0.017932	-0.009	0.31238	0.3046	FALSE	FALSE	FALSE	0.0054	0.0955	TRUE	0.002003	3.62994e-19	TRUE	TRUE	77.6771	5.07864e-12	0.00013814
rs72780125	2	24000145	C	T	C	T	0.034599	0.0142	0.131112	0.1139	FALSE	FALSE	FALSE	0.0083	0.08615	TRUE	0.002765	6.74994e-36	TRUE	TRUE	147.813	1.22787e-23	0.000272749
rs72790862	10	44880260	C	T	C	T	-0.025833	0.0142	0.306947	0.2794	FALSE	FALSE	FALSE	0.0057	0.01241	TRUE	0.002003	5.0501e-38	TRUE	TRUE	159.681	4.18718e-23	0.000283929
rs72836628	10	113902454	T	C	T	C	-0.01417	-0.0083	0.249186	0.2531	FALSE	FALSE	FALSE	0.0059	0.156	TRUE	0.002131	3.01995e-11	TRUE	TRUE	42.1635	4.5459e-07	7.51321e-05
rs7283930	21	30461373	T	C	T	C	-0.011714	-0.0039	0.73874	0.6648	FALSE	FALSE	FALSE	0.0057	0.488	TRUE	0.002102	2.56998e-08	TRUE	TRUE	29.7813	7.65077e-06	5.2967e-05
rs72843590	6	25866380	A	C	A	C	0.024724	0.0099	0.06259	0.0593	FALSE	FALSE	FALSE	0.0118	0.4007	TRUE	0.00384	1.25e-10	TRUE	TRUE	40.3324	2.66787e-07	7.17302e-05
rs72951729	2	219960543	A	C	A	C	-0.01783	-0.0001	0.096253	0.1055	FALSE	FALSE	FALSE	0.0086	0.9944	TRUE	0.003116	1.07999e-08	TRUE	TRUE	30.8114	7.51786e-07	5.53087e-05
rs72973711	18	74072245	T	A	T	A	-0.031751	0.0015	0.067073	0.0657	FALSE	TRUE	FALSE	0.0115	0.8962	TRUE	0.003713	1.27997e-17	TRUE	TRUE	70.8069	2.301e-13	0.000126165
rs72978754	6	138053203	C	T	C	T	-0.028441	-0.0069	0.065813	0.0837	FALSE	FALSE	FALSE	0.0102	0.5013	TRUE	0.003727	2.45019e-14	TRUE	TRUE	55.9279	3.89368e-10	9.94638e-05
rs73000965	11	113982321	A	T	A	T	0.028768	0.0033	0.314788	0.3178	FALSE	TRUE	FALSE	0.0054	0.5381	TRUE	0.001987	1.85994e-47	TRUE	TRUE	200.802	2.72617e-34	0.00035702
rs73016721	19	16416657	T	A	T	A	0.015926	0.0079	0.277522	0.2952	FALSE	TRUE	FALSE	0.0068	0.2422	TRUE	0.002122	6.4003e-14	TRUE	TRUE	56.8356	3.3788e-09	0.00010171
rs73028871	3	14277058	T	C	T	C	-0.016816	-0.0055	0.133879	0.1796	FALSE	FALSE	FALSE	0.0073	0.4478	TRUE	0.002745	9.29994e-10	TRUE	TRUE	35.7397	7.6774e-07	6.55792e-05
rs73036517	19	45744842	G	A	G	A	-0.052727	0.0177	0.258764	0.2648	FALSE	FALSE	FALSE	0.0067	0.008349	TRUE	0.00211	1.07895e-137	TRUE	TRUE	600.246	2.10863e-91	0.00106649
rs7308123	12	122225225	C	T	C	T	0.018607	0.0095	0.18119	0.1789	FALSE	FALSE	FALSE	0.0069	0.1669	TRUE	0.002436	2.28981e-14	TRUE	TRUE	57.7651	3.36584e-09	0.000102731
rs73190675	12	109788891	A	G	A	G	0.028802	0.0172	0.050278	0.0514	FALSE	FALSE	FALSE	0.0129	0.1819	TRUE	0.004241	1.15001e-11	TRUE	TRUE	44.5458	1.96963e-07	7.92227e-05
rs73191188	4	3105200	A	G	A	G	-0.016477	-0.0066	0.353128	0.3742	FALSE	FALSE	FALSE	0.0052	0.1993	TRUE	0.001926	1.22999e-17	TRUE	TRUE	69.7429	1.38631e-11	0.000124033
rs7326825	13	50113450	A	G	A	G	0.020659	0.001	0.703613	0.6491	FALSE	FALSE	FALSE	0.0053	0.8469	TRUE	0.002021	1.72982e-24	TRUE	TRUE	99.9338	2.22155e-18	0.000178009
rs739842	12	48202046	C	T	C	T	-0.015546	-0.0029	0.639495	0.6255	FALSE	FALSE	FALSE	0.0054	0.5847	TRUE	0.001973	3.44033e-15	TRUE	TRUE	62.5544	5.96679e-11	0.000111433
rs74076327	1	56979431	C	T	C	T	-0.028663	-0.015	0.04472	0.0447	FALSE	FALSE	FALSE	0.015	0.3189	TRUE	0.004475	1.54999e-10	TRUE	TRUE	39.469	4.75992e-07	7.01949e-05
rs74607840	7	148781247	A	G	A	G	-0.015405	-0.0019	0.625943	0.6461	FALSE	FALSE	FALSE	0.0056	0.7337	TRUE	0.001914	8.82064e-16	TRUE	TRUE	62.4872	1.13212e-11	0.000111129
rs74679834	6	86819356	G	C	G	C	0.012643	0.0002	0.277091	0.2983	FALSE	TRUE	FALSE	0.0056	0.9644	TRUE	0.002139	3.49004e-09	TRUE	TRUE	36.0068	3.53032e-07	6.40378e-05
rs7502100	17	36598626	C	T	C	T	0.017816	-0.0098	0.366802	0.3917	FALSE	FALSE	FALSE	0.0052	0.06292	TRUE	0.001955	8.4004e-20	TRUE	TRUE	82.9091	4.13163e-12	0.000147442
rs75354229	18	42078782	T	C	T	C	0.02445	0.006	0.128659	0.15	FALSE	FALSE	FALSE	0.0072	0.4048	TRUE	0.002749	6.22014e-19	TRUE	TRUE	75.3685	3.55555e-13	0.000134034
rs75475627	2	54787592	G	C	G	C	0.032813	-0.007	0.076568	0.1838	FALSE	TRUE	FALSE	0.0083	0.3977	TRUE	0.003538	1.91999e-20	TRUE	TRUE	85.6174	3.07242e-14	0.000152256
rs7549164	1	31224193	T	C	T	C	0.025162	-0.0005	0.189126	0.26	FALSE	FALSE	FALSE	0.0061	0.9382	TRUE	0.002456	1.33015e-24	TRUE	TRUE	109.019	1.15633e-18	0.000194189
rs755951	8	27226790	C	A	C	A	-0.013467	-0.0081	0.402765	0.3806	FALSE	FALSE	FALSE	0.0052	0.1204	TRUE	0.001888	1.02e-12	TRUE	TRUE	48.909	7.11903e-08	8.72507e-05
rs7572278	2	8563029	A	T	A	T	0.015881	-0.0018	0.207324	0.2272	FALSE	TRUE	FALSE	0.0066	0.7795	TRUE	0.002332	1.00995e-11	TRUE	TRUE	46.521	8.78188e-09	8.28955e-05
rs7573465	2	182315885	T	G	T	G	0.035796	-0.0002	0.554185	0.5333	FALSE	FALSE	FALSE	0.005	0.9758	TRUE	0.001853	4.66015e-83	TRUE	TRUE	353.61	1.38654e-62	0.000633153
rs75859969	16	50160737	C	A	C	A	-0.016697	0.0099	0.156224	0.1728	FALSE	FALSE	FALSE	0.0078	0.209	TRUE	0.002549	5.94019e-11	TRUE	TRUE	41.2173	4.94003e-07	7.34991e-05
rs759488	12	68587155	C	T	C	T	0.013512	-0.0007	0.70489	0.6742	FALSE	FALSE	FALSE	0.0054	0.8961	TRUE	0.002025	2.57988e-11	TRUE	TRUE	42.5786	1.15284e-08	7.59582e-05
rs76378167	19	18433714	A	G	A	G	0.023127	0.0002	0.061252	0.0764	FALSE	FALSE	FALSE	0.0106	0.9884	TRUE	0.004041	1.06999e-08	TRUE	TRUE	31.2737	5.7281e-07	6.15089e-05
rs7639292	3	107295665	T	C	T	C	-0.023984	0.0046	0.168472	0.1505	FALSE	FALSE	FALSE	0.0076	0.5466	TRUE	0.002466	2.48028e-22	TRUE	TRUE	90.6289	5.26796e-16	0.000161168
rs76428106	13	28604007	C	T	C	T	0.158445	0.0239	0.013471	0.0138	FALSE	FALSE	FALSE	0.0257	0.3543	TRUE	0.008517	3.44985e-77	TRUE	TRUE	375.412	5.61824e-55	0.000667263
rs76545872	12	20432303	A	G	A	G	-0.013013	0.0079	0.194057	0.1832	FALSE	FALSE	FALSE	0.0066	0.2318	TRUE	0.002333	2.5e-08	TRUE	TRUE	29.7328	2.41235e-05	5.29686e-05
rs7705526	5	1285974	A	C	A	C	0.029089	-0.0002	0.327218	0.3326	FALSE	FALSE	FALSE	0.0054	0.9717	TRUE	0.00212	8.30042e-43	TRUE	TRUE	182.631	2.11899e-33	0.000372562
rs7751717	6	153005229	A	G	A	G	-0.013802	-0.0083	0.199529	0.2677	FALSE	FALSE	FALSE	0.006	0.1643	TRUE	0.002306	2.22998e-09	TRUE	TRUE	34.2147	7.45986e-06	6.08507e-05
rs7776054	6	135418916	G	A	G	A	-0.04663	-0.0029	0.261097	0.2896	FALSE	FALSE	FALSE	0.0055	0.5954	TRUE	0.002089	2.47742e-110	TRUE	TRUE	471.437	8.54798e-81	0.000838977
rs7776857	7	22754768	T	G	T	G	-0.018545	-0.0158	0.65805	0.6389	FALSE	FALSE	FALSE	0.0057	0.005886	TRUE	0.001949	1.89017e-21	TRUE	TRUE	87.0344	8.23067e-12	0.000154777
rs778125	1	56605746	G	A	G	A	0.01436	0.0133	0.355448	0.3199	FALSE	FALSE	FALSE	0.0054	0.0146	TRUE	0.00192	7.74997e-14	TRUE	TRUE	52.8306	1.6356e-07	9.44872e-05
rs7781268	7	75748183	A	G	A	G	-0.01333	-0.016	0.245805	0.2761	FALSE	FALSE	FALSE	0.0057	0.005228	TRUE	0.002258	3.65999e-09	TRUE	TRUE	33.4238	0.000137768	6.58817e-05
rs780142	15	62797964	G	T	G	T	0.014549	-0.005	0.274035	0.3285	FALSE	FALSE	FALSE	0.0055	0.3669	TRUE	0.002067	2.02023e-12	TRUE	TRUE	47.2647	1.79153e-08	8.42205e-05
rs7803075	7	130742066	G	A	G	A	-0.02444	-0.0012	0.7342	0.6296	FALSE	FALSE	FALSE	0.0058	0.832	TRUE	0.00211	5.47016e-31	TRUE	TRUE	130.45	3.4993e-23	0.000233132
rs78285907	18	21622003	T	A	T	A	0.019812	0.0011	0.089011	0.1397	FALSE	TRUE	FALSE	0.0083	0.8965	TRUE	0.003341	3.09999e-09	TRUE	TRUE	35.7926	4.1774e-07	6.36566e-05
rs7846314	8	61650831	T	A	T	A	0.046831	0.0083	0.187345	0.2052	FALSE	TRUE	FALSE	0.0063	0.1909	TRUE	0.002355	5.70953e-88	TRUE	TRUE	375.714	2.22027e-61	0.000667798
rs7850247	9	95747389	C	T	C	T	0.01034	0.0039	0.514717	0.4974	FALSE	FALSE	FALSE	0.005	0.4354	TRUE	0.001861	2.84001e-08	TRUE	TRUE	29.9386	1.01221e-05	5.34115e-05
rs7852409	9	2621482	G	C	G	C	0.015628	-0.0068	0.764716	0.7423	FALSE	TRUE	FALSE	0.0062	0.267	TRUE	0.002288	8.70964e-12	TRUE	TRUE	49.2403	8.40271e-08	8.7888e-05
rs7855091	9	114655098	A	G	A	G	0.014823	0.0002	0.307022	0.3309	FALSE	FALSE	FALSE	0.0053	0.9635	TRUE	0.001994	1.10994e-13	TRUE	TRUE	52.2763	1.42535e-10	9.34956e-05
rs7864482	9	102268861	G	A	G	A	0.012766	-0.0022	0.377314	0.3639	FALSE	FALSE	FALSE	0.0052	0.6722	TRUE	0.001902	1.99986e-11	TRUE	TRUE	43.0592	2.26037e-08	7.65794e-05
rs7917772	10	104487443	A	G	A	G	0.016558	0.0018	0.630809	0.579	FALSE	FALSE	FALSE	0.0051	0.723	TRUE	0.001904	3.59998e-18	TRUE	TRUE	71.6875	2.07975e-13	0.000127701
rs79237520	5	134712566	T	C	T	C	0.040077	0.0371	0.022751	0.0209	FALSE	FALSE	FALSE	0.0203	0.06817	TRUE	0.006305	2.13e-10	TRUE	TRUE	39.9588	4.58367e-06	7.1421e-05
rs79272926	5	118726637	A	C	A	C	-0.022316	-0.0072	0.221625	0.2185	FALSE	FALSE	FALSE	0.0062	0.2515	TRUE	0.002222	1.03992e-23	TRUE	TRUE	96.3757	5.3406e-16	0.000171819
rs7934719	11	108341864	T	C	T	C	0.017862	-0.0028	0.414299	0.4248	FALSE	FALSE	FALSE	0.0051	0.5748	TRUE	0.001873	1.54989e-21	TRUE	TRUE	87.0676	1.58973e-15	0.000154839
rs796003	9	86595801	T	G	T	G	-0.025352	-0.0022	0.258407	0.2718	FALSE	FALSE	FALSE	0.0056	0.6897	TRUE	0.002125	8.84097e-33	TRUE	TRUE	138.532	4.60837e-24	0.000246334
rs796056	2	101735276	C	A	C	A	0.020577	-0.004	0.623451	0.6556	FALSE	FALSE	FALSE	0.0053	0.4456	TRUE	0.001898	2.30994e-27	TRUE	TRUE	110.981	2.17265e-19	0.000198801
rs79692389	5	111033606	C	G	C	G	0.02617	0.014	0.061217	0.0603	FALSE	TRUE	FALSE	0.011	0.204	TRUE	0.003837	9.39074e-12	TRUE	TRUE	44.188	1.44493e-07	7.87181e-05
rs79716587	2	143886819	A	G	A	G	-0.035863	-0.0205	0.124095	0.114	FALSE	FALSE	FALSE	0.0086	0.01739	TRUE	0.00283	9.21934e-37	TRUE	TRUE	156.099	1.47746e-22	0.000279598
rs798555	7	2759473	C	T	C	T	0.018842	-0.0059	0.294964	0.2971	FALSE	FALSE	FALSE	0.0055	0.2855	TRUE	0.002054	4.8095e-20	TRUE	TRUE	81.9867	1.28444e-13	0.00014766
rs806321	13	50841323	T	C	T	C	0.01598	-0.012	0.530051	0.5539	FALSE	FALSE	FALSE	0.0051	0.01758	TRUE	0.001848	5.65979e-18	TRUE	TRUE	71.3166	2.99953e-10	0.000127219
rs8084255	18	48144754	T	C	T	C	0.019947	0.01	0.375635	0.3567	FALSE	FALSE	FALSE	0.0052	0.05491	TRUE	0.001905	1.26009e-25	TRUE	TRUE	104.952	6.10439e-16	0.000186634
rs8176528	2	188345017	A	G	A	G	-0.016872	-0.0079	0.297384	0.2834	FALSE	FALSE	FALSE	0.0058	0.1772	TRUE	0.002017	6.30957e-17	TRUE	TRUE	66.2747	5.4146e-11	0.000118959
rs830623	3	71677746	C	A	C	A	0.014483	0.0174	0.169687	0.1882	FALSE	FALSE	FALSE	0.0067	0.0101	TRUE	0.002457	3.87998e-09	TRUE	TRUE	33.2342	0.000149436	5.91068e-05
rs832190	3	63842629	T	C	T	C	-0.013264	0.0019	0.633275	0.6082	FALSE	FALSE	FALSE	0.0051	0.7151	TRUE	0.001909	3.87972e-12	TRUE	TRUE	45.8593	5.81307e-09	8.17169e-05
rs8705	11	128328913	A	G	A	G	-0.026397	0.0031	0.316569	0.2913	FALSE	FALSE	FALSE	0.0068	0.6498	TRUE	0.002004	1.3499e-39	TRUE	TRUE	168.673	5.86513e-29	0.00030151
rs873218	12	12765603	A	G	A	G	-0.011924	0.0009	0.553941	0.552	FALSE	FALSE	FALSE	0.0051	0.8656	TRUE	0.001855	1.33999e-10	TRUE	TRUE	39.3863	4.46199e-08	7.02635e-05
rs903123	1	212405792	T	C	T	C	0.013484	-0.0075	0.818174	0.7918	FALSE	FALSE	FALSE	0.0063	0.2349	TRUE	0.002387	1.67001e-08	TRUE	TRUE	30.4169	1.81739e-05	5.40965e-05
rs921313	8	100824550	A	G	A	G	0.02711	0.0134	0.044853	0.085	FALSE	FALSE	FALSE	0.0119	0.2606	TRUE	0.004466	1.31999e-09	TRUE	TRUE	35.299	2.79133e-06	6.29725e-05
rs9304460	18	51763388	A	G	A	G	0.011676	-0.0047	0.443947	0.5017	FALSE	FALSE	FALSE	0.0059	0.4217	TRUE	0.001867	4.14e-10	TRUE	TRUE	37.8375	5.51923e-07	6.73078e-05
rs9313822	5	159207694	A	G	A	G	0.025101	0.0154	0.052082	0.0581	FALSE	FALSE	FALSE	0.0118	0.1924	TRUE	0.004098	9.34997e-10	TRUE	TRUE	34.7834	3.39155e-06	6.22115e-05
rs9323285	14	55863829	A	C	A	C	0.012057	0.0061	0.337997	0.3675	FALSE	FALSE	FALSE	0.0052	0.2424	TRUE	0.001962	8.18993e-10	TRUE	TRUE	36.2609	2.22473e-06	6.50551e-05
rs9330650	12	123994669	G	A	G	A	0.014403	-0.0016	0.21919	0.2383	FALSE	FALSE	FALSE	0.0068	0.8084	TRUE	0.002256	1.76999e-10	TRUE	TRUE	39.9256	6.59358e-08	7.10071e-05
rs9348970	6	35153565	C	G	C	G	-0.032759	0.0027	0.178025	0.2318	FALSE	TRUE	FALSE	0.0063	0.6644	TRUE	0.002404	3.0903e-42	TRUE	TRUE	176.639	6.09209e-31	0.000314073
rs935655	2	46067445	G	T	G	T	0.014783	0.0033	0.761993	0.7409	FALSE	FALSE	FALSE	0.0058	0.5678	TRUE	0.002161	8.10961e-12	TRUE	TRUE	44.571	1.81285e-08	7.92676e-05
rs9375447	6	126874091	G	A	G	A	-0.013767	0.0011	0.494601	0.4833	FALSE	FALSE	FALSE	0.0054	0.8428	TRUE	0.001834	6.34016e-14	TRUE	TRUE	53.2792	1.67987e-10	9.47541e-05
rs9382100	6	52223211	A	T	A	T	-0.011963	0.0032	0.324967	0.3177	FALSE	TRUE	FALSE	0.0054	0.5596	TRUE	0.001973	1.38e-09	TRUE	TRUE	35.3039	7.61816e-07	6.27877e-05
rs9390461	6	147701217	G	A	G	A	0.015366	0.0017	0.538265	0.5205	FALSE	FALSE	FALSE	0.005	0.7389	TRUE	0.001845	8.50942e-17	TRUE	TRUE	65.9951	2.06202e-12	0.000117366
rs9429767	1	110496087	A	G	A	G	0.017446	0.0147	0.197243	0.2243	FALSE	FALSE	FALSE	0.0061	0.01621	TRUE	0.002344	1.02991e-13	TRUE	TRUE	54.1046	1.72452e-07	9.63846e-05
rs9430574	1	9709072	A	G	A	G	-0.014039	0.0031	0.33041	0.4195	FALSE	FALSE	FALSE	0.0054	0.5647	TRUE	0.001984	1.54989e-12	TRUE	TRUE	49.0362	5.54737e-09	8.72096e-05
rs9487043	6	109610474	T	C	T	C	0.023076	-0.0049	0.486515	0.5083	FALSE	FALSE	FALSE	0.005	0.3296	TRUE	0.001839	4.35011e-36	TRUE	TRUE	149.625	3.89401e-25	0.000266057
rs9508005	13	28789794	G	T	G	T	-0.022531	0.0074	0.094159	0.0857	FALSE	FALSE	FALSE	0.0107	0.4914	TRUE	0.003425	4.9204e-11	TRUE	TRUE	48.1085	8.76257e-08	8.65974e-05
rs9526795	13	52341181	C	T	C	T	-0.01411	0.0099	0.258932	0.2636	FALSE	FALSE	FALSE	0.0056	0.0802	TRUE	0.002116	2.67979e-11	TRUE	TRUE	42.5882	1.02537e-06	7.64061e-05
rs9590390	13	114920867	A	G	A	G	0.015386	0.0039	0.291471	0.2917	FALSE	FALSE	FALSE	0.0063	0.5348	TRUE	0.002055	7.31981e-14	TRUE	TRUE	54.7888	7.01117e-10	9.77765e-05
rs9625746	22	29637658	C	G	C	G	-0.018377	-0.0072	0.41186	0.3724	FALSE	TRUE	FALSE	0.0056	0.2011	TRUE	0.001915	8.77001e-22	TRUE	TRUE	91.9996	1.98861e-14	0.00016361
rs9656395	7	130575884	G	A	G	A	-0.027515	0.0009	0.095026	0.0925	FALSE	FALSE	FALSE	0.0095	0.9286	TRUE	0.003156	2.9703e-18	TRUE	TRUE	73.219	6.86066e-14	0.000130211
rs9819371	3	141206800	T	C	T	C	-0.044448	0.0058	0.064757	0.0598	FALSE	FALSE	FALSE	0.0126	0.6433	TRUE	0.003776	5.94019e-32	TRUE	TRUE	134.577	2.6184e-23	0.000239302
rs9829114	3	196518623	A	G	A	G	-0.033578	0.0026	0.414149	0.3885	FALSE	FALSE	FALSE	0.0052	0.618	TRUE	0.001872	7.45075e-72	TRUE	TRUE	307.768	1.48851e-52	0.000547121
rs9835104	3	119056040	A	G	A	G	-0.013518	0.009	0.18798	0.2094	FALSE	FALSE	FALSE	0.0064	0.16	TRUE	0.002467	4.35001e-08	TRUE	TRUE	28.268	3.80784e-05	5.5787e-05
rs9863	12	124421453	C	T	C	T	-0.018749	-0.0139	0.329292	0.3255	FALSE	FALSE	FALSE	0.0055	0.01118	TRUE	0.001965	1.53003e-21	TRUE	TRUE	87.046	2.85216e-12	0.000155275
rs9867398	3	185912816	T	C	T	C	0.022319	-0.0073	0.094175	0.1242	FALSE	FALSE	FALSE	0.008	0.3623	TRUE	0.003192	2.80027e-12	TRUE	TRUE	47.7873	2.30674e-08	8.49883e-05
rs987107	5	35875227	A	G	A	G	0.020353	0.0057	0.261079	0.2628	FALSE	FALSE	FALSE	0.0058	0.3316	TRUE	0.002093	2.52e-22	TRUE	TRUE	89.3713	2.35285e-15	0.000159829
rs9885207	5	173075213	C	T	C	T	0.016744	0.0056	0.41613	0.4035	FALSE	FALSE	FALSE	0.0052	0.2795	TRUE	0.001872	3.94003e-19	TRUE	TRUE	76.6078	6.35738e-13	0.000136237
rs9900613	17	74674857	T	C	T	C	-0.011338	0.0125	0.43077	0.3947	FALSE	FALSE	FALSE	0.0052	0.01599	TRUE	0.001867	1.29999e-09	TRUE	TRUE	35.3876	5.23109e-05	6.30429e-05
rs990558	21	36914669	T	C	T	C	-0.011062	-0.0028	0.36139	0.4026	FALSE	FALSE	FALSE	0.0052	0.5868	TRUE	0.001929	1e-08	TRUE	TRUE	31.7582	2.76121e-06	5.64819e-05
rs9925985	16	31305593	C	A	C	A	-0.014131	0.0011	0.269481	0.293	FALSE	FALSE	FALSE	0.006	0.8613	TRUE	0.002078	1.08993e-11	TRUE	TRUE	44.1327	7.08175e-09	7.86204e-05
rs9926183	16	1363878	T	C	T	C	0.018579	-0.0002	0.26273	0.2547	FALSE	FALSE	FALSE	0.006	0.9746	TRUE	0.002197	2.86022e-17	TRUE	TRUE	67.8515	1.49669e-13	0.000133724
rs9933582	16	86016026	G	T	G	T	0.021463	0.0028	0.229622	0.2709	FALSE	FALSE	FALSE	0.0066	0.6707	TRUE	0.002238	9.1791e-22	TRUE	TRUE	91.6421	6.5352e-16	0.000162978
rs9938104	16	81844974	T	C	T	C	-0.016624	0.0143	0.12614	0.1176	FALSE	FALSE	FALSE	0.0081	0.0783	TRUE	0.002807	3.24997e-09	TRUE	TRUE	34.2563	2.29802e-05	6.0925e-05
rs9977672	21	40463283	A	G	A	G	-0.021872	-0.0048	0.259116	0.2471	FALSE	FALSE	FALSE	0.0059	0.4174	TRUE	0.002122	7.07946e-25	TRUE	TRUE	103.289	1.84516e-17	0.000183676

## Sheet: Sup Table 4. monocyte
SNP	chr	pos	effect_allele.exposure	other_allele.exposure	effect_allele.outcome	other_allele.outcome	beta.exposure	beta.outcome	eaf.exposure	eaf.outcome	remove	palindromic	ambiguous	se.outcome	pval.outcome	mr_keep.outcome	se.exposure	pval.exposure	mr_keep.exposure	mr_keep	F statistics	steiger_pval	R2
rs1002774	15	42261781	A	G	A	G	-0.053992	-0.0065	0.111651	0.1067	FALSE	FALSE	FALSE	0.0082	0.4298	TRUE	0.002985	4.48023e-73	TRUE	TRUE	301.797	1.75571e-53	0.000578276
rs10094039	8	130589676	G	A	G	A	-0.091286	0.0158	0.616642	0.5956	FALSE	FALSE	FALSE	0.0051	0.001886	TRUE	0.001924	1e-200	TRUE	TRUE	2063.1	0	0.00393982
rs10099546	8	144638734	G	A	G	A	-0.020315	-0.0067	0.143315	0.1722	FALSE	FALSE	FALSE	0.0084	0.4242	TRUE	0.002802	4.33012e-13	TRUE	TRUE	48.2452	1.77009e-09	0.000101339
rs10123018	9	113850365	A	G	A	G	0.075498	-0.0031	0.582145	0.6004	FALSE	FALSE	FALSE	0.0058	0.5958	TRUE	0.001889	1e-200	TRUE	TRUE	1450.41	2.66924e-262	0.00277305
rs1016680	17	35874385	C	A	C	A	-0.02553	0.0063	0.63682	0.6633	FALSE	FALSE	FALSE	0.0056	0.2568	TRUE	0.001951	4.31023e-39	TRUE	TRUE	157.3	1.61836e-27	0.000301488
rs10197805	2	225750753	C	T	C	T	-0.041572	0.0049	0.15658	0.1731	FALSE	FALSE	FALSE	0.0073	0.499	TRUE	0.002564	4.70002e-59	TRUE	TRUE	237.559	1.8082e-43	0.00045647
rs10238435	7	28724491	T	C	T	C	-0.023569	0.0042	0.239724	0.237	FALSE	FALSE	FALSE	0.0065	0.5199	TRUE	0.002276	4.22961e-25	TRUE	TRUE	105.634	2.76247e-18	0.000202486
rs1031091	2	24680948	G	A	G	A	-0.010933	0.0035	0.336191	0.3053	FALSE	FALSE	FALSE	0.0056	0.5238	TRUE	0.001989	3.92998e-08	TRUE	TRUE	27.7209	6.98658e-06	5.33504e-05
rs10403909	19	1008358	G	A	G	A	0.018742	0.0057	0.724302	0.6966	FALSE	FALSE	FALSE	0.0056	0.3107	TRUE	0.002204	1.94984e-17	TRUE	TRUE	65.8851	2.02213e-12	0.000140286
rs10409752	19	6297374	G	T	G	T	0.013022	0.0164	0.794453	0.8133	FALSE	FALSE	FALSE	0.0068	0.01521	TRUE	0.002383	4.74002e-08	TRUE	TRUE	28.8879	0.000329691	5.53815e-05
rs10420703	19	33758488	C	T	C	T	0.018408	0.0029	0.808132	0.7111	FALSE	FALSE	FALSE	0.0062	0.6336	TRUE	0.00249	1.49005e-13	TRUE	TRUE	50.0345	3.00023e-10	0.000105082
rs10437954	12	58003922	A	G	A	G	-0.01788	-0.0081	0.905195	0.8635	FALSE	FALSE	FALSE	0.0083	0.3288	TRUE	0.003268	4.58997e-08	TRUE	TRUE	28.6213	1.72482e-05	5.48704e-05
rs10460159	18	60996360	C	T	C	T	-0.015786	-0.0037	0.428951	0.4153	FALSE	FALSE	FALSE	0.0053	0.4916	TRUE	0.001899	9.88098e-17	TRUE	TRUE	63.5141	4.65518e-12	0.000122083
rs10478058	5	110962584	G	A	G	A	0.014834	0.0001	0.196989	0.1932	FALSE	FALSE	FALSE	0.0064	0.9825	TRUE	0.002354	3.01002e-10	TRUE	TRUE	36.3135	3.9881e-08	6.96162e-05
rs10518329	4	120401835	G	A	G	A	-0.013729	0.0009	0.330665	0.341	FALSE	FALSE	FALSE	0.0053	0.864	TRUE	0.001995	6.18016e-12	TRUE	TRUE	43.4049	3.13673e-09	8.34333e-05
rs1052484	14	25281444	C	G	C	G	0.013854	0.005	0.215829	0.1955	FALSE	TRUE	FALSE	0.0067	0.4537	TRUE	0.002281	1.28e-09	TRUE	TRUE	33.8888	7.98862e-07	6.49682e-05
rs10780209	9	91472127	A	G	A	G	0.045431	-0.007	0.479354	0.5334	FALSE	FALSE	FALSE	0.0052	0.174	TRUE	0.001865	5.68853e-131	TRUE	TRUE	537.901	2.97507e-94	0.00103023
rs10796828	11	69490346	G	T	G	T	-0.017973	0.0149	0.635004	0.6582	FALSE	FALSE	FALSE	0.0059	0.01182	TRUE	0.00195	3.25987e-20	TRUE	TRUE	77.9523	9.58787e-12	0.000149739
rs10814193	9	35018686	C	A	C	A	0.014748	0.0092	0.715571	0.6359	FALSE	FALSE	FALSE	0.0057	0.1034	TRUE	0.002069	1.07004e-12	TRUE	TRUE	46.1841	5.5736e-08	8.85366e-05
rs10828725	10	25218243	T	G	T	G	-0.047265	-0.0004	0.367802	0.3484	FALSE	FALSE	FALSE	0.0056	0.9474	TRUE	0.002019	3.55631e-121	TRUE	TRUE	497.232	2.90903e-94	0.00103891
rs10831507	11	96060068	C	A	C	A	0.010798	-0.0078	0.38974	0.3678	FALSE	FALSE	FALSE	0.0052	0.1325	TRUE	0.001927	2.15001e-08	TRUE	TRUE	28.9307	3.22e-05	5.54634e-05
rs10849020	12	4332009	G	C	G	C	-0.024066	0.0014	0.210195	0.23	FALSE	TRUE	FALSE	0.006	0.8109	TRUE	0.002299	1.27997e-25	TRUE	TRUE	99.7771	1.76828e-19	0.0001923
rs10849448	12	6493351	G	A	G	A	-0.050144	0.007	0.753266	0.7571	FALSE	FALSE	FALSE	0.0061	0.2555	TRUE	0.002236	2.76694e-111	TRUE	TRUE	487.958	1.51576e-80	0.000934642
rs10892342	11	119135814	C	T	C	T	-0.018109	-0.0027	0.276119	0.3283	FALSE	FALSE	FALSE	0.0054	0.6187	TRUE	0.002101	7.0194e-18	TRUE	TRUE	68.3858	3.40858e-13	0.000131094
rs10902106	11	220243	C	T	C	T	0.013363	0.0036	0.540451	0.5648	FALSE	FALSE	FALSE	0.0051	0.4851	TRUE	0.001888	1.53003e-12	TRUE	TRUE	46.0148	5.33322e-09	8.87005e-05
rs1091815	7	73489643	A	G	A	G	-0.01425	-0.0084	0.76516	0.7601	FALSE	FALSE	FALSE	0.0061	0.1663	TRUE	0.002263	3.14e-10	TRUE	TRUE	37.9195	1.39317e-06	7.29767e-05
rs10935473	3	98416900	T	G	T	G	0.025021	0.0103	0.441522	0.4451	FALSE	FALSE	FALSE	0.0051	0.04165	TRUE	0.00188	2.29985e-40	TRUE	TRUE	160.655	2.11823e-26	0.000308743
rs10948314	6	46911131	G	A	G	A	-0.033579	-0.0051	0.10293	0.1183	FALSE	FALSE	FALSE	0.0079	0.5201	TRUE	0.003076	1.03992e-27	TRUE	TRUE	108.339	3.14361e-20	0.000208225
rs11057841	12	125316743	T	C	T	C	0.020359	0.0245	0.143569	0.1531	FALSE	FALSE	FALSE	0.007	0.0004867	TRUE	0.002724	8.16018e-14	TRUE	TRUE	53.1703	1.48866e-06	0.000101929
rs11082397	18	42094299	G	T	G	T	0.018719	0.0061	0.128716	0.1489	FALSE	FALSE	FALSE	0.0072	0.3958	TRUE	0.002766	1.35988e-11	TRUE	TRUE	40.9968	3.97784e-08	7.85937e-05
rs11086102	19	18398628	C	G	C	G	0.031397	-0.0076	0.632941	0.658	FALSE	TRUE	FALSE	0.0053	0.151	TRUE	0.002021	2.25996e-54	TRUE	TRUE	219.096	1.00149e-38	0.000458042
rs11104881	12	88843474	C	T	C	T	-0.015568	-0.006	0.702076	0.6532	FALSE	FALSE	FALSE	0.0054	0.2664	TRUE	0.002051	3.34965e-14	TRUE	TRUE	52.793	1.18081e-09	0.000101388
rs11130612	3	58029016	T	C	T	C	-0.012373	-0.0074	0.334436	0.3235	FALSE	FALSE	FALSE	0.0058	0.196	TRUE	0.001985	4.70999e-10	TRUE	TRUE	35.5485	1.46228e-06	6.81527e-05
rs111456533	10	126439381	A	G	A	G	-0.014324	-0.0054	0.163516	0.1664	FALSE	FALSE	FALSE	0.0068	0.4224	TRUE	0.002538	1.7e-08	TRUE	TRUE	29.2761	5.70004e-06	5.61276e-05
rs111556916	3	42945097	G	C	G	C	-0.035802	-0.0232	0.02697	0.0256	FALSE	TRUE	FALSE	0.022	0.293	TRUE	0.005896	1.29999e-09	TRUE	TRUE	35.0654	1.71409e-06	6.72747e-05
rs11155787	6	151686905	T	C	T	C	0.013538	0.0018	0.637971	0.5958	FALSE	FALSE	FALSE	0.0052	0.723	TRUE	0.001949	3.92013e-12	TRUE	TRUE	44.0437	3.75863e-09	8.4661e-05
rs11170652	12	54099076	A	G	A	G	-0.018075	0.0082	0.194716	0.2847	FALSE	FALSE	FALSE	0.0059	0.1638	TRUE	0.002374	2.77013e-14	TRUE	TRUE	53.4415	2.44155e-09	0.000102456
rs11189154	10	99108922	A	G	A	G	0.050518	0.003	0.255718	0.2587	FALSE	FALSE	FALSE	0.0057	0.5986	TRUE	0.002145	1.25026e-122	TRUE	TRUE	505.794	1.32623e-91	0.000971451
rs11190141	10	101292390	T	C	T	C	-0.04368	0.0072	0.371953	0.4211	FALSE	FALSE	FALSE	0.0051	0.1552	TRUE	0.001932	4.01791e-113	TRUE	TRUE	465.36	8.46284e-81	0.000891406
rs112248289	7	44770213	C	A	C	A	0.0221	0.0151	0.128726	0.1065	FALSE	FALSE	FALSE	0.0087	0.08374	TRUE	0.00282	4.82948e-15	TRUE	TRUE	57.146	2.08355e-09	0.000109556
rs11242109	5	131677047	T	G	T	G	-0.022463	-0.0114	0.478171	0.4318	FALSE	FALSE	FALSE	0.0054	0.03557	TRUE	0.001875	4.75007e-33	TRUE	TRUE	131.102	4.23983e-21	0.000251812
rs11246065	11	324170	G	A	G	A	-0.022075	-0.005	0.339085	0.3572	FALSE	FALSE	FALSE	0.0056	0.3682	TRUE	0.00207	1.59993e-26	TRUE	TRUE	103.832	2.58372e-19	0.000218417
rs11247908	1	26638222	A	G	A	G	-0.029245	-0.0018	0.172916	0.1817	FALSE	FALSE	FALSE	0.0069	0.7902	TRUE	0.002464	1.91999e-32	TRUE	TRUE	127.63	1.46282e-24	0.000244635
rs11252148	10	3917237	A	G	A	G	0.011664	0.0005	0.483966	0.4792	FALSE	FALSE	FALSE	0.005	0.9174	TRUE	0.001872	4.79005e-10	TRUE	TRUE	35.3516	7.04013e-08	6.79545e-05
rs11255548	10	5894090	C	T	C	T	0.02006	0.0092	0.379159	0.375	FALSE	FALSE	FALSE	0.0055	0.09662	TRUE	0.001931	2.9902e-25	TRUE	TRUE	98.8324	1.60772e-16	0.00018945
rs1127101	2	220040330	G	A	G	A	0.014398	-0.0049	0.603537	0.5533	FALSE	FALSE	FALSE	0.0052	0.3414	TRUE	0.001903	3.98016e-14	TRUE	TRUE	51.6111	8.01226e-10	9.92067e-05
rs113015223	8	57037166	T	C	T	C	0.018546	-0.0089	0.210935	0.1996	FALSE	FALSE	FALSE	0.0069	0.1956	TRUE	0.002311	1.05999e-15	TRUE	TRUE	59.7239	1.85275e-10	0.000114496
rs113143864	14	35338344	T	C	T	C	0.034668	-0.0118	0.070781	0.0651	FALSE	FALSE	FALSE	0.0106	0.2646	TRUE	0.003669	3.60994e-21	TRUE	TRUE	82.4733	1.34283e-14	0.000158097
rs113155021	8	43719739	A	G	A	G	-0.047706	-0.0055	0.015283	0.0589	FALSE	FALSE	FALSE	0.0171	0.748	TRUE	0.007969	2.20999e-09	TRUE	TRUE	32.6387	2.943e-07	6.85009e-05
rs113292043	1	223231657	T	C	T	C	-0.024784	0.0084	0.065718	0.0561	FALSE	FALSE	FALSE	0.0124	0.5012	TRUE	0.003776	5.45004e-11	TRUE	TRUE	39.3458	6.78546e-08	7.54284e-05
rs1146933	13	78404049	C	T	C	T	-0.014028	0.0046	0.786362	0.7902	FALSE	FALSE	FALSE	0.0066	0.4893	TRUE	0.002287	8.87994e-10	TRUE	TRUE	34.4889	5.38098e-07	6.61184e-05
rs11508026	16	56999328	T	C	T	C	-0.011946	-0.0156	0.431325	0.4035	FALSE	FALSE	FALSE	0.0052	0.002449	TRUE	0.00189	2.69998e-10	TRUE	TRUE	36.4515	5.06184e-05	7.00074e-05
rs115202835	6	45533239	A	G	A	G	0.027219	0.01	0.067747	0.0687	FALSE	FALSE	FALSE	0.0107	0.3504	TRUE	0.003757	4.5196e-13	TRUE	TRUE	48.7289	4.42763e-09	9.35833e-05
rs115340020	1	92766438	A	G	A	G	-0.094321	0.0287	0.027188	0.0251	FALSE	FALSE	FALSE	0.0197	0.1447	TRUE	0.005802	2.22024e-59	TRUE	TRUE	245.059	2.11429e-41	0.000470601
rs11557154	9	34107505	T	C	T	C	0.031988	0.0066	0.127576	0.246	FALSE	FALSE	FALSE	0.007	0.3441	TRUE	0.002794	2.63998e-30	TRUE	TRUE	118.512	1.51972e-21	0.000227772
rs11590380	1	185400939	C	T	C	T	0.024736	-0.0075	0.679418	0.673	FALSE	FALSE	FALSE	0.0053	0.1627	TRUE	0.002083	1.69005e-32	TRUE	TRUE	127.471	1.14203e-22	0.000266542
rs11602323	11	122519281	G	T	G	T	0.06519	-0.0148	0.123096	0.1334	FALSE	FALSE	FALSE	0.0075	0.04774	TRUE	0.002862	9.22571e-115	TRUE	TRUE	478.951	9.41532e-80	0.000917462
rs11631419	15	86288673	T	C	T	C	-0.01168	-0.0052	0.572619	0.4967	FALSE	FALSE	FALSE	0.0053	0.3218	TRUE	0.001894	7.15995e-10	TRUE	TRUE	34.7366	9.36755e-07	6.67723e-05
rs11644125	16	57058974	T	C	T	C	-0.019445	-0.0024	0.597948	0.5335	FALSE	FALSE	FALSE	0.0052	0.6423	TRUE	0.001921	4.73042e-24	TRUE	TRUE	94.6712	7.33309e-18	0.000181799
rs11655888	17	79389411	T	C	T	C	-0.014142	0.0053	0.180123	0.2021	FALSE	FALSE	FALSE	0.007	0.4469	TRUE	0.002545	2.83002e-08	TRUE	TRUE	28.1803	5.57386e-06	5.90703e-05
rs116619972	5	32214314	A	G	A	G	-0.040259	0.0141	0.026454	0.0226	FALSE	FALSE	FALSE	0.0187	0.4504	TRUE	0.005861	6.72977e-12	TRUE	TRUE	43.5096	1.8378e-08	8.34841e-05
rs11713343	3	128185399	A	G	A	G	-0.026259	-0.0095	0.196605	0.2206	FALSE	FALSE	FALSE	0.0065	0.148	TRUE	0.002392	5.23962e-28	TRUE	TRUE	113.1	7.15971e-19	0.000217826
rs11723621	4	72615362	G	A	G	A	-0.013213	0.0016	0.290773	0.2635	FALSE	FALSE	FALSE	0.0057	0.7771	TRUE	0.002061	1.47999e-10	TRUE	TRUE	37.5607	4.83304e-08	7.20066e-05
rs11792030	9	130732588	A	G	A	G	0.02217	-0.0005	0.103551	0.1064	FALSE	FALSE	FALSE	0.0082	0.9545	TRUE	0.003107	1e-12	TRUE	TRUE	47.5992	5.75845e-10	9.12518e-05
rs1180658	10	61645945	A	C	A	C	-0.012535	0.0028	0.633894	0.6645	FALSE	FALSE	FALSE	0.0054	0.607	TRUE	0.001945	1.19001e-10	TRUE	TRUE	37.9736	7.78463e-08	7.29293e-05
rs118083884	17	16522922	A	G	A	G	-0.096502	-0.0021	0.016672	0.0136	FALSE	FALSE	FALSE	0.0368	0.9552	TRUE	0.008517	1.00995e-29	TRUE	TRUE	145.699	2.22464e-23	0.000305344
rs11844354	14	35356986	G	A	G	A	-0.012539	0.0146	0.226227	0.2722	FALSE	FALSE	FALSE	0.0057	0.01111	TRUE	0.002243	2.32001e-08	TRUE	TRUE	28.7123	0.000286269	5.50445e-05
rs11854390	15	80224817	T	C	T	C	0.04248	-0.0009	0.562044	0.5376	FALSE	FALSE	FALSE	0.0051	0.8637	TRUE	0.001892	1.25893e-111	TRUE	TRUE	463.783	1.02151e-84	0.000888382
rs11857609	15	66095270	C	T	C	T	0.023258	0.0053	0.759798	0.663	FALSE	FALSE	FALSE	0.0057	0.3461	TRUE	0.002198	3.99025e-26	TRUE	TRUE	103.006	1.64295e-18	0.000197447
rs11965885	6	43693094	T	G	T	G	-0.010796	0.0027	0.581843	0.5331	FALSE	FALSE	FALSE	0.0052	0.611	TRUE	0.001925	2.09002e-08	TRUE	TRUE	29.4692	3.43236e-06	5.67154e-05
rs12055642	6	135079040	C	T	C	T	0.018089	-0.0078	0.199011	0.1976	FALSE	FALSE	FALSE	0.0065	0.2292	TRUE	0.002337	1.03992e-14	TRUE	TRUE	54.4169	6.89993e-10	0.000104319
rs12118443	1	90038588	A	G	A	G	-0.018028	-0.0028	0.489432	0.4588	FALSE	FALSE	FALSE	0.0052	0.5929	TRUE	0.001863	4.00037e-22	TRUE	TRUE	84.7359	2.80862e-16	0.000162432
rs12144117	1	9182141	T	C	T	C	-0.014095	-0.0141	0.215407	0.2165	FALSE	FALSE	FALSE	0.0062	0.02254	TRUE	0.002289	7.62992e-10	TRUE	TRUE	34.9559	1.99868e-05	6.71528e-05
rs12147629	14	75307588	G	A	G	A	0.016563	0.0067	0.31157	0.312	FALSE	FALSE	FALSE	0.0054	0.2088	TRUE	0.002024	2.90001e-16	TRUE	TRUE	61.391	6.35885e-11	0.000117686
rs12198236	6	111111127	C	T	C	T	-0.010361	-0.0169	0.562093	0.5058	FALSE	FALSE	FALSE	0.0053	0.001379	TRUE	0.001892	4.45995e-08	TRUE	TRUE	27.5662	0.00127499	5.28474e-05
rs12207691	6	89832717	G	A	G	A	-0.011668	-0.0033	0.304304	0.2672	FALSE	FALSE	FALSE	0.0058	0.5673	TRUE	0.002031	9.49008e-09	TRUE	TRUE	30.068	2.18624e-06	5.76435e-05
rs12306790	12	89864047	T	C	T	C	0.019129	-0.0029	0.714634	0.7221	FALSE	FALSE	FALSE	0.0056	0.6031	TRUE	0.002066	2.22024e-20	TRUE	TRUE	77.8567	5.0098e-15	0.000149245
rs12327253	18	20719164	G	A	G	A	0.017782	-0.0098	0.293564	0.3154	FALSE	FALSE	FALSE	0.0055	0.07308	TRUE	0.002112	4.05042e-17	TRUE	TRUE	68.4138	9.35937e-11	0.00013115
rs12332674	5	132322852	G	T	G	T	-0.016504	-0.0002	0.152382	0.1476	FALSE	FALSE	FALSE	0.0073	0.9746	TRUE	0.002625	3.32997e-10	TRUE	TRUE	36.703	4.42273e-08	7.03627e-05
rs12376511	9	22142756	C	T	C	T	-0.048585	0.0085	0.163934	0.2625	FALSE	FALSE	FALSE	0.0064	0.1812	TRUE	0.002529	3.44033e-82	TRUE	TRUE	337.718	2.03558e-58	0.000647059
rs12461422	19	3167542	T	C	T	C	-0.016008	0.0014	0.283017	0.3118	FALSE	FALSE	FALSE	0.006	0.8185	TRUE	0.002202	3.76964e-13	TRUE	TRUE	49.728	3.02257e-10	0.000103998
rs12480462	20	31065178	T	C	T	C	-0.030991	0.0062	0.31601	0.4032	FALSE	FALSE	FALSE	0.0054	0.2567	TRUE	0.00203	1.44012e-52	TRUE	TRUE	216.651	2.72237e-37	0.000415195
rs12480732	20	31191015	T	C	T	C	0.054282	-0.0154	0.257776	0.248	FALSE	FALSE	FALSE	0.0064	0.01631	TRUE	0.002188	8.57038e-136	TRUE	TRUE	587.693	3.55625e-93	0.00112751
rs12522498	5	156802019	G	A	G	A	-0.010937	-0.0082	0.360634	0.3422	FALSE	FALSE	FALSE	0.0053	0.1216	TRUE	0.001949	2.04998e-08	TRUE	TRUE	28.6964	3.41796e-05	5.51623e-05
rs12530071	6	2886067	C	T	C	T	-0.014689	0.0068	0.224608	0.2497	FALSE	FALSE	FALSE	0.006	0.2508	TRUE	0.002241	5.77963e-11	TRUE	TRUE	39.0979	2.35657e-07	7.51555e-05
rs12542907	8	68813188	G	C	G	C	-0.024199	-0.0082	0.398926	0.3797	FALSE	TRUE	FALSE	0.0052	0.1166	TRUE	0.001911	1.00995e-36	TRUE	TRUE	146.52	8.7034e-25	0.000280831
rs12694733	2	228321982	A	G	A	G	-0.011119	-0.0051	0.582142	0.5814	FALSE	FALSE	FALSE	0.0051	0.32	TRUE	0.001889	4.06996e-09	TRUE	TRUE	31.3116	3.32352e-06	6.01477e-05
rs12742428	1	67426487	G	A	G	A	-0.016747	0.0098	0.650574	0.6398	FALSE	FALSE	FALSE	0.0054	0.07071	TRUE	0.00203	1.67996e-16	TRUE	TRUE	60.9736	1.41294e-10	0.000127513
rs12747432	1	198566554	T	G	T	G	-0.02404	-0.0101	0.066638	0.107	FALSE	FALSE	FALSE	0.0089	0.2516	TRUE	0.003738	1.31e-10	TRUE	TRUE	37.4999	4.23827e-07	7.18904e-05
rs12756133	1	77949824	A	G	A	G	0.01289	-0.0045	0.203774	0.1853	FALSE	FALSE	FALSE	0.007	0.5231	TRUE	0.002324	2.98003e-08	TRUE	TRUE	28.0113	5.92901e-06	5.39164e-05
rs1283945	6	44572306	C	T	C	T	-0.034748	0.0145	0.975589	0.922	FALSE	FALSE	FALSE	0.0163	0.3718	TRUE	0.006118	1.38e-08	TRUE	TRUE	29.9756	6.11409e-06	5.75098e-05
rs12874404	13	108993494	G	A	G	A	-0.064503	-0.0123	0.055525	0.0573	FALSE	FALSE	FALSE	0.0127	0.3317	TRUE	0.004124	4.18986e-55	TRUE	TRUE	227.303	1.172e-39	0.000436384
rs12934481	16	10988396	T	G	T	G	0.016179	0.0025	0.202264	0.2078	FALSE	FALSE	FALSE	0.0063	0.6912	TRUE	0.002344	5.27959e-12	TRUE	TRUE	43.984	5.51589e-09	8.44717e-05
rs12941356	17	17716531	G	A	G	A	-0.017387	-0.0117	0.588457	0.5265	FALSE	FALSE	FALSE	0.0053	0.02838	TRUE	0.001989	2.45019e-18	TRUE	TRUE	70.0076	2.68896e-11	0.000146423
rs12993696	2	232272826	G	A	G	A	-0.013558	0.002	0.241702	0.2653	FALSE	FALSE	FALSE	0.0061	0.7466	TRUE	0.002191	6.32004e-10	TRUE	TRUE	35.0845	1.59656e-07	6.73816e-05
rs13032491	2	161080233	T	C	T	C	0.016018	-0.0032	0.139101	0.1721	FALSE	FALSE	FALSE	0.0072	0.6555	TRUE	0.002733	4.71998e-09	TRUE	TRUE	31.9965	9.64795e-07	6.1451e-05
rs13073885	3	119865160	C	T	C	T	0.012652	-0.0042	0.315326	0.3025	FALSE	FALSE	FALSE	0.0058	0.465	TRUE	0.00201	3.16002e-10	TRUE	TRUE	36.0519	2.75865e-07	6.91181e-05
rs13077681	3	39149843	G	T	G	T	0.041426	0.0365	0.02315	0.023	FALSE	FALSE	FALSE	0.0204	0.07395	TRUE	0.006385	8.99083e-11	TRUE	TRUE	40.4871	1.68533e-06	7.76166e-05
rs13094390	3	71817778	G	A	G	A	-0.020844	-0.0163	0.115983	0.1533	FALSE	FALSE	FALSE	0.0072	0.02328	TRUE	0.002927	1.10994e-12	TRUE	TRUE	46.391	3.20841e-07	8.90937e-05
rs13167280	5	1280477	A	G	A	G	0.017435	0.0034	0.128106	0.1428	FALSE	FALSE	FALSE	0.0081	0.6736	TRUE	0.002996	6.07002e-09	TRUE	TRUE	32.2128	7.95916e-07	6.79058e-05
rs13225324	7	106517136	A	G	A	G	0.012802	-0.0054	0.305023	0.305	FALSE	FALSE	FALSE	0.0055	0.3247	TRUE	0.002041	3.69003e-10	TRUE	TRUE	36.2439	5.91167e-07	6.94846e-05
rs13229868	7	6881302	A	G	A	G	0.015633	-0.0018	0.197255	0.1718	FALSE	FALSE	FALSE	0.0078	0.8194	TRUE	0.002594	1.73002e-09	TRUE	TRUE	36.8128	1.92505e-07	7.73963e-05
rs13238198	7	49837504	T	C	T	C	-0.021599	-0.0071	0.107602	0.1193	FALSE	FALSE	FALSE	0.0084	0.3982	TRUE	0.003013	7.87952e-13	TRUE	TRUE	46.7351	5.1338e-09	8.95934e-05
rs13267464	8	6906925	T	C	T	C	-0.020483	0.0023	0.399388	0.3995	FALSE	FALSE	FALSE	0.0052	0.6626	TRUE	0.001911	8.9002e-27	TRUE	TRUE	105.008	6.41575e-20	0.000201283
rs13271228	8	116597409	G	T	G	T	-0.03058	-0.0061	0.567054	0.6149	FALSE	FALSE	FALSE	0.0059	0.305	TRUE	0.001886	4.35011e-59	TRUE	TRUE	239.603	2.21718e-42	0.000459159
rs1335929	1	221136787	C	T	C	T	0.016628	-0.006	0.570881	0.5409	FALSE	FALSE	FALSE	0.0051	0.2365	TRUE	0.001894	1.77011e-18	TRUE	TRUE	70.6676	1.37543e-12	0.000135467
rs1367153	2	16641675	A	G	A	G	-0.011359	0.006	0.707555	0.6181	FALSE	FALSE	FALSE	0.0054	0.2692	TRUE	0.002056	3.39e-08	TRUE	TRUE	27.8023	1.86934e-05	5.33967e-05
rs138028125	13	28712689	G	C	G	C	0.135387	0.0098	0.03476	0.0286	FALSE	TRUE	FALSE	0.0196	0.6164	TRUE	0.005559	6.19441e-131	TRUE	TRUE	637.104	3.78519e-98	0.00122998
rs139271	22	39487595	C	T	C	T	-0.015295	0.0028	0.44222	0.4684	FALSE	FALSE	FALSE	0.0051	0.588	TRUE	0.001907	1.10994e-15	TRUE	TRUE	60.2019	1.68788e-11	0.000115407
rs1400003	2	182961271	T	C	T	C	-0.012475	-0.02	0.212658	0.2018	FALSE	FALSE	FALSE	0.0063	0.001527	TRUE	0.002282	4.70002e-08	TRUE	TRUE	27.1347	0.00127206	5.21142e-05
rs141936164	4	103401723	G	A	G	A	-0.018654	0.0052	0.350763	0.3366	FALSE	FALSE	FALSE	0.0054	0.3354	TRUE	0.001964	2.28981e-21	TRUE	TRUE	82.6774	5.37287e-15	0.000158486
rs1425553	4	185396920	A	G	A	G	-0.011125	-0.0004	0.578634	0.5962	FALSE	FALSE	FALSE	0.0058	0.9425	TRUE	0.001905	5.33998e-09	TRUE	TRUE	31.3591	4.08764e-07	6.03523e-05
rs143273199	19	45744552	C	T	C	T	-0.066784	0.0173	0.259095	0.2621	FALSE	FALSE	FALSE	0.0063	0.006297	TRUE	0.002145	1e-200	TRUE	TRUE	892.211	4.02987e-147	0.00171237
rs144317085	4	105806108	T	A	T	A	0.061822	0.0166	0.034154	0.0444	FALSE	TRUE	FALSE	0.014	0.2353	TRUE	0.005227	3.10027e-32	TRUE	TRUE	131.554	2.00269e-22	0.000252154
rs145447411	2	182846767	C	T	C	T	0.045684	0.0016	0.023067	0.0246	FALSE	FALSE	FALSE	0.02	0.9371	TRUE	0.006336	5.79963e-13	TRUE	TRUE	48.9782	3.99615e-10	9.4062e-05
rs145718079	8	48641192	A	G	A	G	-0.080235	-0.0165	0.01018	0.0108	FALSE	FALSE	FALSE	0.0386	0.6688	TRUE	0.009874	4.67951e-16	TRUE	TRUE	67.2904	5.68126e-12	0.000129736
rs146039611	7	92323422	A	G	A	G	0.071441	0.0038	0.019361	0.0295	FALSE	FALSE	FALSE	0.0186	0.8371	TRUE	0.007029	3.06973e-24	TRUE	TRUE	101.017	1.78267e-18	0.000193804
rs146474125	22	31493622	A	G	A	G	-0.026777	0.0077	0.040528	0.0487	FALSE	FALSE	FALSE	0.0121	0.5208	TRUE	0.004828	2.98999e-08	TRUE	TRUE	29.0867	5.92519e-06	5.57624e-05
rs1468488	22	17590744	C	T	C	T	0.032537	-0.0138	0.272855	0.2713	FALSE	FALSE	FALSE	0.0058	0.01745	TRUE	0.002139	3.3597e-52	TRUE	TRUE	218.615	8.62524e-34	0.000420086
rs147341073	7	92381696	G	A	G	A	-0.074659	-0.0002	0.027837	0.027	FALSE	FALSE	FALSE	0.0184	0.9924	TRUE	0.005841	2.25009e-37	TRUE	TRUE	157.405	7.30992e-29	0.000301686
rs149007767	7	50370254	T	C	T	C	-0.072233	0.0042	0.16205	0.1928	FALSE	FALSE	FALSE	0.0069	0.5462	TRUE	0.002651	1.96789e-163	TRUE	TRUE	740.138	7.43441e-122	0.001417
rs149110519	6	144385777	T	C	T	C	0.074605	-0.012	0.036036	0.0397	FALSE	FALSE	FALSE	0.0153	0.431	TRUE	0.005093	1.51008e-48	TRUE	TRUE	201.771	2.64298e-35	0.00038669
rs149287489	19	54295392	G	A	G	A	-0.031801	0.0063	0.078545	0.079	FALSE	FALSE	FALSE	0.012	0.5972	TRUE	0.003703	9.36052e-18	TRUE	TRUE	76.1522	4.47348e-13	0.000146388
rs149902937	8	74928829	A	G	A	G	-0.018768	-0.0111	0.095147	0.0994	FALSE	FALSE	FALSE	0.0098	0.2552	TRUE	0.003291	1.21001e-08	TRUE	TRUE	31.5242	9.58944e-06	6.06512e-05
rs150042404	13	28656796	T	C	T	C	0.055059	0.0319	0.012654	0.0174	FALSE	FALSE	FALSE	0.0266	0.2297	TRUE	0.009919	2.91998e-08	TRUE	TRUE	39.1888	2.00058e-05	7.57502e-05
rs150449635	2	111752151	C	T	C	T	0.14024	-0.0114	0.022455	0.0194	FALSE	FALSE	FALSE	0.0244	0.641	TRUE	0.006704	4.24033e-97	TRUE	TRUE	449.929	1.17223e-72	0.000863423
rs1535701	1	93805201	G	T	G	T	0.020771	0.0045	0.621414	0.6152	FALSE	FALSE	FALSE	0.0052	0.3862	TRUE	0.001925	4.05976e-27	TRUE	TRUE	105.899	2.40462e-19	0.000202997
rs1587222	4	79515724	G	A	G	A	0.013851	0.0069	0.701806	0.7128	FALSE	FALSE	FALSE	0.0057	0.2229	TRUE	0.002057	1.71989e-11	TRUE	TRUE	41.7996	1.24535e-07	8.02986e-05
rs1594541	17	32654403	C	T	C	T	0.015743	0.0098	0.195904	0.1921	FALSE	FALSE	FALSE	0.0066	0.1394	TRUE	0.002369	3.12033e-11	TRUE	TRUE	40.6213	3.84487e-07	7.80829e-05
rs1611236	6	29748690	A	G	A	G	-0.03374	0.0058	0.322944	0.2975	FALSE	FALSE	FALSE	0.0072	0.4225	TRUE	0.002007	2.27982e-63	TRUE	TRUE	258.547	2.73234e-46	0.00049782
rs16831132	3	159923303	T	C	T	C	-0.013584	-0.0073	0.39739	0.3956	FALSE	FALSE	FALSE	0.0052	0.1572	TRUE	0.001931	2.07014e-12	TRUE	TRUE	46.0174	4.89942e-08	8.83769e-05
rs16939607	8	79013333	A	G	A	G	-0.025208	0.0128	0.146042	0.1385	FALSE	FALSE	FALSE	0.0079	0.1046	TRUE	0.002656	2.42996e-21	TRUE	TRUE	82.4616	6.66946e-14	0.000158497
rs16940328	16	86076108	A	G	A	G	0.038726	0.0005	0.1123	0.1126	FALSE	FALSE	FALSE	0.0081	0.9489	TRUE	0.003003	5.14991e-38	TRUE	TRUE	156.004	3.15463e-29	0.000299007
rs16978176	17	72761242	C	T	C	T	-0.025359	-0.0009	0.465252	0.4289	FALSE	FALSE	FALSE	0.0052	0.8648	TRUE	0.001908	2.89001e-40	TRUE	TRUE	166.608	1.09588e-30	0.000319987
rs17005891	4	83547862	A	G	A	G	-0.050963	0.0133	0.184381	0.2256	FALSE	FALSE	FALSE	0.0062	0.03077	TRUE	0.002417	1.15001e-98	TRUE	TRUE	407.029	1.82637e-67	0.000781166
rs17011726	10	50264204	G	C	G	C	-0.022772	-0.0018	0.233294	0.2105	FALSE	TRUE	FALSE	0.0067	0.7912	TRUE	0.002221	1.22999e-24	TRUE	TRUE	96.7774	1.18861e-18	0.000185509
rs17086239	13	28611186	C	G	C	G	-0.068559	-0.0113	0.041159	0.0433	FALSE	TRUE	FALSE	0.0139	0.4149	TRUE	0.00476	5.45004e-47	TRUE	TRUE	193.579	4.43523e-34	0.000370997
rs17156536	7	28279488	A	C	A	C	0.024733	-0.0142	0.159358	0.2624	FALSE	FALSE	FALSE	0.0063	0.02562	TRUE	0.002577	8.65964e-22	TRUE	TRUE	85.3465	3.4163e-13	0.000163896
rs17196752	20	48887268	T	C	T	C	-0.072454	0.0016	0.189945	0.1931	FALSE	FALSE	FALSE	0.0066	0.8034	TRUE	0.002408	8.09096e-199	TRUE	TRUE	841.711	1.29936e-150	0.00161546
rs17387886	1	43419705	C	G	C	G	-0.027781	-0.0019	0.173567	0.1968	FALSE	TRUE	FALSE	0.0063	0.7631	TRUE	0.002504	1.45011e-28	TRUE	TRUE	115.511	1.51277e-21	0.000221412
rs1749824	10	80923862	A	C	A	C	-0.011909	-0.0083	0.432497	0.4173	FALSE	FALSE	FALSE	0.005	0.09818	TRUE	0.00196	1.26e-09	TRUE	TRUE	33.2883	4.83847e-06	6.96197e-05
rs17498743	13	108916149	G	T	G	T	-0.018259	-0.0032	0.17382	0.1852	FALSE	FALSE	FALSE	0.007	0.6444	TRUE	0.002489	2.26986e-13	TRUE	TRUE	49.9493	6.48094e-10	9.57543e-05
rs17544073	7	47451572	T	C	T	C	0.011294	0.003	0.449385	0.4283	FALSE	FALSE	FALSE	0.0054	0.58	TRUE	0.001879	1.91999e-09	TRUE	TRUE	32.9268	6.56549e-07	6.31237e-05
rs17575497	1	92315896	T	C	T	C	0.366555	-0.0231	0.013208	0.0219	FALSE	FALSE	FALSE	0.0223	0.2991	TRUE	0.009065	1e-200	TRUE	TRUE	1831.64	7.90248e-265	0.00350244
rs17656204	5	149501803	T	C	T	C	-0.054151	0.0051	0.321977	0.282	FALSE	FALSE	FALSE	0.0059	0.3837	TRUE	0.002035	6.77642e-156	TRUE	TRUE	665.472	3.86558e-115	0.0012803
rs17700436	7	17167825	T	C	T	C	-0.028498	-0.0006	0.057432	0.0569	FALSE	FALSE	FALSE	0.0119	0.9571	TRUE	0.004027	1.53003e-12	TRUE	TRUE	45.8649	7.71027e-10	8.79276e-05
rs1772143	1	205799987	A	T	A	T	0.019914	-0.0091	0.413178	0.4114	FALSE	TRUE	FALSE	0.0056	0.1047	TRUE	0.001894	8.10961e-26	TRUE	TRUE	100.317	5.22925e-17	0.000192305
rs17731	10	3821561	A	G	A	G	-0.014337	-0.0105	0.373507	0.3705	FALSE	FALSE	FALSE	0.0054	0.05251	TRUE	0.001938	1.45011e-13	TRUE	TRUE	49.9855	3.58028e-08	9.6197e-05
rs17758695	18	60920854	T	C	T	C	-0.109272	-0.0313	0.028765	0.0367	FALSE	FALSE	FALSE	0.0217	0.1493	TRUE	0.005762	3.89045e-80	TRUE	TRUE	346.858	1.37152e-56	0.00066717
rs17776203	10	115848372	C	A	C	A	-0.010604	-0.0068	0.443406	0.4357	FALSE	FALSE	FALSE	0.0051	0.1841	TRUE	0.001913	3.07001e-08	TRUE	TRUE	28.8689	2.81e-05	5.55021e-05
rs1781799	10	79697211	T	C	T	C	0.011157	0.0067	0.612681	0.6243	FALSE	FALSE	FALSE	0.0052	0.1986	TRUE	0.001931	7.82997e-09	TRUE	TRUE	30.761	1.01365e-05	5.90783e-05
rs17860428	2	202151400	A	G	A	G	-0.015614	-0.0007	0.179529	0.1886	FALSE	FALSE	FALSE	0.007	0.9243	TRUE	0.002431	1.38998e-10	TRUE	TRUE	37.3966	2.74102e-08	7.18218e-05
rs1800973	12	69744014	A	C	A	C	0.113424	0.039	0.061915	0.0594	FALSE	FALSE	FALSE	0.0118	0.0009453	TRUE	0.003883	1.64059e-187	TRUE	TRUE	778.552	5.04379e-126	0.00149444
rs1822534	3	12266804	G	A	G	A	-0.030979	0.0034	0.394011	0.3585	FALSE	FALSE	FALSE	0.0055	0.5284	TRUE	0.001911	4.69029e-59	TRUE	TRUE	239.144	1.39634e-43	0.000458287
rs183363123	9	113731746	T	C	T	C	0.062591	-0.0368	0.020836	0.0208	FALSE	FALSE	FALSE	0.02	0.0653	TRUE	0.00662	3.44033e-21	TRUE	TRUE	83.3874	1.95287e-13	0.000159854
rs1863651	8	82066998	T	A	T	A	-0.016734	0.0022	0.699445	0.6757	FALSE	TRUE	FALSE	0.0059	0.715	TRUE	0.002057	4.32016e-16	TRUE	TRUE	61.2898	4.55645e-12	0.000117735
rs1869365	17	40293865	C	T	C	T	0.020982	0.0185	0.231166	0.2558	FALSE	FALSE	FALSE	0.0059	0.001784	TRUE	0.002226	4.54046e-21	TRUE	TRUE	81.6338	2.17192e-11	0.000156488
rs188175496	13	28595940	T	C	T	C	-0.092901	-0.0392	0.024394	0.0247	FALSE	FALSE	FALSE	0.0199	0.04865	TRUE	0.006733	2.93022e-43	TRUE	TRUE	213.751	1.51663e-28	0.000410798
rs188393352	1	28254136	G	C	G	C	0.086506	0.0449	0.010149	0.012	FALSE	TRUE	FALSE	0.0431	0.2973	TRUE	0.0102	2.35993e-17	TRUE	TRUE	71.3837	2.73498e-12	0.000150354
rs1885525	11	33904180	A	G	A	G	0.012936	-0.004	0.506048	0.4968	FALSE	FALSE	FALSE	0.005	0.4236	TRUE	0.001888	7.62079e-12	TRUE	TRUE	43.5483	2.26916e-08	8.36578e-05
rs1889033	1	53211887	G	A	G	A	-0.015731	0.0156	0.485351	0.5175	FALSE	FALSE	FALSE	0.0054	0.003717	TRUE	0.001863	3.1798e-17	TRUE	TRUE	64.4873	2.55909e-09	0.000123626
rs1892548	13	41002641	C	T	C	T	-0.062797	-0.0082	0.654819	0.6566	FALSE	FALSE	FALSE	0.0053	0.1233	TRUE	0.001987	1e-200	TRUE	TRUE	929.817	1.83392e-158	0.00178269
rs1902796	5	161368942	G	A	G	A	-0.011801	-0.0028	0.735738	0.7149	FALSE	FALSE	FALSE	0.0056	0.6118	TRUE	0.002127	2.97002e-08	TRUE	TRUE	28.2474	4.27838e-06	5.41534e-05
rs190982	5	88223420	A	G	A	G	-0.012414	-0.0061	0.602656	0.6596	FALSE	FALSE	FALSE	0.0055	0.2632	TRUE	0.001944	1.76999e-10	TRUE	TRUE	38.4297	4.84342e-07	7.38057e-05
rs1930303	9	114071879	A	G	A	G	-0.061771	0.0047	0.66324	0.6718	FALSE	FALSE	FALSE	0.0054	0.3777	TRUE	0.002001	1e-200	TRUE	TRUE	888.714	6.9841e-155	0.00170447
rs1933295	1	62107021	G	A	G	A	-0.02438	-0.0109	0.776592	0.7543	FALSE	FALSE	FALSE	0.0061	0.07407	TRUE	0.002335	1.7398e-25	TRUE	TRUE	98.6298	6.32074e-17	0.000206248
rs1954735	8	108239325	C	T	C	T	0.020807	0.0033	0.168423	0.1959	FALSE	FALSE	FALSE	0.0064	0.608	TRUE	0.002504	1.00995e-16	TRUE	TRUE	63.2606	2.5726e-12	0.00012127
rs1967309	16	4065583	G	A	G	A	-0.022132	-0.0058	0.603077	0.5922	FALSE	FALSE	FALSE	0.0051	0.256	TRUE	0.001924	1.42988e-30	TRUE	TRUE	122.124	2.42679e-21	0.000234504
rs1970364	6	113969527	T	C	T	C	0.019264	0.0028	0.264825	0.3324	FALSE	FALSE	FALSE	0.0054	0.6059	TRUE	0.002125	1.32008e-19	TRUE	TRUE	75.2445	1.86868e-14	0.000144502
rs1976633	3	141650739	G	A	G	A	-0.016163	0.0112	0.834784	0.8399	FALSE	FALSE	FALSE	0.0069	0.1058	TRUE	0.002511	1.25e-10	TRUE	TRUE	37.589	1.40459e-06	7.2061e-05
rs1992057	10	98427670	A	G	A	G	0.012056	0.0058	0.431615	0.449	FALSE	FALSE	FALSE	0.0051	0.2542	TRUE	0.001901	2.34002e-10	TRUE	TRUE	37.1992	6.39772e-07	7.13141e-05
rs1997577	21	16371102	T	A	T	A	-0.029591	-0.017	0.154954	0.2386	FALSE	TRUE	FALSE	0.0064	0.007614	TRUE	0.002601	5.79963e-30	TRUE	TRUE	119.636	6.11916e-18	0.000229315
rs2007483	18	77476131	A	T	A	T	-0.023714	0.0034	0.382309	0.3823	FALSE	TRUE	FALSE	0.0052	0.5091	TRUE	0.001934	1.63005e-34	TRUE	TRUE	138.57	3.04993e-25	0.000265598
rs2013605	18	19726151	T	G	T	G	0.018187	0.0059	0.102362	0.1844	FALSE	FALSE	FALSE	0.0073	0.4222	TRUE	0.003113	5.26999e-09	TRUE	TRUE	31.6491	2.54045e-06	6.07844e-05
rs2018092	3	185903842	C	T	C	T	-0.01154	-0.0049	0.614987	0.6126	FALSE	FALSE	FALSE	0.0058	0.4018	TRUE	0.001922	1.97002e-09	TRUE	TRUE	32.8246	1.37521e-06	6.30642e-05
rs2022003	1	158586966	T	A	T	A	0.016809	0.0011	0.279384	0.3137	FALSE	TRUE	FALSE	0.0054	0.8376	TRUE	0.002073	5.41003e-16	TRUE	TRUE	59.3468	3.03151e-12	0.000113768
rs2038700	14	25461989	C	T	C	T	0.039975	-0.0038	0.394192	0.4133	FALSE	FALSE	FALSE	0.0051	0.4644	TRUE	0.001919	2.80996e-96	TRUE	TRUE	398.389	5.71845e-71	0.00076322
rs205422	16	28076858	C	T	C	T	0.012805	0.008	0.697421	0.7085	FALSE	FALSE	FALSE	0.0058	0.1645	TRUE	0.002092	9.49008e-10	TRUE	TRUE	36.023	3.01768e-06	6.92027e-05
rs2063996	14	75820645	C	T	C	T	-0.011333	-0.0008	0.625943	0.6238	FALSE	FALSE	FALSE	0.0053	0.8783	TRUE	0.001949	6.19998e-09	TRUE	TRUE	31.2882	5.66879e-07	6.0144e-05
rs2084312	17	72695211	T	C	T	C	0.037684	-0.0071	0.800313	0.7078	FALSE	FALSE	FALSE	0.0059	0.2319	TRUE	0.002351	8.97016e-58	TRUE	TRUE	236.363	5.83322e-41	0.000453893
rs2136451	2	64993045	A	G	A	G	0.015051	0.0027	0.298482	0.2975	FALSE	FALSE	FALSE	0.0055	0.6206	TRUE	0.002047	1.99986e-13	TRUE	TRUE	49.354	6.46065e-10	9.48675e-05
rs2176777	16	86012521	C	G	C	G	0.054647	0.0012	0.812825	0.828	FALSE	TRUE	FALSE	0.0069	0.8629	TRUE	0.002429	5.52077e-112	TRUE	TRUE	474.388	4.6001e-85	0.000908673
rs2184697	10	89851815	G	T	G	T	-0.014711	-0.0054	0.292709	0.2845	FALSE	FALSE	FALSE	0.0059	0.3612	TRUE	0.00207	1.22999e-12	TRUE	TRUE	46.6176	8.55897e-09	8.96084e-05
rs2213290	3	46406367	T	C	T	C	0.035585	-0.0046	0.407826	0.3789	FALSE	FALSE	FALSE	0.0052	0.3815	TRUE	0.001932	1.10994e-75	TRUE	TRUE	319.214	3.93053e-55	0.000611629
rs2228467	3	42906116	C	T	C	T	0.157057	0.0006	0.061974	0.0681	FALSE	FALSE	FALSE	0.0109	0.9547	TRUE	0.003864	1e-200	TRUE	TRUE	1496.16	4.85095e-275	0.00286793
rs2239630	14	23589349	G	A	G	A	0.048843	-0.0066	0.555952	0.5004	FALSE	FALSE	FALSE	0.0054	0.2239	TRUE	0.001897	4.67735e-146	TRUE	TRUE	615.096	5.37867e-106	0.00117788
rs224111	10	64552010	A	G	A	G	-0.020934	0.0051	0.390158	0.4123	FALSE	FALSE	FALSE	0.0051	0.3118	TRUE	0.00192	1.16011e-27	TRUE	TRUE	108.795	1.78289e-19	0.000208541
rs2253843	9	130313865	G	A	G	A	-0.013064	-0.0021	0.278303	0.236	FALSE	FALSE	FALSE	0.0061	0.7323	TRUE	0.002133	9.3901e-10	TRUE	TRUE	35.6846	2.24254e-07	6.85575e-05
rs2273215	6	170586082	A	G	A	G	-0.01813	-0.003	0.458222	0.4313	FALSE	FALSE	FALSE	0.0051	0.5579	TRUE	0.001963	2.72019e-20	TRUE	TRUE	77.8877	3.69364e-15	0.000163201
rs2274664	1	54704629	T	C	T	C	-0.015167	-0.012	0.580335	0.5992	FALSE	FALSE	FALSE	0.0053	0.02382	TRUE	0.001918	2.74979e-15	TRUE	TRUE	58.2241	6.64657e-09	0.00011205
rs2295481	20	61574727	T	C	T	C	-0.015251	-0.0105	0.207397	0.2267	FALSE	FALSE	FALSE	0.0061	0.08661	TRUE	0.002338	7.1499e-11	TRUE	TRUE	39.8884	1.22425e-06	7.64689e-05
rs2302774	17	38183090	T	G	T	G	-0.024203	-0.005	0.382509	0.3673	FALSE	FALSE	FALSE	0.0052	0.335	TRUE	0.001932	5.67937e-36	TRUE	TRUE	144.373	1.29227e-25	0.00027672
rs231988	3	172276979	C	T	C	T	0.025769	-0.0047	0.868197	0.8776	FALSE	FALSE	FALSE	0.0086	0.5832	TRUE	0.002888	4.79954e-19	TRUE	TRUE	72.6721	2.81251e-14	0.000151974
rs2327028	20	8140925	T	C	T	C	-0.011197	-0.0017	0.474846	0.4816	FALSE	FALSE	FALSE	0.0051	0.7333	TRUE	0.001883	2.80001e-09	TRUE	TRUE	32.6159	5.00228e-07	6.25278e-05
rs2338021	5	71749094	C	T	C	T	-0.031703	0.0072	0.879688	0.8734	FALSE	FALSE	FALSE	0.0078	0.3593	TRUE	0.002879	3.63999e-28	TRUE	TRUE	110.762	5.14299e-20	0.000212749
rs2371108	3	27757018	T	G	T	G	0.01062	-0.0038	0.38831	0.4284	FALSE	FALSE	FALSE	0.0053	0.4741	TRUE	0.001915	3.01002e-08	TRUE	TRUE	27.8968	7.10477e-06	5.35783e-05
rs238136	18	3448755	G	A	G	A	-0.014997	-0.003	0.250043	0.2809	FALSE	FALSE	FALSE	0.0066	0.6525	TRUE	0.002226	1.67996e-11	TRUE	TRUE	43.8818	1.52045e-08	8.43509e-05
rs2385094	8	126356449	C	T	C	T	-0.023922	0.0097	0.122214	0.1318	FALSE	FALSE	FALSE	0.0074	0.1892	TRUE	0.002877	9.72971e-17	TRUE	TRUE	64.0497	3.6986e-11	0.000122782
rs2504209	13	28546766	G	A	G	A	0.018355	0	0.81111	0.7957	FALSE	FALSE	FALSE	0.0064	0.9995	TRUE	0.002421	3.58014e-14	TRUE	TRUE	53.852	3.69272e-11	0.000103235
rs2523562	6	31330618	T	C	T	C	-0.068474	0.0107	0.245752	0.2116	FALSE	FALSE	FALSE	0.0082	0.1928	TRUE	0.00217	1e-200	TRUE	TRUE	906.314	2.35086e-159	0.00173817
rs2535393	12	711662	C	T	C	T	-0.015226	0.0051	0.598517	0.5682	FALSE	FALSE	FALSE	0.0051	0.312	TRUE	0.001929	3.13979e-15	TRUE	TRUE	57.8046	1.50417e-10	0.000111415
rs2548257	5	100162317	A	C	A	C	0.012909	-0.008	0.653021	0.6505	FALSE	FALSE	FALSE	0.0052	0.1239	TRUE	0.001966	5.35057e-11	TRUE	TRUE	39.3105	6.34153e-07	7.55171e-05
rs2646421	10	8467155	C	G	C	G	-0.02609	-0.0059	0.377773	0.3682	FALSE	TRUE	FALSE	0.0052	0.2577	TRUE	0.001939	3.2802e-41	TRUE	TRUE	166.06	4.27709e-29	0.000320006
rs2651369	12	32552769	G	C	G	C	0.014146	-0.0177	0.325619	0.4099	FALSE	TRUE	FALSE	0.0052	0.0006382	TRUE	0.001997	1.45011e-12	TRUE	TRUE	45.8427	6.20878e-06	8.78845e-05
rs2665405	17	57875292	A	G	A	G	0.038394	-0.0119	0.548346	0.5076	FALSE	FALSE	FALSE	0.0051	0.01888	TRUE	0.001876	5.37032e-93	TRUE	TRUE	381.122	9.75849e-63	0.000730159
rs2711981	4	39039258	T	C	T	C	-0.0216	0	0.663087	0.6531	FALSE	FALSE	FALSE	0.0053	0.9976	TRUE	0.001986	1.59001e-27	TRUE	TRUE	108.462	2.22991e-21	0.000208461
rs2729450	17	28088459	C	T	C	T	-0.030635	0.0145	0.524171	0.4915	FALSE	FALSE	FALSE	0.0054	0.00665	TRUE	0.001881	1.35988e-59	TRUE	TRUE	244.296	4.50663e-38	0.000468155
rs2734047	3	128292844	G	A	G	A	0.077151	0.0076	0.635458	0.6502	FALSE	FALSE	FALSE	0.0057	0.1821	TRUE	0.001952	1e-200	TRUE	TRUE	1442.35	9.2942e-251	0.0027577
rs2734442	12	10600368	A	G	A	G	-0.041999	-0.0044	0.875502	0.8763	FALSE	FALSE	FALSE	0.0079	0.5782	TRUE	0.002846	2.99985e-49	TRUE	TRUE	200.105	1.87626e-36	0.000384528
rs2784250	1	221060393	G	T	G	T	-0.016907	0.0007	0.140201	0.1611	FALSE	FALSE	FALSE	0.0074	0.9198	TRUE	0.002685	3.11e-10	TRUE	TRUE	35.947	5.07529e-08	6.89146e-05
rs2797681	6	137593036	C	G	C	G	-0.01482	-0.0038	0.255654	0.2068	FALSE	TRUE	FALSE	0.0071	0.5927	TRUE	0.002297	1.13999e-10	TRUE	TRUE	43.5128	7.85741e-08	8.35899e-05
rs2810883	1	89332165	T	C	T	C	-0.012614	-0.0084	0.544768	0.5538	FALSE	FALSE	FALSE	0.0051	0.09663	TRUE	0.001878	1.93999e-11	TRUE	TRUE	41.1664	4.26148e-07	7.89187e-05
rs2817441	6	156938699	T	C	T	C	-0.02173	0.0046	0.279268	0.3021	FALSE	FALSE	FALSE	0.0055	0.4051	TRUE	0.0021	4.66982e-25	TRUE	TRUE	98.7803	6.3627e-18	0.000190084
rs2834670	21	36280376	G	A	G	A	0.026935	-0.0112	0.176408	0.2153	FALSE	FALSE	FALSE	0.0078	0.1511	TRUE	0.002965	1.10994e-19	TRUE	TRUE	109.753	4.88493e-13	0.000210812
rs2836220	21	39600499	C	A	C	A	-0.011367	0.0024	0.338458	0.4259	FALSE	FALSE	FALSE	0.0053	0.648	TRUE	0.001982	1.01e-08	TRUE	TRUE	30.1813	1.72242e-06	5.78607e-05
rs28367597	6	31260262	G	C	G	C	-0.020315	-0.0068	0.272849	0.3092	FALSE	TRUE	FALSE	0.0056	0.2186	TRUE	0.002101	4.39036e-22	TRUE	TRUE	85.2527	4.25772e-15	0.000163761
rs284324	1	10724236	A	G	A	G	0.02119	-0.013	0.495314	0.5309	FALSE	FALSE	FALSE	0.0055	0.01794	TRUE	0.00197	5.94019e-27	TRUE	TRUE	107.144	5.88781e-17	0.000224488
rs2846573	18	841779	T	C	T	C	-0.010792	0.0084	0.351779	0.3797	FALSE	FALSE	FALSE	0.0053	0.1101	TRUE	0.001972	4.51004e-08	TRUE	TRUE	27.574	6.18205e-05	5.31162e-05
rs28498283	2	43360065	T	A	T	A	0.021103	-0.0009	0.257557	0.2791	FALSE	TRUE	FALSE	0.0056	0.8777	TRUE	0.002169	2.40991e-22	TRUE	TRUE	88.8491	4.04585e-17	0.000170316
rs28612496	4	148291438	A	G	A	G	0.014459	-0.019	0.172531	0.2195	FALSE	FALSE	FALSE	0.0064	0.002757	TRUE	0.002482	5.81996e-09	TRUE	TRUE	31.1372	0.000279289	5.96933e-05
rs28722705	5	55453942	T	A	T	A	0.034302	-0.0062	0.149045	0.1371	FALSE	TRUE	FALSE	0.0081	0.445	TRUE	0.002634	1e-38	TRUE	TRUE	155.72	4.27467e-28	0.000298465
rs28723530	4	106426718	A	C	A	C	-0.015308	0.0016	0.134572	0.1837	FALSE	FALSE	FALSE	0.0069	0.8167	TRUE	0.002758	2.93002e-08	TRUE	TRUE	28.4712	2.24251e-06	5.45824e-05
rs2885735	7	949115	G	A	G	A	0.014255	0.011	0.82342	0.8471	FALSE	FALSE	FALSE	0.0082	0.1801	TRUE	0.002608	4.70999e-08	TRUE	TRUE	28.0794	2.79982e-05	5.90918e-05
rs290243	9	93571337	A	G	A	G	0.014337	0.0084	0.214516	0.3139	FALSE	FALSE	FALSE	0.0056	0.1336	TRUE	0.002274	2.99999e-10	TRUE	TRUE	36.0677	1.83402e-06	6.92697e-05
rs2927	6	16758112	C	T	C	T	-0.016559	0.0058	0.580121	0.5803	FALSE	FALSE	FALSE	0.0054	0.2788	TRUE	0.001898	2.84971e-18	TRUE	TRUE	69.4958	1.3255e-12	0.00013358
rs2957873	11	47249294	A	G	A	G	-0.021093	-0.0017	0.808507	0.6753	FALSE	FALSE	FALSE	0.006	0.7737	TRUE	0.002384	9.44061e-19	TRUE	TRUE	71.6745	3.32502e-14	0.000137766
rs2978889	8	6697316	A	G	A	G	-0.019138	-0.0107	0.503921	0.4735	FALSE	FALSE	FALSE	0.0051	0.03666	TRUE	0.001885	3.43005e-24	TRUE	TRUE	95.013	4.40727e-15	0.00018312
rs30102	2	237817538	C	G	C	G	-0.013036	0.0041	0.316993	0.2733	FALSE	TRUE	FALSE	0.0059	0.4896	TRUE	0.002014	9.89008e-11	TRUE	TRUE	38.3149	1.09395e-07	7.35857e-05
rs3012415	6	170489464	T	C	T	C	0.020349	-0.0088	0.822848	0.8126	FALSE	FALSE	FALSE	0.0066	0.1829	TRUE	0.002546	1.36994e-15	TRUE	TRUE	57.7255	1.40668e-10	0.000120721
rs3027012	1	159174123	T	C	T	C	0.028123	0	0.182687	0.1713	FALSE	FALSE	FALSE	0.0071	0.9984	TRUE	0.002424	4.37019e-31	TRUE	TRUE	123.219	4.32736e-24	0.000236183
rs3111414	2	8443859	G	C	G	C	0.017402	-0.0091	0.794447	0.7783	FALSE	TRUE	FALSE	0.006	0.1308	TRUE	0.002313	5.61953e-14	TRUE	TRUE	51.3934	5.5848e-09	9.89047e-05
rs31243	5	75594360	G	A	G	A	-0.022555	-0.003	0.09625	0.143	FALSE	FALSE	FALSE	0.0075	0.692	TRUE	0.003179	1.3499e-12	TRUE	TRUE	46.0433	1.99565e-09	8.85044e-05
rs3128959	6	33048380	A	G	A	G	0.031818	0.0028	0.120518	0.1171	FALSE	FALSE	FALSE	0.0082	0.7351	TRUE	0.00289	3.74024e-28	TRUE	TRUE	111.962	3.71181e-21	0.000214612
rs3177609	18	74071078	C	T	C	T	0.031206	-0.0027	0.077556	0.0803	FALSE	FALSE	FALSE	0.0106	0.7979	TRUE	0.003521	8.26038e-19	TRUE	TRUE	72.6862	2.75121e-14	0.000139335
rs329125	5	133871101	A	C	A	C	-0.016638	-0.0098	0.207081	0.2671	FALSE	FALSE	FALSE	0.0061	0.1092	TRUE	0.002346	1.38007e-12	TRUE	TRUE	47.2935	6.40929e-08	9.09078e-05
rs333947	1	110470764	A	G	A	G	0.036848	0.0075	0.150214	0.1794	FALSE	FALSE	FALSE	0.0069	0.2721	TRUE	0.002635	2.21004e-44	TRUE	TRUE	180.165	1.65172e-31	0.000346639
rs34097845	17	56358429	T	C	T	C	-0.100554	-0.025	0.05601	0.0582	FALSE	FALSE	FALSE	0.0151	0.09705	TRUE	0.00424	2.99226e-124	TRUE	TRUE	556.274	4.67648e-88	0.00106921
rs34236350	2	241568326	T	C	T	C	-0.032235	0.0036	0.182541	0.2319	FALSE	FALSE	FALSE	0.0062	0.5633	TRUE	0.002507	8.43918e-38	TRUE	TRUE	148.021	1.92821e-28	0.000310107
rs34281413	3	136461860	T	C	T	C	-0.021083	-0.0161	0.137178	0.1198	FALSE	FALSE	FALSE	0.0084	0.05571	TRUE	0.002706	7.00971e-15	TRUE	TRUE	54.8873	4.55041e-09	0.000105221
rs34417629	1	54955589	A	G	A	G	0.013122	0.0024	0.23399	0.2231	FALSE	FALSE	FALSE	0.0061	0.6988	TRUE	0.002203	2.65003e-09	TRUE	TRUE	32.1971	5.56731e-07	6.17251e-05
rs34478611	9	35753898	A	G	A	G	0.013464	-0.0151	0.241781	0.2347	FALSE	FALSE	FALSE	0.006	0.01212	TRUE	0.002185	7.35005e-10	TRUE	TRUE	34.6075	3.32227e-05	6.64653e-05
rs34505104	22	24624609	G	A	G	A	-0.033131	-0.0099	0.305345	0.2879	FALSE	FALSE	FALSE	0.0056	0.0751	TRUE	0.002083	6.3797e-57	TRUE	TRUE	242.983	1.00006e-38	0.000465649
rs34600126	20	1597433	T	G	T	G	0.022368	0.0081	0.217724	0.2101	FALSE	FALSE	FALSE	0.0061	0.1864	TRUE	0.002266	6.02976e-23	TRUE	TRUE	88.9103	1.64855e-15	0.000170432
rs34743120	2	182425330	A	G	A	G	-0.046726	-0.0062	0.020053	0.0512	FALSE	FALSE	FALSE	0.0176	0.7264	TRUE	0.00679	6.15035e-12	TRUE	TRUE	44.6801	5.39609e-09	8.58083e-05
rs34746889	16	67221444	C	G	C	G	-0.058229	-0.0044	0.017439	0.0135	FALSE	TRUE	FALSE	0.0276	0.8739	TRUE	0.007327	1.99986e-15	TRUE	TRUE	60.1407	6.70655e-12	0.000116196
rs35068491	21	36238307	C	T	C	T	0.014581	-0.0068	0.20924	0.1911	FALSE	FALSE	FALSE	0.0069	0.3177	TRUE	0.00235	5.68002e-10	TRUE	TRUE	36.6987	8.09124e-07	7.03548e-05
rs35108724	8	38888285	A	G	A	G	-0.022858	0.0176	0.056937	0.0591	FALSE	FALSE	FALSE	0.0119	0.1368	TRUE	0.004105	2.63003e-08	TRUE	TRUE	29.2683	3.52089e-05	5.61102e-05
rs35979828	12	54685880	T	C	T	C	-0.046061	0.0086	0.070849	0.0722	FALSE	FALSE	FALSE	0.0117	0.4624	TRUE	0.003696	1.27997e-35	TRUE	TRUE	145.345	7.01671e-26	0.000279329
rs360017	5	173207353	G	A	G	A	-0.024481	0.0068	0.775236	0.7802	FALSE	FALSE	FALSE	0.0066	0.301	TRUE	0.002251	1.61994e-27	TRUE	TRUE	108.765	2.4853e-19	0.000208857
rs36026517	16	74597758	C	G	C	G	-0.016699	0.0056	0.198672	0.1929	FALSE	TRUE	FALSE	0.0068	0.403	TRUE	0.002341	1.02e-12	TRUE	TRUE	46.2317	5.73974e-09	8.87887e-05
rs36209093	1	110229787	T	C	T	C	-0.014405	-0.0153	0.662691	0.6564	FALSE	FALSE	FALSE	0.0084	0.06764	TRUE	0.002267	2.15998e-10	TRUE	TRUE	48.0669	3.12974e-06	9.27674e-05
rs3731211	9	21986847	A	T	A	T	0.028382	-0.0143	0.719766	0.7412	FALSE	TRUE	FALSE	0.0057	0.01164	TRUE	0.002081	2.51015e-42	TRUE	TRUE	169.55	1.32076e-26	0.000324959
rs3731332	7	92300568	T	C	T	C	-0.108009	-0.0051	0.022895	0.026	FALSE	FALSE	FALSE	0.018	0.7755	TRUE	0.006386	4.00959e-64	TRUE	TRUE	271.898	2.00509e-48	0.000521953
rs3761986	6	6680510	C	T	C	T	-0.012146	-0.0102	0.394272	0.4	FALSE	FALSE	FALSE	0.0051	0.0464	TRUE	0.00195	4.88e-10	TRUE	TRUE	36.3818	7.8546e-06	7.04645e-05
rs3762281	1	156304782	G	A	G	A	0.013022	0.0048	0.505158	0.4798	FALSE	FALSE	FALSE	0.005	0.3331	TRUE	0.001864	2.9703e-12	TRUE	TRUE	44.2227	1.82909e-08	8.47772e-05
rs3789062	2	111917317	T	C	T	C	-0.020082	0.0039	0.245372	0.2355	FALSE	FALSE	FALSE	0.0059	0.5103	TRUE	0.002179	3.22033e-20	TRUE	TRUE	77.7702	1.15096e-14	0.000149349
rs3795503	1	180905694	T	C	T	C	-0.01889	0.0067	0.314513	0.3502	FALSE	FALSE	FALSE	0.0053	0.2103	TRUE	0.002034	1.67996e-20	TRUE	TRUE	80.2644	7.05704e-14	0.000153862
rs3808609	8	59465377	C	G	C	G	0.016911	-0.0011	0.318017	0.3163	FALSE	TRUE	FALSE	0.0054	0.8423	TRUE	0.002008	3.86011e-17	TRUE	TRUE	64.7105	4.17957e-13	0.000124049
rs3856364	2	145477217	G	C	G	C	0.012622	0.0111	0.67981	0.6607	FALSE	TRUE	FALSE	0.0053	0.03783	TRUE	0.002009	3.45001e-10	TRUE	TRUE	36.0378	8.05225e-06	6.93556e-05
rs3859570	19	18510925	C	T	C	T	-0.027849	-0.0004	0.424757	0.4186	FALSE	FALSE	FALSE	0.0053	0.9358	TRUE	0.001998	3.97009e-44	TRUE	TRUE	181.275	1.68886e-34	0.000379002
rs391023	16	85927814	T	C	T	C	-0.075903	0.0004	0.366325	0.3904	FALSE	FALSE	FALSE	0.0052	0.9376	TRUE	0.001942	1e-200	TRUE	TRUE	1395.1	2.51457e-254	0.00267474
rs41268099	1	41328644	A	G	A	G	0.029048	-0.0144	0.110855	0.099	FALSE	FALSE	FALSE	0.0091	0.1152	TRUE	0.002986	2.47002e-22	TRUE	TRUE	86.7743	1.19921e-14	0.000166338
rs41313381	1	79411968	A	C	A	C	0.043019	0.0126	0.030485	0.0308	FALSE	FALSE	FALSE	0.017	0.4584	TRUE	0.005345	8.84912e-16	TRUE	TRUE	56.7939	2.62896e-11	0.000109393
rs413141	19	6675989	G	A	G	A	0.043013	-0.0056	0.862523	0.7807	FALSE	FALSE	FALSE	0.0069	0.4148	TRUE	0.002764	1.42004e-54	TRUE	TRUE	228.955	1.10516e-39	0.000438763
rs41381344	9	130608946	A	G	A	G	0.029528	-0.0368	0.036862	0.0411	FALSE	FALSE	FALSE	0.0138	0.007783	TRUE	0.005259	2.01999e-08	TRUE	TRUE	29.6022	0.000224537	6.19107e-05
rs41409548	22	17579495	A	G	A	G	-0.096493	0.0045	0.033848	0.0343	FALSE	FALSE	FALSE	0.017	0.7932	TRUE	0.005685	1.49005e-64	TRUE	TRUE	317.258	8.13015e-49	0.000608976
rs4142441	20	42839620	G	A	G	A	0.031012	-0.0107	0.151573	0.1553	FALSE	FALSE	FALSE	0.007	0.1232	TRUE	0.002648	1.22011e-31	TRUE	TRUE	128.704	2.61462e-21	0.000247358
rs41430449	7	50798525	G	C	G	C	-0.030007	0.013	0.066381	0.0808	FALSE	TRUE	FALSE	0.0104	0.21	TRUE	0.00377	1.82012e-15	TRUE	TRUE	58.2192	2.37079e-10	0.000111606
rs41552812	6	32632689	T	C	T	C	-0.071828	0.0568	0.06205	0.0446	FALSE	FALSE	FALSE	0.0249	0.02244	TRUE	0.005094	4.10015e-45	TRUE	TRUE	294.737	1.24964e-29	0.000600536
rs4269828	1	235257838	G	A	G	A	0.012209	-0.0025	0.560056	0.5876	FALSE	FALSE	FALSE	0.0052	0.6266	TRUE	0.001915	1.88999e-10	TRUE	TRUE	38.3159	9.894e-08	7.34546e-05
rs4335411	1	249191706	A	G	A	G	-0.017413	0.0087	0.762473	0.7646	FALSE	FALSE	FALSE	0.0067	0.1975	TRUE	0.002412	5.51061e-13	TRUE	TRUE	54.8347	1.13852e-08	0.000109828
rs4365101	12	108707583	A	G	A	G	-0.026771	-0.0113	0.068386	0.1117	FALSE	FALSE	FALSE	0.009	0.2108	TRUE	0.003761	1.13999e-12	TRUE	TRUE	47.6354	2.16477e-08	9.13193e-05
rs4385425	7	50307334	G	A	G	A	-0.060104	-0.0085	0.323914	0.3468	FALSE	FALSE	FALSE	0.0053	0.1062	TRUE	0.001999	1.27938e-198	TRUE	TRUE	826.582	7.60419e-143	0.00158223
rs4411554	17	1319765	G	C	G	C	0.012567	0.004	0.714191	0.6843	FALSE	TRUE	FALSE	0.0054	0.4623	TRUE	0.002108	2.58e-09	TRUE	TRUE	33.6309	1.29484e-06	6.44738e-05
rs445611	5	35396119	G	A	G	A	0.016004	0.009	0.844726	0.7053	FALSE	FALSE	FALSE	0.0066	0.168	TRUE	0.002607	8.58005e-10	TRUE	TRUE	35.0479	2.71813e-06	6.71895e-05
rs4462758	2	182045054	A	G	A	G	-0.032903	0.0145	0.750205	0.7706	FALSE	FALSE	FALSE	0.006	0.01618	TRUE	0.002155	1.42988e-52	TRUE	TRUE	210.717	5.57998e-34	0.000405756
rs45577137	8	48651633	G	A	G	A	-0.064614	-0.0107	0.043857	0.0561	FALSE	FALSE	FALSE	0.0141	0.4466	TRUE	0.004959	9.04899e-39	TRUE	TRUE	180.155	3.06359e-28	0.000350143
rs4566648	4	84159219	G	T	G	T	-0.025396	0.0091	0.342027	0.3322	FALSE	FALSE	FALSE	0.0054	0.09249	TRUE	0.001975	8.13954e-38	TRUE	TRUE	151.454	2.54311e-25	0.000290288
rs4577206	19	47545719	T	C	T	C	-0.020765	-0.0003	0.88902	0.8845	FALSE	FALSE	FALSE	0.0085	0.9686	TRUE	0.003177	6.4998e-11	TRUE	TRUE	40.4727	9.0408e-09	8.50844e-05
rs458699	1	112657830	A	T	A	T	0.013577	0.0013	0.757042	0.7663	FALSE	TRUE	FALSE	0.0064	0.8444	TRUE	0.002176	4.52002e-10	TRUE	TRUE	35.3712	9.01452e-08	6.78092e-05
rs4626924	1	234909298	T	C	T	C	-0.018347	0.0038	0.551005	0.5933	FALSE	FALSE	FALSE	0.0053	0.471	TRUE	0.00191	8.19974e-22	TRUE	TRUE	86.6527	9.34993e-16	0.000166555
rs4658231	1	92041502	G	A	G	A	-0.016005	0.0071	0.24867	0.3292	FALSE	FALSE	FALSE	0.0057	0.2157	TRUE	0.002181	2.22998e-13	TRUE	TRUE	49.7963	6.70817e-09	9.57184e-05
rs4669869	2	12898460	C	T	C	T	0.020401	0.009	0.44511	0.5071	FALSE	FALSE	FALSE	0.0051	0.07559	TRUE	0.001889	3.76011e-27	TRUE	TRUE	106.482	1.00959e-17	0.000205592
rs4712652	6	22078615	A	G	A	G	0.015034	0.0038	0.579923	0.6268	FALSE	FALSE	FALSE	0.0053	0.4753	TRUE	0.001898	2.49e-15	TRUE	TRUE	57.4452	5.3117e-11	0.000110123
rs4721764	7	2578455	A	G	A	G	0.015617	-0.0105	0.209536	0.2165	FALSE	FALSE	FALSE	0.0067	0.1176	TRUE	0.00233	2.11982e-11	TRUE	TRUE	42.1431	3.70403e-07	8.07916e-05
rs47341	22	43560763	T	C	T	C	0.031081	-0.0055	0.396	0.3936	FALSE	FALSE	FALSE	0.0055	0.3205	TRUE	0.001997	1.46016e-54	TRUE	TRUE	220.114	4.36053e-40	0.000462117
rs4737009	8	41630405	A	G	A	G	0.015384	-0.0097	0.235763	0.2964	FALSE	FALSE	FALSE	0.0057	0.08829	TRUE	0.002209	3.44033e-12	TRUE	TRUE	44.3678	1.52954e-07	8.52849e-05
rs475616	10	30496905	G	A	G	A	0.01572	0.0108	0.65632	0.6179	FALSE	FALSE	FALSE	0.0054	0.04598	TRUE	0.00199	2.9703e-15	TRUE	TRUE	58.0342	3.23727e-09	0.000111482
rs4763944	12	13357972	A	G	A	G	0.013087	-0.0056	0.204423	0.2772	FALSE	FALSE	FALSE	0.0059	0.3425	TRUE	0.002322	1.76999e-08	TRUE	TRUE	28.9984	8.33781e-06	5.57086e-05
rs4810832	20	47226433	A	G	A	G	0.012663	-0.0039	0.325034	0.3115	FALSE	FALSE	FALSE	0.0055	0.4788	TRUE	0.002027	4.34e-10	TRUE	TRUE	36.6346	3.27981e-07	7.03581e-05
rs4813619	20	2815715	T	G	T	G	0.016505	-0.007	0.510832	0.5582	FALSE	FALSE	FALSE	0.0053	0.1865	TRUE	0.001902	4.24033e-18	TRUE	TRUE	70.8299	4.1942e-12	0.000136144
rs4865956	5	54882505	A	T	A	T	-0.018917	0.0007	0.696281	0.6964	FALSE	TRUE	FALSE	0.0055	0.8984	TRUE	0.002041	1.97015e-20	TRUE	TRUE	78.9556	1.00911e-15	0.000151353
rs4871844	8	22879734	C	T	C	T	0.015503	-0.0039	0.343089	0.3552	FALSE	FALSE	FALSE	0.0054	0.4718	TRUE	0.00201	1.26999e-14	TRUE	TRUE	56.513	1.79604e-10	0.000108337
rs4886615	15	75131661	G	A	G	A	-0.018957	-0.0121	0.724425	0.7026	FALSE	FALSE	FALSE	0.0055	0.02724	TRUE	0.00212	4.10015e-19	TRUE	TRUE	74.6492	1.67104e-11	0.000143484
rs4905043	14	93550009	A	G	A	G	0.018703	0.0051	0.399537	0.3905	FALSE	FALSE	FALSE	0.0052	0.3303	TRUE	0.002008	1.31009e-20	TRUE	TRUE	79.8435	9.02444e-15	0.00016784
rs4907230	2	96855241	A	G	A	G	0.015584	-0.0077	0.323539	0.3512	FALSE	FALSE	FALSE	0.0055	0.1581	TRUE	0.002002	7.23936e-15	TRUE	TRUE	55.3381	9.88375e-10	0.000106306
rs4952782	2	46074096	A	T	A	T	0.019255	0.0025	0.759932	0.7385	FALSE	TRUE	FALSE	0.0057	0.6675	TRUE	0.002182	1.17004e-18	TRUE	TRUE	70.5693	7.08671e-14	0.000135278
rs4970966	1	150584103	T	G	T	G	-0.072638	0.011	0.222433	0.2083	FALSE	FALSE	FALSE	0.0062	0.07853	TRUE	0.002252	1e-200	TRUE	TRUE	951.153	7.0938e-164	0.00182513
rs4983387	14	105268228	A	G	A	G	0.019449	0.0105	0.899135	0.7363	FALSE	FALSE	FALSE	0.0074	0.159	TRUE	0.003249	2.19999e-09	TRUE	TRUE	32.6675	4.02875e-06	6.86104e-05
rs4987353	1	169666987	A	G	A	G	-0.021886	-0.0051	0.310381	0.3068	FALSE	FALSE	FALSE	0.0057	0.3677	TRUE	0.002015	1.93019e-27	TRUE	TRUE	106.976	1.55285e-19	0.000205053
rs55684236	1	44080009	A	G	A	G	0.01153	-0.0085	0.348464	0.3293	FALSE	FALSE	FALSE	0.0054	0.1159	TRUE	0.001956	3.89e-09	TRUE	TRUE	31.4875	1.21313e-05	6.0365e-05
rs55860328	13	114897534	A	G	A	G	-0.01367	-0.0003	0.682365	0.6046	FALSE	FALSE	FALSE	0.0054	0.9513	TRUE	0.002053	2.88005e-11	TRUE	TRUE	42.1415	7.24141e-09	8.10051e-05
rs56007794	6	41990827	T	A	T	A	0.039085	-0.0056	0.24434	0.2413	FALSE	TRUE	FALSE	0.006	0.3501	TRUE	0.002177	4.7698e-72	TRUE	TRUE	294.405	3.04798e-52	0.00056412
rs56058420	4	185237116	G	A	G	A	0.01173	-0.0014	0.356231	0.3063	FALSE	FALSE	FALSE	0.0056	0.8054	TRUE	0.001975	2.95999e-09	TRUE	TRUE	32.7914	4.12103e-07	6.31085e-05
rs56344893	19	44282529	A	C	A	C	-0.044337	0.0112	0.372987	0.3351	FALSE	FALSE	FALSE	0.0056	0.04492	TRUE	0.00195	2.11836e-114	TRUE	TRUE	480.009	2.3696e-79	0.00091946
rs56795609	1	111208718	T	A	T	A	-0.01493	-0.0082	0.17201	0.1514	FALSE	TRUE	FALSE	0.0071	0.2461	TRUE	0.002483	1.86999e-09	TRUE	TRUE	33.0511	2.80251e-06	6.34934e-05
rs56925909	3	187429202	G	C	G	C	0.01367	-0.0097	0.218542	0.2095	FALSE	TRUE	FALSE	0.0063	0.122	TRUE	0.002253	1.32999e-09	TRUE	TRUE	33.2939	5.55175e-06	6.38275e-05
rs571497	19	7827830	A	G	A	G	-0.028174	0.0056	0.154612	0.1638	FALSE	FALSE	FALSE	0.0075	0.4567	TRUE	0.002628	8.93923e-27	TRUE	TRUE	107.74	2.33336e-19	0.000207504
rs57221391	21	16583936	G	T	G	T	-0.022337	-0.012	0.07144	0.1751	FALSE	FALSE	FALSE	0.0083	0.1496	TRUE	0.003693	1.51001e-09	TRUE	TRUE	34.4672	4.79239e-06	6.61959e-05
rs573790	11	59855385	C	T	C	T	-0.016093	0.0017	0.613652	0.5504	FALSE	FALSE	FALSE	0.0051	0.7391	TRUE	0.001947	1.48013e-16	TRUE	TRUE	63.888	1.7583e-12	0.000122802
rs58011825	3	123104279	C	A	C	A	0.018373	0.0028	0.137161	0.2043	FALSE	FALSE	FALSE	0.0066	0.6687	TRUE	0.002728	1.69005e-11	TRUE	TRUE	41.6035	1.41646e-08	7.99007e-05
rs59295685	2	137008098	T	C	T	C	-0.020043	-0.001	0.173015	0.2438	FALSE	FALSE	FALSE	0.0062	0.8781	TRUE	0.002487	7.98914e-16	TRUE	TRUE	59.8596	3.51569e-12	0.000114957
rs6044081	20	16513342	G	A	G	A	0.012275	0.0071	0.758074	0.7692	FALSE	FALSE	FALSE	0.006	0.2357	TRUE	0.002186	2e-08	TRUE	TRUE	28.7511	1.52964e-05	5.52672e-05
rs6055955	20	8604181	T	C	T	C	-0.028986	0.0046	0.508474	0.4893	FALSE	FALSE	FALSE	0.005	0.3558	TRUE	0.001876	8.71967e-54	TRUE	TRUE	218.559	7.47057e-39	0.000419973
rs60695341	15	51010271	T	C	T	C	-0.018162	0.0109	0.197081	0.2392	FALSE	FALSE	FALSE	0.0061	0.07472	TRUE	0.00235	1.13999e-14	TRUE	TRUE	54.453	4.31702e-09	0.000104394
rs60699901	13	92009193	C	T	C	T	0.021517	-0.006	0.118119	0.1406	FALSE	FALSE	FALSE	0.0073	0.4134	TRUE	0.002926	2.02023e-13	TRUE	TRUE	50.3147	1.79112e-09	9.64547e-05
rs61165644	1	244487940	G	A	G	A	-0.026402	-0.0024	0.14078	0.2417	FALSE	FALSE	FALSE	0.0064	0.713	TRUE	0.002716	2.59e-22	TRUE	TRUE	87.9734	1.04528e-16	0.000168635
rs6120950	20	30225070	T	C	T	C	-0.019355	-0.0043	0.202811	0.243	FALSE	FALSE	FALSE	0.0065	0.5048	TRUE	0.002341	1.45011e-16	TRUE	TRUE	63.19	5.51392e-12	0.000121135
rs61985545	14	60040825	A	G	A	G	-0.01149	0.0007	0.495161	0.5312	FALSE	FALSE	FALSE	0.0052	0.8974	TRUE	0.001887	1.17999e-09	TRUE	TRUE	34.3579	1.5282e-07	6.60039e-05
rs62011334	15	63837491	G	A	G	A	0.011932	0.0011	0.355185	0.3172	FALSE	FALSE	FALSE	0.0058	0.8516	TRUE	0.00199	2.1e-09	TRUE	TRUE	34.0177	2.75197e-07	6.52148e-05
rs62018159	15	40397421	A	G	A	G	0.015004	-0.0085	0.209149	0.195	FALSE	FALSE	FALSE	0.0069	0.2161	TRUE	0.002338	1.42001e-10	TRUE	TRUE	38.6965	5.67477e-07	7.44723e-05
rs62054807	17	43915497	T	C	T	C	0.020073	0.0041	0.294764	0.2443	FALSE	FALSE	FALSE	0.0061	0.5003	TRUE	0.002064	2.45019e-22	TRUE	TRUE	87.3903	3.39921e-16	0.000167519
rs62057793	17	25856325	A	G	A	G	-0.019484	0.002	0.111608	0.1133	FALSE	FALSE	FALSE	0.0086	0.8149	TRUE	0.002995	8.00018e-11	TRUE	TRUE	39.2685	2.64624e-08	7.52811e-05
rs62143205	19	54325353	A	G	A	G	-0.057574	0.0022	0.104321	0.1067	FALSE	FALSE	FALSE	0.0095	0.8172	TRUE	0.003245	2.18022e-70	TRUE	TRUE	319.911	1.9709e-53	0.000619451
rs62176784	2	169744551	G	A	G	A	0.02263	0.0012	0.319489	0.3387	FALSE	FALSE	FALSE	0.0053	0.8205	TRUE	0.002002	1.35988e-29	TRUE	TRUE	115.726	1.70711e-22	0.000222685
rs62261974	3	107296969	G	A	G	A	-0.016569	0.0104	0.183464	0.1653	FALSE	FALSE	FALSE	0.0073	0.1541	TRUE	0.002414	7.00971e-12	TRUE	TRUE	42.9056	1.19824e-07	8.22524e-05
rs62454420	7	27191804	G	A	G	A	-0.034885	-0.0005	0.070245	0.1056	FALSE	FALSE	FALSE	0.0088	0.9538	TRUE	0.003675	2.39001e-21	TRUE	TRUE	82.9236	1.51083e-16	0.000158961
rs62470670	7	114651694	G	A	G	A	-0.023333	-0.0116	0.092471	0.1317	FALSE	FALSE	FALSE	0.0078	0.1395	TRUE	0.00323	5.30029e-13	TRUE	TRUE	47.6659	2.44033e-08	9.13771e-05
rs62491927	7	149172894	A	C	A	C	-0.012993	-0.0064	0.256754	0.233	FALSE	FALSE	FALSE	0.0061	0.2909	TRUE	0.002145	1.42001e-09	TRUE	TRUE	33.6086	1.81058e-06	6.44316e-05
rs62501136	8	23089429	A	G	A	G	0.020496	0.0148	0.221444	0.2169	FALSE	FALSE	FALSE	0.0066	0.02581	TRUE	0.002268	1.71989e-19	TRUE	TRUE	75.5608	1.11445e-11	0.000144851
rs62502392	8	27190945	A	G	A	G	-0.017907	-0.0094	0.143097	0.1378	FALSE	FALSE	FALSE	0.008	0.2376	TRUE	0.00267	2.08018e-11	TRUE	TRUE	40.9467	1.28929e-07	7.8639e-05
rs62513343	8	116859921	T	C	T	C	-0.015097	-0.0228	0.142064	0.1281	FALSE	FALSE	FALSE	0.0083	0.006122	TRUE	0.002695	2.17e-08	TRUE	TRUE	28.9199	0.000386443	5.55585e-05
rs628615	1	23685408	C	T	C	T	-0.016969	-0.012	0.112511	0.1278	FALSE	FALSE	FALSE	0.0076	0.1136	TRUE	0.002951	9.1601e-09	TRUE	TRUE	29.9954	2.16845e-05	5.75043e-05
rs628965	20	3649713	G	A	G	A	-0.012645	0.0002	0.630893	0.6285	FALSE	FALSE	FALSE	0.0052	0.967	TRUE	0.001982	1.84001e-10	TRUE	TRUE	38.7751	2.86053e-08	7.4469e-05
rs6429432	1	236107241	C	A	C	A	-0.079652	-0.0042	0.891513	0.8982	FALSE	FALSE	FALSE	0.0092	0.6427	TRUE	0.002993	6.29506e-156	TRUE	TRUE	640.903	5.19272e-117	0.00122724
rs6429438	1	243987674	G	A	G	A	0.02083	-0.0033	0.886382	0.868	FALSE	FALSE	FALSE	0.0076	0.6628	TRUE	0.002957	1.93019e-12	TRUE	TRUE	45.5874	2.93786e-09	8.7393e-05
rs6434817	2	196914283	G	A	G	A	0.0116	-0.0152	0.718131	0.7059	FALSE	FALSE	FALSE	0.0055	0.00594	TRUE	0.002071	2.17e-08	TRUE	TRUE	28.339	0.000398475	5.4475e-05
rs644492	6	53444319	G	A	G	A	-0.020069	-0.0008	0.195876	0.2126	FALSE	FALSE	FALSE	0.0063	0.8942	TRUE	0.002358	1.83992e-17	TRUE	TRUE	66.1866	1.77245e-13	0.000126878
rs6470759	8	130702280	A	G	A	G	-0.018194	-0.0096	0.588502	0.5695	FALSE	FALSE	FALSE	0.0053	0.06976	TRUE	0.001932	5.03965e-21	TRUE	TRUE	83.2396	2.14649e-13	0.000160325
rs647137	2	31463850	A	G	A	G	0.020504	0.0049	0.697455	0.7024	FALSE	FALSE	FALSE	0.0057	0.3907	TRUE	0.002031	6.26037e-24	TRUE	TRUE	92.3674	4.77035e-17	0.000177424
rs6493575	15	53013475	T	C	T	C	-0.01218	0.0001	0.395673	0.4114	FALSE	FALSE	FALSE	0.0051	0.9888	TRUE	0.00191	1.85999e-10	TRUE	TRUE	37.0074	2.77312e-08	7.09468e-05
rs6512627	20	48967591	A	G	A	G	-0.047438	0	0.19363	0.217	FALSE	FALSE	FALSE	0.0063	0.9955	TRUE	0.002378	1.83021e-88	TRUE	TRUE	366.796	7.43845e-68	0.000702732
rs6545873	2	61733012	C	T	C	T	-0.015343	0.0096	0.610495	0.6183	FALSE	FALSE	FALSE	0.0051	0.06066	TRUE	0.001915	1.18005e-15	TRUE	TRUE	58.4016	1.2613e-09	0.000111956
rs6579771	5	149482262	T	C	T	C	0.033644	0.0083	0.268553	0.2546	FALSE	FALSE	FALSE	0.0057	0.1479	TRUE	0.002115	6.13056e-57	TRUE	TRUE	232.049	1.31927e-39	0.000444691
rs6581124	12	57545756	A	G	A	G	-0.012765	0.0058	0.24468	0.2488	FALSE	FALSE	FALSE	0.0059	0.3295	TRUE	0.002214	8.40001e-09	TRUE	TRUE	31.3595	5.29865e-06	6.02284e-05
rs6591578	11	60158649	A	G	A	G	0.021869	-0.0017	0.633592	0.6521	FALSE	FALSE	FALSE	0.0052	0.7414	TRUE	0.001941	2.03002e-29	TRUE	TRUE	115.847	3.96779e-22	0.000222056
rs662333	11	121578945	A	G	A	G	-0.01382	-0.0116	0.779527	0.7943	FALSE	FALSE	FALSE	0.0064	0.07161	TRUE	0.002263	1.05e-09	TRUE	TRUE	34.0817	8.64239e-06	6.56497e-05
rs663202	3	124342954	C	G	C	G	-0.015065	0.0171	0.170566	0.2905	FALSE	TRUE	FALSE	0.0059	0.003943	TRUE	0.002485	1.38998e-09	TRUE	TRUE	33.4965	0.000106689	6.42159e-05
rs6664626	1	66128239	T	G	T	G	0.018875	-0.0095	0.142992	0.1365	FALSE	FALSE	FALSE	0.0081	0.2386	TRUE	0.002862	4.38026e-11	TRUE	TRUE	41.7506	1.44663e-07	8.73173e-05
rs6687430	1	10633245	A	G	A	G	0.011892	-0.0067	0.54337	0.5566	FALSE	FALSE	FALSE	0.0051	0.1863	TRUE	0.001876	2.41002e-10	TRUE	TRUE	36.6067	1.00792e-06	7.01778e-05
rs6696074	1	225962690	T	C	T	C	0.018322	0.0072	0.562926	0.529	FALSE	FALSE	FALSE	0.0052	0.1652	TRUE	0.00192	1.49005e-21	TRUE	TRUE	85.9971	1.95476e-14	0.000165189
rs67224956	1	118154575	C	T	C	T	0.026909	0.0031	0.170315	0.1621	FALSE	FALSE	FALSE	0.0068	0.652	TRUE	0.002479	2.01002e-27	TRUE	TRUE	106.568	2.21196e-20	0.00020464
rs6736362	2	219115108	T	C	T	C	0.022174	0.0062	0.559146	0.5678	FALSE	FALSE	FALSE	0.0051	0.2272	TRUE	0.001885	6.4506e-32	TRUE	TRUE	126.237	3.89769e-22	0.000242403
rs6740847	2	182308352	G	A	G	A	0.127269	0.0002	0.562078	0.5416	FALSE	FALSE	FALSE	0.0051	0.9684	TRUE	0.001885	1e-200	TRUE	TRUE	4181.29	0	0.00797386
rs6745920	2	102145661	C	T	C	T	0.012709	-0.0039	0.619377	0.6374	FALSE	FALSE	FALSE	0.0054	0.4669	TRUE	0.001997	2.01999e-10	TRUE	TRUE	39.6186	1.96178e-07	7.61558e-05
rs6753534	2	27752871	T	C	T	C	0.012908	-0.0032	0.562248	0.5496	FALSE	FALSE	FALSE	0.0053	0.5437	TRUE	0.001889	8.58025e-12	TRUE	TRUE	42.7824	1.44417e-08	8.2017e-05
rs6796	7	6502367	C	T	C	T	0.045504	-0.006	0.274261	0.302	FALSE	FALSE	FALSE	0.0056	0.2837	TRUE	0.002116	1.65959e-102	TRUE	TRUE	428.626	2.09114e-74	0.000824278
rs6799804	3	46820833	A	T	A	T	-0.027417	-0.0145	0.075378	0.1256	FALSE	TRUE	FALSE	0.013	0.2659	TRUE	0.003565	1.51985e-14	TRUE	TRUE	54.51	6.86909e-10	0.00010478
rs6800122	3	141249398	T	C	T	C	-0.021775	0.006	0.399684	0.3922	FALSE	FALSE	FALSE	0.0051	0.2414	TRUE	0.001911	4.75007e-30	TRUE	TRUE	118.491	7.18432e-21	0.000227532
rs6856799	4	38081983	C	T	C	T	-0.011101	-0.0025	0.315049	0.3809	FALSE	FALSE	FALSE	0.0053	0.6441	TRUE	0.002017	3.80996e-08	TRUE	TRUE	27.7424	4.82177e-06	5.31853e-05
rs6869021	5	111039017	T	C	T	C	-0.016905	0.0014	0.313259	0.2912	FALSE	FALSE	FALSE	0.0058	0.8049	TRUE	0.002017	5.47016e-17	TRUE	TRUE	64.1409	6.20787e-13	0.000122958
rs6883116	5	179230321	C	T	C	T	-0.017985	0.0017	0.417349	0.4023	FALSE	FALSE	FALSE	0.0052	0.747	TRUE	0.001921	8.20918e-21	TRUE	TRUE	82.0637	1.14605e-15	0.000157311
rs695113	11	128562098	T	C	T	C	0.021098	0.0014	0.696592	0.6833	FALSE	FALSE	FALSE	0.0054	0.7913	TRUE	0.002054	1.03992e-24	TRUE	TRUE	97.8949	9.60479e-19	0.000188156
rs701905	1	212553111	C	G	C	G	0.021672	0.0112	0.352317	0.2832	FALSE	TRUE	FALSE	0.0061	0.06507	TRUE	0.001955	1.63005e-28	TRUE	TRUE	111.827	1.68456e-18	0.00021435
rs7030655	9	114490538	T	G	T	G	0.020088	-0.0053	0.308549	0.3133	FALSE	FALSE	FALSE	0.0055	0.3361	TRUE	0.002019	2.66011e-23	TRUE	TRUE	89.8238	2.18428e-16	0.000172182
rs706819	12	52315923	C	T	C	T	0.018421	0.0021	0.738253	0.7417	FALSE	FALSE	FALSE	0.0058	0.7198	TRUE	0.002154	1.29003e-17	TRUE	TRUE	68.2283	3.13573e-13	0.000131142
rs707793	6	10520009	C	T	C	T	-0.030323	0.003	0.531284	0.544	FALSE	FALSE	FALSE	0.0051	0.5495	TRUE	0.001881	2.1301e-58	TRUE	TRUE	238.927	3.38541e-43	0.000457942
rs7095778	10	111929369	G	A	G	A	-0.020412	0.008	0.091164	0.0985	FALSE	FALSE	FALSE	0.0088	0.36	TRUE	0.003252	3.56e-10	TRUE	TRUE	36.0136	4.81954e-07	6.90415e-05
rs7097656	10	82250831	C	T	C	T	0.020177	-0.0207	0.794776	0.8021	FALSE	FALSE	FALSE	0.0067	0.002063	TRUE	0.002312	2.80027e-18	TRUE	TRUE	69.0927	9.92161e-10	0.000132806
rs7111769	11	88023721	C	A	C	A	-0.029162	-0.0172	0.074664	0.0688	FALSE	FALSE	FALSE	0.012	0.1499	TRUE	0.003669	1.99022e-15	TRUE	TRUE	61.299	4.49271e-10	0.00011751
rs7120300	11	8823493	T	C	T	C	-0.017176	-0.0057	0.734901	0.6599	FALSE	FALSE	FALSE	0.0055	0.3055	TRUE	0.002124	6.41062e-16	TRUE	TRUE	59.9603	5.73185e-11	0.000114951
rs71331613	3	128553952	A	C	A	C	-0.049775	-0.0029	0.036301	0.0432	FALSE	FALSE	FALSE	0.014	0.8375	TRUE	0.005022	3.98016e-23	TRUE	TRUE	90.2681	1.23485e-17	0.000173345
rs71368117	17	27329227	C	T	C	T	-0.023586	-0.0015	0.086908	0.0806	FALSE	FALSE	FALSE	0.0106	0.8886	TRUE	0.003497	1.58016e-11	TRUE	TRUE	46.0515	6.00748e-09	8.82903e-05
rs71482156	11	118734516	T	A	T	A	0.056153	-0.0109	0.016468	0.0166	FALSE	TRUE	FALSE	0.0269	0.6866	TRUE	0.008115	4.70977e-12	TRUE	TRUE	52.879	5.02162e-09	0.000102142
rs7180079	15	64629873	G	A	G	A	0.059435	0.0011	0.876937	0.8518	FALSE	FALSE	FALSE	0.0076	0.8885	TRUE	0.00287	3.41036e-95	TRUE	TRUE	397.99	2.00128e-72	0.000762448
rs7180804	15	80259074	A	G	A	G	-0.077442	0.0123	0.256783	0.2379	FALSE	FALSE	FALSE	0.0059	0.03764	TRUE	0.002141	1e-200	TRUE	TRUE	1196.7	9.45262e-205	0.0022891
rs7185007	16	30927509	T	C	T	C	-0.016721	0.0082	0.240169	0.2313	FALSE	FALSE	FALSE	0.0061	0.1799	TRUE	0.002191	2.39994e-14	TRUE	TRUE	53.2302	1.93512e-09	0.000102044
rs718515	18	43856297	A	G	A	G	-0.019941	-0.0042	0.552238	0.5236	FALSE	FALSE	FALSE	0.0054	0.4358	TRUE	0.001891	5.65979e-26	TRUE	TRUE	102.591	1.1235e-18	0.000196652
rs7196129	16	30471109	C	T	C	T	0.025016	-0.0181	0.530279	0.5293	FALSE	FALSE	FALSE	0.0061	0.003242	TRUE	0.001905	2.45019e-39	TRUE	TRUE	162.652	1.38075e-23	0.000311753
rs723585	4	55503194	G	A	G	A	-0.016542	-0.0043	0.483425	0.4495	FALSE	FALSE	FALSE	0.005	0.3925	TRUE	0.00187	9.42975e-19	TRUE	TRUE	71.2947	2.89399e-13	0.000136669
rs7249692	19	19670688	C	T	C	T	-0.017222	0.004	0.670676	0.704	FALSE	FALSE	FALSE	0.0055	0.4722	TRUE	0.002004	8.8308e-18	TRUE	TRUE	68.3471	9.06468e-13	0.000131019
rs72673751	8	106578940	C	T	C	T	-0.016555	-0.0016	0.189986	0.1961	FALSE	FALSE	FALSE	0.0065	0.8078	TRUE	0.002389	4.35011e-12	TRUE	TRUE	44.0016	3.08798e-09	8.43534e-05
rs72675573	1	56636881	T	C	T	C	0.015967	0.0143	0.366495	0.332	FALSE	FALSE	FALSE	0.0054	0.008804	TRUE	0.001937	1.75995e-16	TRUE	TRUE	61.7555	3.63558e-09	0.000118384
rs72720206	4	146105777	A	G	A	G	-0.016183	-0.0008	0.326922	0.333	FALSE	FALSE	FALSE	0.0055	0.8839	TRUE	0.001998	5.81969e-16	TRUE	TRUE	60.1181	2.61569e-12	0.000115254
rs72743796	15	80679076	A	G	A	G	0.040748	0.0005	0.030784	0.0303	FALSE	FALSE	FALSE	0.0172	0.9749	TRUE	0.005471	9.91973e-14	TRUE	TRUE	51.6844	8.86409e-11	9.90805e-05
rs72759267	9	126971204	T	C	T	C	0.021443	0.0083	0.158886	0.1998	FALSE	FALSE	FALSE	0.0067	0.2132	TRUE	0.002644	5.36043e-16	TRUE	TRUE	63.6883	9.22347e-11	0.000122897
rs72790862	10	44880260	C	T	C	T	-0.020289	0.0142	0.307082	0.2794	FALSE	FALSE	FALSE	0.0057	0.01241	TRUE	0.002032	1.91999e-23	TRUE	TRUE	91.3884	6.56558e-14	0.000175181
rs72805138	16	85858558	A	G	A	G	0.029548	0.0129	0.090934	0.1964	FALSE	FALSE	FALSE	0.009	0.1529	TRUE	0.003399	3.69999e-18	TRUE	TRUE	75.3004	5.74279e-12	0.000144347
rs72836307	2	111776154	T	C	T	C	-0.040906	-0.0033	0.156407	0.155	FALSE	FALSE	FALSE	0.007	0.6331	TRUE	0.002579	1.36994e-56	TRUE	TRUE	230.002	3.35228e-42	0.000441564
rs72970406	18	33119155	G	A	G	A	-0.018533	-0.0066	0.087376	0.0795	FALSE	FALSE	FALSE	0.0101	0.5121	TRUE	0.00335	3.23996e-08	TRUE	TRUE	28.5733	6.52833e-06	5.47779e-05
rs72987040	19	3251116	A	C	A	C	-0.024778	-0.0013	0.124193	0.1221	FALSE	FALSE	FALSE	0.0077	0.863	TRUE	0.002838	2.71019e-18	TRUE	TRUE	69.6711	4.8363e-14	0.000133557
rs73058593	3	39281374	C	G	C	G	0.037818	-0.0025	0.217554	0.2065	FALSE	TRUE	FALSE	0.0065	0.6953	TRUE	0.002267	1.98016e-62	TRUE	TRUE	254.091	8.17928e-47	0.00048691
rs73067080	12	21388829	C	T	C	T	-0.015721	-0.0011	0.160101	0.2482	FALSE	FALSE	FALSE	0.006	0.8524	TRUE	0.002549	7.11001e-10	TRUE	TRUE	34.6711	1.20679e-07	6.64678e-05
rs7308348	12	122225420	C	T	C	T	0.015377	0.0119	0.182113	0.1782	FALSE	FALSE	FALSE	0.0069	0.08436	TRUE	0.002468	4.78002e-10	TRUE	TRUE	36.7422	4.33226e-06	7.04381e-05
rs73142138	7	65347962	G	A	G	A	0.012783	0.0025	0.399541	0.41	FALSE	FALSE	FALSE	0.0052	0.6257	TRUE	0.001915	2.5698e-11	TRUE	TRUE	40.74	2.22861e-08	7.84044e-05
rs731707	16	85980968	C	T	C	T	0.04713	-0.0012	0.489214	0.5088	FALSE	FALSE	FALSE	0.0051	0.8058	TRUE	0.001913	5.30884e-134	TRUE	TRUE	578.106	1.76463e-101	0.0011101
rs73201961	12	116830960	C	A	C	A	0.027169	-0.0012	0.089234	0.0994	FALSE	FALSE	FALSE	0.0086	0.891	TRUE	0.003286	1.44012e-16	TRUE	TRUE	62.5888	8.88065e-13	0.000119982
rs73203055	21	36407530	G	C	G	C	-0.026093	-0.0092	0.072008	0.0813	FALSE	TRUE	FALSE	0.0101	0.3629	TRUE	0.003673	1.26999e-12	TRUE	TRUE	47.4647	8.6979e-09	9.0992e-05
rs73217470	13	72513420	G	A	G	A	0.064788	0.0132	0.046722	0.0426	FALSE	FALSE	FALSE	0.0141	0.35	TRUE	0.004478	2.11009e-47	TRUE	TRUE	195.097	4.6319e-34	0.000373904
rs73467599	15	99088453	C	T	C	T	0.018458	0.003	0.199459	0.316	FALSE	FALSE	FALSE	0.0057	0.6004	TRUE	0.002363	5.94977e-15	TRUE	TRUE	56.7559	5.40597e-11	0.000108802
rs73784287	6	160980401	G	A	G	A	0.015482	0.0069	0.14927	0.1409	FALSE	FALSE	FALSE	0.0079	0.3778	TRUE	0.002645	4.93003e-09	TRUE	TRUE	31.6973	2.83174e-06	6.08763e-05
rs73809166	4	36305937	C	T	C	T	0.046464	-0.0206	0.023149	0.1382	FALSE	FALSE	FALSE	0.0162	0.204	TRUE	0.006392	3.78007e-13	TRUE	TRUE	50.9327	1.05131e-08	9.76391e-05
rs739241	22	50052921	A	G	A	G	0.018082	0.0076	0.606788	0.5586	FALSE	FALSE	FALSE	0.0052	0.1482	TRUE	0.001948	1.71989e-20	TRUE	TRUE	81.3914	1.51037e-13	0.000156022
rs74233809	10	104913940	C	T	C	T	-0.02715	-0.0253	0.080602	0.1332	FALSE	FALSE	FALSE	0.0081	0.001856	TRUE	0.003444	3.33964e-15	TRUE	TRUE	56.9893	8.61103e-08	0.000109249
rs74259566	19	42735177	G	C	G	C	0.028706	0.015	0.100542	0.0964	FALSE	TRUE	FALSE	0.0089	0.091	TRUE	0.003145	7.50931e-20	TRUE	TRUE	77.7497	9.21177e-13	0.00014904
rs745570	17	77781725	G	A	G	A	0.014068	-0.0088	0.513574	0.5009	FALSE	FALSE	FALSE	0.005	0.08025	TRUE	0.001948	5.38022e-13	TRUE	TRUE	47.0049	3.01857e-08	9.88814e-05
rs745822	18	48142822	G	T	G	T	0.016402	0.0106	0.375667	0.3544	FALSE	FALSE	FALSE	0.0053	0.04509	TRUE	0.001942	3.16009e-17	TRUE	TRUE	65.7118	1.59824e-10	0.000126195
rs74735005	5	57202727	C	T	C	T	-0.016977	0.01	0.206468	0.1935	FALSE	FALSE	FALSE	0.0064	0.1207	TRUE	0.002327	3.13979e-13	TRUE	TRUE	49.2651	2.10226e-08	9.44429e-05
rs74765249	1	31194784	T	C	T	C	0.012761	0.0021	0.281465	0.263	FALSE	FALSE	FALSE	0.0059	0.7225	TRUE	0.002093	1.12001e-09	TRUE	TRUE	34.2963	2.63432e-07	6.58676e-05
rs7516138	1	9711642	G	A	G	A	-0.022592	-0.0025	0.391091	0.473	FALSE	FALSE	FALSE	0.0052	0.6303	TRUE	0.00193	1.31009e-31	TRUE	TRUE	126.824	1.87022e-23	0.000243091
rs7522307	1	207998783	C	G	C	G	-0.023277	-0.0041	0.124104	0.1235	FALSE	TRUE	FALSE	0.0084	0.6281	TRUE	0.002862	4.36014e-16	TRUE	TRUE	61.4472	6.9429e-12	0.000117794
rs7524046	1	9307033	A	G	A	G	0.014654	0.0057	0.251336	0.255	FALSE	FALSE	FALSE	0.0059	0.3391	TRUE	0.002156	1.10994e-11	TRUE	TRUE	42.0412	4.71471e-08	8.08135e-05
rs754388	14	93115410	C	G	C	G	0.030305	0.0059	0.810895	0.8261	FALSE	TRUE	FALSE	0.0071	0.408	TRUE	0.002421	6.42984e-36	TRUE	TRUE	146.953	7.21103e-26	0.000281661
rs75475627	2	54787592	G	C	G	C	0.02413	-0.007	0.076659	0.1838	FALSE	TRUE	FALSE	0.0083	0.3977	TRUE	0.003587	1.80011e-11	TRUE	TRUE	42.9968	4.80446e-08	8.24271e-05
rs7569084	2	65656969	T	C	T	C	0.027559	-0.0008	0.583833	0.5711	FALSE	FALSE	FALSE	0.0053	0.8773	TRUE	0.001895	7.39946e-48	TRUE	TRUE	192.06	1.62879e-36	0.000369074
rs7572278	2	8563029	A	T	A	T	0.021687	-0.0018	0.206833	0.2272	FALSE	TRUE	FALSE	0.0066	0.7795	TRUE	0.002355	3.44033e-20	TRUE	TRUE	80.3359	2.68348e-15	0.000154317
rs7574456	2	136890059	T	C	T	C	-0.040256	0.0015	0.739962	0.7659	FALSE	FALSE	FALSE	0.007	0.8312	TRUE	0.002125	5.19996e-80	TRUE	TRUE	324.231	1.11693e-60	0.000623645
rs7593080	2	86145787	T	C	T	C	0.010661	0.0132	0.574099	0.5406	FALSE	FALSE	FALSE	0.0051	0.009404	TRUE	0.001892	1.79999e-08	TRUE	TRUE	28.9918	0.000259047	5.55804e-05
rs761841	6	131114386	C	T	C	T	0.012242	0.0014	0.576839	0.544	FALSE	FALSE	FALSE	0.0051	0.7855	TRUE	0.001903	1.31e-10	TRUE	TRUE	38.0618	4.21655e-08	7.31636e-05
rs7620353	3	150947555	T	C	T	C	0.014253	-0.0077	0.823086	0.8331	FALSE	FALSE	FALSE	0.0068	0.2582	TRUE	0.002453	6.42007e-09	TRUE	TRUE	30.8051	6.21679e-06	5.9163e-05
rs7633965	3	168864643	C	A	C	A	0.025005	-0.0104	0.929301	0.844	FALSE	FALSE	FALSE	0.0088	0.2351	TRUE	0.003657	8.35026e-12	TRUE	TRUE	42.7797	6.99813e-08	8.21587e-05
rs76427287	19	837190	C	T	C	T	0.024864	-0.0033	0.254121	0.256	FALSE	FALSE	FALSE	0.0071	0.6405	TRUE	0.002345	3.04018e-26	TRUE	TRUE	109.537	5.59998e-20	0.000234359
rs76428106	13	28604007	C	T	C	T	0.53552	0.0239	0.013445	0.0138	FALSE	FALSE	FALSE	0.0257	0.3543	TRUE	0.00861	1e-200	TRUE	TRUE	3998.61	0	0.00760788
rs7687559	4	154385925	C	G	C	G	0.013596	-0.0067	0.398128	0.4183	FALSE	TRUE	FALSE	0.0052	0.1914	TRUE	0.001922	1.58016e-12	TRUE	TRUE	46.2109	2.96185e-08	8.85889e-05
rs77733744	13	52344004	A	G	A	G	-0.014026	0.0061	0.171887	0.1711	FALSE	FALSE	FALSE	0.0068	0.3684	TRUE	0.002496	1.96002e-08	TRUE	TRUE	29.1095	7.88485e-06	5.60055e-05
rs7776054	6	135418916	G	A	G	A	-0.037905	-0.0029	0.260831	0.2896	FALSE	FALSE	FALSE	0.0055	0.5954	TRUE	0.002128	6.08976e-71	TRUE	TRUE	288.875	9.38356e-53	0.000554021
rs7785014	7	137881690	C	T	C	T	-0.025276	0.0045	0.670805	0.6934	FALSE	FALSE	FALSE	0.0056	0.4215	TRUE	0.002005	2.03986e-36	TRUE	TRUE	146.909	2.64812e-26	0.00028216
rs7786376	7	73042614	G	A	G	A	0.012376	-0.0042	0.275978	0.258	FALSE	FALSE	FALSE	0.0059	0.4727	TRUE	0.002112	4.72999e-09	TRUE	TRUE	31.9275	1.88023e-06	6.12092e-05
rs7787179	7	143081833	G	A	G	A	0.020818	-0.0127	0.206875	0.1921	FALSE	FALSE	FALSE	0.0067	0.05752	TRUE	0.002322	3.30979e-19	TRUE	TRUE	74.0364	5.18067e-12	0.000142219
rs7803075	7	130742066	G	A	G	A	-0.014372	-0.0012	0.735284	0.6296	FALSE	FALSE	FALSE	0.0058	0.832	TRUE	0.002148	2.27982e-11	TRUE	TRUE	41.744	9.40423e-09	8.04081e-05
rs78218855	2	43556575	T	C	T	C	0.021951	0.0131	0.068442	0.0734	FALSE	FALSE	FALSE	0.0103	0.2048	TRUE	0.003688	2.72998e-09	TRUE	TRUE	32.0501	4.81196e-06	6.14428e-05
rs7824937	8	61392724	G	A	G	A	0.01766	0.0085	0.368567	0.4138	FALSE	FALSE	FALSE	0.0051	0.09692	TRUE	0.001942	1.02991e-19	TRUE	TRUE	75.7257	1.06777e-12	0.000145163
rs7826487	8	6880925	G	A	G	A	-0.040998	-0.0145	0.115769	0.1342	FALSE	FALSE	FALSE	0.0079	0.06633	TRUE	0.002967	2.1702e-43	TRUE	TRUE	179.072	5.98778e-29	0.000344123
rs7836456	8	11829175	G	T	G	T	-0.015046	-0.0003	0.514396	0.5289	FALSE	FALSE	FALSE	0.006	0.9606	TRUE	0.00195	1.26009e-14	TRUE	TRUE	53.957	1.2087e-11	0.000113097
rs7836786	8	121006826	A	G	A	G	-0.013244	0.0007	0.814951	0.7696	FALSE	FALSE	FALSE	0.0062	0.905	TRUE	0.002419	4.45995e-08	TRUE	TRUE	27.5955	2.32911e-06	5.29038e-05
rs7861055	9	38197033	G	A	G	A	-0.014062	-0.0023	0.487561	0.4692	FALSE	FALSE	FALSE	0.005	0.6529	TRUE	0.00187	5.65979e-14	TRUE	TRUE	51.5423	2.33742e-10	9.88087e-05
rs7919533	10	73525525	C	T	C	T	0.02038	0.0058	0.487915	0.455	FALSE	FALSE	FALSE	0.0051	0.2513	TRUE	0.00191	1.54989e-26	TRUE	TRUE	107.988	1.96812e-18	0.000207551
rs79335847	8	130253155	C	G	C	G	-0.024625	0.0001	0.093816	0.0822	FALSE	TRUE	FALSE	0.0101	0.9949	TRUE	0.003256	4.14e-14	TRUE	TRUE	53.7836	4.25744e-11	0.000103104
rs79407714	19	33745290	A	G	A	G	-0.064354	0.0043	0.030003	0.0311	FALSE	FALSE	FALSE	0.017	0.7991	TRUE	0.005795	1.27997e-28	TRUE	TRUE	115.279	4.09481e-22	0.000241055
rs79446921	9	91652798	A	G	A	G	-0.022879	0.0025	0.053807	0.0609	FALSE	FALSE	FALSE	0.0115	0.8288	TRUE	0.004141	3.38003e-08	TRUE	TRUE	27.8019	2.41529e-06	5.32994e-05
rs7971382	12	1079129	A	G	A	G	0.011735	-0.0066	0.373961	0.3517	FALSE	FALSE	FALSE	0.006	0.2678	TRUE	0.001983	3.34003e-09	TRUE	TRUE	33.4515	3.63268e-06	6.44798e-05
rs7975680	12	101864287	C	A	C	A	0.012577	-0.0018	0.60413	0.5665	FALSE	FALSE	FALSE	0.0052	0.7333	TRUE	0.001978	2.12002e-10	TRUE	TRUE	39.3829	7.40355e-08	7.56601e-05
rs798563	7	2757867	C	A	C	A	0.017561	-0.0053	0.297123	0.2857	FALSE	FALSE	FALSE	0.0055	0.3364	TRUE	0.00208	3.22998e-17	TRUE	TRUE	67.1937	5.31854e-12	0.000128808
rs79894332	6	44591721	A	G	A	G	-0.048205	-0.0039	0.10046	0.1005	FALSE	FALSE	FALSE	0.0091	0.6735	TRUE	0.003116	6.29941e-54	TRUE	TRUE	218.697	2.53751e-40	0.000419979
rs79939614	19	3386359	T	C	T	C	0.011503	-0.0075	0.645986	0.5661	FALSE	FALSE	FALSE	0.0062	0.2298	TRUE	0.002104	4.70002e-08	TRUE	TRUE	28.8635	2.14102e-05	6.05196e-05
rs80027325	5	150613352	C	T	C	T	-0.029748	0.0116	0.034837	0.036	FALSE	FALSE	FALSE	0.0176	0.5084	TRUE	0.005137	7.19996e-09	TRUE	TRUE	30.9173	2.19694e-06	5.95096e-05
rs8049116	16	4150530	T	C	T	C	0.022989	0.0024	0.118269	0.212	FALSE	FALSE	FALSE	0.0071	0.7326	TRUE	0.002903	2.52e-15	TRUE	TRUE	57.4948	1.52646e-11	0.000110224
rs8077619	17	68141181	A	T	A	T	-0.019081	-0.0166	0.132816	0.1532	FALSE	TRUE	FALSE	0.0075	0.02634	TRUE	0.002765	5.39014e-12	TRUE	TRUE	43.7483	7.76976e-07	8.38675e-05
rs8207	2	170493863	G	A	G	A	0.013527	0.0009	0.26667	0.2608	FALSE	FALSE	FALSE	0.006	0.8788	TRUE	0.002103	1.29e-10	TRUE	TRUE	37.2308	2.99707e-08	7.1566e-05
rs869785	3	24347800	C	T	C	T	-0.017204	0.0075	0.669622	0.6784	FALSE	FALSE	FALSE	0.0054	0.1603	TRUE	0.001981	3.97009e-18	TRUE	TRUE	68.315	5.19859e-12	0.000130957
rs871134	4	7044380	T	C	T	C	0.038297	-0.0088	0.571095	0.5486	FALSE	FALSE	FALSE	0.005	0.08105	TRUE	0.001915	7.05992e-89	TRUE	TRUE	372.218	6.10843e-62	0.000718504
rs875890	3	45945287	A	T	A	T	-0.016861	-0.0025	0.262208	0.3232	FALSE	TRUE	FALSE	0.0054	0.6484	TRUE	0.002139	3.37987e-15	TRUE	TRUE	57.3789	2.8807e-11	0.000109996
rs907612	11	1874221	T	C	T	C	-0.033053	0.0066	0.380435	0.3758	FALSE	FALSE	FALSE	0.0053	0.2151	TRUE	0.002022	5.19039e-60	TRUE	TRUE	245.855	1.84886e-43	0.000515014
rs915125	6	82463376	T	C	T	C	0.033833	-0.0016	0.282198	0.3007	FALSE	FALSE	FALSE	0.0055	0.7762	TRUE	0.002086	4.3401e-59	TRUE	TRUE	241.343	1.26329e-44	0.000463735
rs919217	12	108875738	C	T	C	T	-0.014617	0.0161	0.148898	0.1601	FALSE	FALSE	FALSE	0.0073	0.02856	TRUE	0.002646	3.38003e-08	TRUE	TRUE	28.1952	0.000180132	5.41523e-05
rs9295484	6	20838445	T	G	T	G	-0.028574	-0.0072	0.955853	0.9586	FALSE	FALSE	FALSE	0.0145	0.6204	TRUE	0.004614	6.1e-10	TRUE	TRUE	35.9438	2.44795e-07	6.89072e-05
rs932641	20	38567137	A	G	A	G	-0.01353	-0.0044	0.251475	0.2177	FALSE	FALSE	FALSE	0.0064	0.4934	TRUE	0.002174	4.98999e-10	TRUE	TRUE	35.9489	3.48472e-07	6.89171e-05
rs932905	20	48796131	A	G	A	G	0.021032	0.0069	0.28178	0.2882	FALSE	FALSE	FALSE	0.0057	0.2266	TRUE	0.002083	6.10942e-24	TRUE	TRUE	93.1525	1.98358e-16	0.000179044
rs9375150	6	122887555	G	T	G	T	-0.018406	0.0059	0.446815	0.456	FALSE	FALSE	FALSE	0.005	0.237	TRUE	0.001886	1.83992e-22	TRUE	TRUE	87.3673	2.02379e-15	0.000167474
rs9379077	6	7167170	G	A	G	A	0.02858	0.0025	0.200867	0.2343	FALSE	FALSE	FALSE	0.006	0.6692	TRUE	0.00233	1.46016e-34	TRUE	TRUE	136.813	8.64183e-26	0.00026223
rs9390460	6	147694334	C	T	C	T	0.011811	0.0029	0.53796	0.4878	FALSE	FALSE	FALSE	0.0051	0.5748	TRUE	0.001874	3.01002e-10	TRUE	TRUE	36.1714	1.76819e-07	6.93478e-05
rs9410425	9	91562311	A	G	A	G	-0.030029	0.0009	0.324599	0.361	FALSE	FALSE	FALSE	0.0052	0.8605	TRUE	0.001994	3.22998e-51	TRUE	TRUE	205.756	5.52986e-39	0.000395385
rs9480737	6	107442277	G	A	G	A	-0.021684	0.007	0.321131	0.3236	FALSE	FALSE	FALSE	0.0055	0.2016	TRUE	0.002003	2.73968e-27	TRUE	TRUE	106.758	1.06895e-18	0.000205011
rs9494573	6	137135004	C	T	C	T	-0.015656	-0.0036	0.588851	0.564	FALSE	FALSE	FALSE	0.005	0.4792	TRUE	0.001905	2.18022e-16	TRUE	TRUE	61.7461	8.93975e-12	0.000118685
rs9526475	13	48964748	C	T	C	T	-0.012315	0.0093	0.727988	0.6797	FALSE	FALSE	FALSE	0.0055	0.09091	TRUE	0.002103	4.90004e-09	TRUE	TRUE	31.3304	1.83291e-05	6.00636e-05
rs9532580	13	41244260	C	T	C	T	-0.028091	0.0007	0.263677	0.2719	FALSE	FALSE	FALSE	0.0063	0.9098	TRUE	0.002128	9.72076e-40	TRUE	TRUE	159.836	1.98012e-30	0.000306411
rs954954	18	60902328	C	A	C	A	-0.028982	0.0009	0.105169	0.1403	FALSE	FALSE	FALSE	0.0075	0.9024	TRUE	0.003072	4.19952e-21	TRUE	TRUE	82.2521	2.91938e-16	0.000158094
rs9555596	13	110011839	C	T	C	T	0.022922	-0.0056	0.383331	0.3909	FALSE	FALSE	FALSE	0.0052	0.2836	TRUE	0.001929	1.54989e-32	TRUE	TRUE	129.592	7.33464e-23	0.000248405
rs9625746	22	29637658	C	G	C	G	-0.021263	-0.0072	0.412737	0.3724	FALSE	TRUE	FALSE	0.0056	0.2011	TRUE	0.001942	7.41993e-28	TRUE	TRUE	114.339	4.40005e-19	0.000219172
rs9637714	4	57731446	C	T	C	T	-0.016305	0.0008	0.289005	0.3506	FALSE	FALSE	FALSE	0.0054	0.8839	TRUE	0.002084	5.42001e-15	TRUE	TRUE	56.8365	1.40569e-11	0.000109256
rs9674881	17	81078568	T	C	T	C	0.06335	0.0026	0.486067	0.481	FALSE	FALSE	FALSE	0.0128	0.8406	TRUE	0.002158	2.15774e-189	TRUE	TRUE	932.547	2.00332e-147	0.00200505
rs9734613	11	46249863	G	A	G	A	0.028777	-0.0107	0.963842	0.95	FALSE	FALSE	FALSE	0.0139	0.4431	TRUE	0.00505	1.24e-08	TRUE	TRUE	30.1084	4.29197e-06	5.77207e-05
rs9783374	11	2340619	C	T	C	T	0.020919	0.0037	0.849046	0.7139	FALSE	FALSE	FALSE	0.0061	0.5496	TRUE	0.002683	6.6896e-15	TRUE	TRUE	58.3931	7.54104e-11	0.000112173
rs9787298	1	204276040	C	A	C	A	-0.016032	0.0055	0.210661	0.1988	FALSE	FALSE	FALSE	0.0065	0.3912	TRUE	0.00229	2.66011e-12	TRUE	TRUE	44.5079	1.21533e-08	8.54778e-05
rs9809116	3	72397279	G	A	G	A	0.01741	0.0125	0.408841	0.436	FALSE	FALSE	FALSE	0.0052	0.01527	TRUE	0.00191	8.20918e-20	TRUE	TRUE	76.4323	1.20009e-11	0.000146516
rs9815073	3	188115682	A	C	A	C	-0.021799	0.0052	0.345844	0.3264	FALSE	FALSE	FALSE	0.0057	0.3631	TRUE	0.002061	4.16006e-26	TRUE	TRUE	111.737	1.50919e-18	0.000215013
rs9898876	17	7526962	T	G	T	G	0.017631	0.0117	0.197491	0.1797	FALSE	FALSE	FALSE	0.0065	0.07282	TRUE	0.002367	9.89008e-14	TRUE	TRUE	51.1198	1.83443e-08	9.85329e-05
rs9915112	17	2007826	G	A	G	A	-0.026556	0.0159	0.203142	0.2371	FALSE	FALSE	FALSE	0.006	0.007853	TRUE	0.002328	4.21017e-30	TRUE	TRUE	119.108	4.7175e-18	0.000228316
rs9943753	12	109840940	G	A	G	A	0.013507	0.0061	0.627675	0.6047	FALSE	FALSE	FALSE	0.0053	0.2494	TRUE	0.001953	4.78961e-12	TRUE	TRUE	44.2694	4.31323e-08	8.52717e-05
rs9963693	18	45599257	C	T	C	T	0.013323	-0.0093	0.260621	0.2745	FALSE	FALSE	FALSE	0.0058	0.1075	TRUE	0.002145	5.39002e-10	TRUE	TRUE	35.6094	3.50063e-06	6.84086e-05
rs9992013	4	2259463	G	C	G	C	0.022401	0.008	0.136509	0.2247	FALSE	TRUE	FALSE	0.0066	0.2213	TRUE	0.002796	1.18005e-15	TRUE	TRUE	61.7112	1.56007e-10	0.0001183

## Sheet: Sup Table 5. lymphocyte
SNP	chr	pos	effect_allele.exposure	other_allele.exposure	effect_allele.outcome	other_allele.outcome	beta.exposure	beta.outcome	eaf.exposure	eaf.outcome	remove	palindromic	ambiguous	se.outcome	pval.outcome	mr_keep.outcome	se.exposure	pval.exposure	mr_keep.exposure	mr_keep	F statistics	steiger_pval	R2
rs1000329	19	16449517	T	C	T	C	-0.082387	0.0076	0.676463	0.6503	FALSE	FALSE	FALSE	0.0054	0.1618	TRUE	0.002111	1e-200	TRUE	TRUE	1427.28	4.03589e-249	0.00297109
rs1002607	9	113858933	C	T	C	T	-0.012987	-0.0007	0.592852	0.593	FALSE	FALSE	FALSE	0.0051	0.8854	TRUE	0.001934	1.93019e-11	TRUE	TRUE	42.63	7.03404e-09	8.14228e-05
rs10027415	4	80898027	T	C	T	C	-0.016333	-0.0035	0.529463	0.5574	FALSE	FALSE	FALSE	0.0054	0.5152	TRUE	0.001366	6.32995e-33	TRUE	TRUE	69.6384	4.92896e-24	0.00013292
rs10076701	5	131596419	C	T	C	T	-0.022827	-0.0016	0.55724	0.4839	FALSE	FALSE	FALSE	0.0053	0.758	TRUE	0.001907	5.5195e-33	TRUE	TRUE	134.725	7.6446e-25	0.000257121
rs10107362	8	130986984	G	C	G	C	0.012837	0.004	0.360574	0.3833	FALSE	TRUE	FALSE	0.0053	0.4501	TRUE	0.001975	8.35988e-11	TRUE	TRUE	39.8763	1.16812e-07	7.59874e-05
rs10109370	8	72909349	A	C	A	C	-0.018902	-0.0041	0.238495	0.2968	FALSE	FALSE	FALSE	0.0057	0.467	TRUE	0.002227	2.25996e-17	TRUE	TRUE	68.1311	1.80476e-12	0.000129777
rs10138752	14	69179971	T	C	T	C	-0.029776	-0.0139	0.077325	0.09	FALSE	FALSE	FALSE	0.0095	0.142	TRUE	0.003547	4.8899e-17	TRUE	TRUE	66.4164	4.01271e-11	0.000126512
rs10145277	14	99793449	A	T	A	T	-0.014861	0.0019	0.624665	0.6088	FALSE	TRUE	FALSE	0.0051	0.7094	TRUE	0.001956	3.19007e-14	TRUE	TRUE	54.3658	1.17501e-10	0.00010356
rs10174056	2	162972370	A	T	A	T	0.013981	-0.008	0.384429	0.4106	FALSE	TRUE	FALSE	0.0051	0.118	TRUE	0.001942	6.3797e-13	TRUE	TRUE	48.4791	3.55762e-08	9.25126e-05
rs1017875	11	47999218	T	C	T	C	-0.036085	0.0081	0.201673	0.2079	FALSE	FALSE	FALSE	0.0063	0.1963	TRUE	0.002353	5.00956e-53	TRUE	TRUE	219.73	3.28585e-37	0.000419288
rs10179705	2	188315234	A	G	A	G	-0.021301	-0.0056	0.294374	0.3069	FALSE	FALSE	FALSE	0.0056	0.3228	TRUE	0.002079	1.29003e-24	TRUE	TRUE	98.5836	2.93425e-17	0.000188497
rs10191329	2	71676999	A	C	A	C	-0.014199	0.0084	0.175233	0.1751	FALSE	FALSE	FALSE	0.0066	0.205	TRUE	0.0025	1.38998e-08	TRUE	TRUE	30.5922	1.49506e-05	5.82764e-05
rs10206961	2	85814984	T	C	T	C	-0.01062	0.0113	0.418223	0.4079	FALSE	FALSE	FALSE	0.0052	0.02922	TRUE	0.001917	3.09999e-08	TRUE	TRUE	28.7341	0.000163584	5.48837e-05
rs10212190	3	186731157	T	A	T	A	-0.011822	0.0009	0.379385	0.3811	FALSE	TRUE	FALSE	0.0051	0.8658	TRUE	0.001948	1.31999e-09	TRUE	TRUE	34.5488	1.93548e-07	6.58134e-05
rs10230506	7	92471518	A	T	A	T	0.021153	-0.0081	0.1609	0.21	FALSE	TRUE	FALSE	0.0065	0.2142	TRUE	0.002584	2.86022e-16	TRUE	TRUE	63.429	6.66589e-11	0.000120821
rs10237524	7	56036024	A	G	A	G	-0.019182	0.0124	0.330226	0.343	FALSE	FALSE	FALSE	0.0052	0.01787	TRUE	0.002008	1.3499e-21	TRUE	TRUE	85.2743	7.76383e-13	0.000162764
rs10245472	7	55147478	A	G	A	G	-0.015883	-0.0021	0.176635	0.1981	FALSE	FALSE	FALSE	0.0069	0.7579	TRUE	0.002483	1.64999e-10	TRUE	TRUE	38.4169	5.61361e-08	7.33777e-05
rs1043996	19	15295134	A	G	A	G	0.013372	0.0004	0.716638	0.6891	FALSE	FALSE	FALSE	0.0056	0.936	TRUE	0.002139	4.20998e-10	TRUE	TRUE	37.9432	5.98236e-08	7.26213e-05
rs10445308	17	37938047	T	C	T	C	-0.029968	-0.0154	0.479095	0.4577	FALSE	FALSE	FALSE	0.0051	0.002492	TRUE	0.001892	1.90985e-56	TRUE	TRUE	234.776	5.63885e-35	0.000448256
rs10466905	12	6502832	A	G	A	G	0.061958	0.0087	0.190033	0.1927	FALSE	FALSE	FALSE	0.0069	0.2113	TRUE	0.00246	7.09578e-140	TRUE	TRUE	621.047	4.80273e-101	0.00118174
rs10480003	7	2761153	G	A	G	A	-0.013338	0.0035	0.44679	0.4267	FALSE	FALSE	FALSE	0.0051	0.4984	TRUE	0.00193	4.9705e-12	TRUE	TRUE	46.166	1.26931e-08	8.79437e-05
rs10494783	1	198663661	A	G	A	G	-0.054095	-0.0068	0.051764	0.1798	FALSE	FALSE	FALSE	0.0087	0.4315	TRUE	0.004268	8.94953e-37	TRUE	TRUE	150.434	1.36569e-26	0.000287269
rs10503147	8	421777	T	C	T	C	0.02071	0.0024	0.088907	0.098	FALSE	FALSE	FALSE	0.0093	0.7983	TRUE	0.003362	7.47997e-10	TRUE	TRUE	36.1818	1.5158e-07	6.94846e-05
rs1050979	6	410417	G	A	G	A	0.024519	-0.0043	0.525212	0.46	FALSE	FALSE	FALSE	0.0051	0.3944	TRUE	0.001898	3.97009e-38	TRUE	TRUE	156.301	1.74786e-27	0.000299826
rs10761129	9	94486321	T	C	T	C	0.011391	0.0089	0.669401	0.6986	FALSE	FALSE	FALSE	0.0058	0.1233	TRUE	0.002015	1.62002e-08	TRUE	TRUE	30.0674	2.90848e-05	5.74304e-05
rs10762264	10	70976833	A	G	A	G	-0.020403	-0.0031	0.680729	0.6212	FALSE	FALSE	FALSE	0.0055	0.5713	TRUE	0.002032	1.05999e-23	TRUE	TRUE	95	2.26672e-17	0.000180947
rs10783340	12	50559128	G	A	G	A	-0.011915	-0.0077	0.639354	0.6725	FALSE	FALSE	FALSE	0.0055	0.1602	TRUE	0.001964	1.33999e-09	TRUE	TRUE	34.3667	4.13073e-06	6.54697e-05
rs10794175	10	126358073	T	G	T	G	-0.021252	0.0003	0.416037	0.4485	FALSE	FALSE	FALSE	0.005	0.9523	TRUE	0.002001	2.49977e-26	TRUE	TRUE	105.27	1.06197e-20	0.000219456
rs10814138	9	34723035	A	C	A	C	-0.013683	-0.0031	0.313929	0.2904	FALSE	FALSE	FALSE	0.006	0.6131	TRUE	0.00205	2.54976e-11	TRUE	TRUE	42.2241	2.55806e-08	8.06479e-05
rs10823631	10	72625741	G	A	G	A	-0.017011	-0.0002	0.325475	0.3623	FALSE	FALSE	FALSE	0.0052	0.9614	TRUE	0.002013	3.11028e-17	TRUE	TRUE	66.704	1.98569e-13	0.000127059
rs10828725	10	25218243	T	G	T	G	-0.032062	-0.0004	0.366094	0.3484	FALSE	FALSE	FALSE	0.0056	0.9474	TRUE	0.001968	1.29003e-59	TRUE	TRUE	250.569	1.40729e-45	0.000477121
rs10838634	11	46929954	G	A	G	A	-0.026107	-0.0007	0.901514	0.8471	FALSE	FALSE	FALSE	0.0088	0.9347	TRUE	0.003192	2.99985e-16	TRUE	TRUE	63.408	1.29786e-12	0.000121029
rs10846577	12	124400261	C	T	C	T	-0.014107	-0.0049	0.442146	0.4331	FALSE	FALSE	FALSE	0.0052	0.348	TRUE	0.001924	2.36974e-13	TRUE	TRUE	51.5371	2.99121e-09	9.81715e-05
rs10865331	2	62551472	G	A	G	A	0.013177	-0.0034	0.625008	0.6218	FALSE	FALSE	FALSE	0.0051	0.5081	TRUE	0.002022	7.38074e-11	TRUE	TRUE	39.0737	5.7552e-08	8.13899e-05
rs10875371	1	101762529	T	C	T	C	-0.020825	-0.0011	0.417813	0.3749	FALSE	FALSE	FALSE	0.0053	0.8322	TRUE	0.001927	3.36977e-27	TRUE	TRUE	110.768	1.14647e-20	0.000210982
rs10932018	2	204627407	A	G	A	G	-0.0146	-0.0075	0.729687	0.6962	FALSE	FALSE	FALSE	0.0055	0.1757	TRUE	0.002118	5.64937e-12	TRUE	TRUE	44.0647	9.04498e-08	8.4089e-05
rs10956401	8	129002419	A	G	A	G	-0.025338	-0.0046	0.345058	0.3313	FALSE	FALSE	FALSE	0.0054	0.3955	TRUE	0.001992	5.0501e-37	TRUE	TRUE	152.093	1.30995e-26	0.000290181
rs10985915	9	126018715	G	A	G	A	-0.022597	-0.0045	0.110633	0.1543	FALSE	FALSE	FALSE	0.0082	0.585	TRUE	0.003015	6.89922e-14	TRUE	TRUE	52.7512	3.68963e-10	0.000100484
rs10986338	9	127191232	A	G	A	G	-0.011609	0	0.649791	0.5999	FALSE	FALSE	FALSE	0.0053	0.9976	TRUE	0.002008	7.59994e-09	TRUE	TRUE	32.1325	4.59615e-07	6.13367e-05
rs11033388	11	36074218	T	A	T	A	0.019588	0.0117	0.418839	0.3939	FALSE	TRUE	FALSE	0.0051	0.02248	TRUE	0.00192	2.07014e-24	TRUE	TRUE	98.0682	7.68375e-15	0.00018679
rs11073903	15	90653194	A	G	A	G	-0.012696	-0.0039	0.567498	0.5066	FALSE	FALSE	FALSE	0.0051	0.446	TRUE	0.001925	4.40961e-11	TRUE	TRUE	41.4521	7.51961e-08	7.91255e-05
rs11084096	19	52128795	A	G	A	G	-0.018376	-0.0036	0.296205	0.28	FALSE	FALSE	FALSE	0.0063	0.5688	TRUE	0.002067	6.41948e-19	TRUE	TRUE	73.7616	7.76284e-14	0.00014079
rs11134475	5	156399950	G	A	G	A	-0.014216	0.0015	0.635835	0.6527	FALSE	FALSE	FALSE	0.0053	0.7805	TRUE	0.001962	4.41977e-13	TRUE	TRUE	49.1314	6.43275e-10	9.35896e-05
rs111626441	18	77250669	A	G	A	G	0.027778	0.0053	0.096614	0.1028	FALSE	FALSE	FALSE	0.0092	0.5673	TRUE	0.003337	8.97016e-17	TRUE	TRUE	64.7285	1.65832e-12	0.000134693
rs11168249	12	48208368	C	T	C	T	-0.019487	-0.001	0.461347	0.472	FALSE	FALSE	FALSE	0.0053	0.8466	TRUE	0.00193	6.03949e-24	TRUE	TRUE	98.8256	2.91856e-18	0.000188737
rs1118866	12	68520751	T	C	T	C	0.014779	-0.0001	0.703532	0.6609	FALSE	FALSE	FALSE	0.0053	0.9874	TRUE	0.002075	1.10002e-12	TRUE	TRUE	47.704	5.53009e-10	9.11133e-05
rs11218725	11	122509237	G	A	G	A	0.033008	-0.0051	0.376523	0.362	FALSE	FALSE	FALSE	0.0053	0.331	TRUE	0.001958	1.02991e-63	TRUE	TRUE	268.175	5.88604e-46	0.000511541
rs11224302	11	100456604	T	C	T	C	-0.0383	-0.0132	0.098823	0.1185	FALSE	FALSE	FALSE	0.0082	0.1047	TRUE	0.003174	1.72982e-33	TRUE	TRUE	136.816	2.08242e-22	0.000261274
rs11231804	11	64291461	T	C	T	C	0.07386	-0.0008	0.007228	0.0139	FALSE	FALSE	FALSE	0.0425	0.9847	TRUE	0.012425	2.84997e-09	TRUE	TRUE	37.0923	1.63922e-07	7.82918e-05
rs11246147	11	396701	T	C	T	C	0.011393	0.0048	0.54935	0.5111	FALSE	FALSE	FALSE	0.0052	0.3496	TRUE	0.001984	9.52007e-09	TRUE	TRUE	30.761	3.74742e-06	6.4268e-05
rs11247712	1	28229681	T	C	T	C	-0.019902	-0.0047	0.368908	0.3867	FALSE	FALSE	FALSE	0.0051	0.3566	TRUE	0.00196	3.37987e-24	TRUE	TRUE	96.8289	4.36125e-17	0.000184431
rs112992671	14	50412380	A	G	A	G	-0.026707	-0.0169	0.045938	0.0413	FALSE	FALSE	FALSE	0.0142	0.2342	TRUE	0.004632	8.35007e-09	TRUE	TRUE	32.7617	8.72987e-06	6.25214e-05
rs113116201	1	198830942	C	T	C	T	0.041426	0.0116	0.019939	0.0161	FALSE	FALSE	FALSE	0.0222	0.6	TRUE	0.006895	1.93001e-09	TRUE	TRUE	35.1462	6.21487e-07	6.70706e-05
rs113142693	8	30242076	C	T	C	T	-0.017087	0.0112	0.247465	0.2641	FALSE	FALSE	FALSE	0.0058	0.05224	TRUE	0.00222	1.46016e-14	TRUE	TRUE	56.9836	8.01232e-09	0.000108743
rs1132352	6	24806070	C	A	C	A	-0.023977	-0.001	0.538949	0.4897	FALSE	FALSE	FALSE	0.0051	0.848	TRUE	0.001895	1.15001e-36	TRUE	TRUE	149.307	7.1899e-28	0.000285704
rs113466616	1	26726127	A	G	A	G	0.012115	0.0147	0.333144	0.3102	FALSE	FALSE	FALSE	0.0062	0.01786	TRUE	0.002012	1.78999e-09	TRUE	TRUE	34.1688	4.2795e-05	6.5214e-05
rs113513990	17	2190390	C	T	C	T	-0.037749	0.0069	0.097132	0.1019	FALSE	FALSE	FALSE	0.0088	0.4344	TRUE	0.003208	6.36942e-32	TRUE	TRUE	131.224	5.26415e-23	0.000249935
rs113542380	2	43464818	A	G	A	G	-0.067528	0.0097	0.074926	0.0648	FALSE	FALSE	FALSE	0.0117	0.4091	TRUE	0.003634	4.90004e-77	TRUE	TRUE	330.841	2.95351e-56	0.000632131
rs114323011	1	51401209	G	A	G	A	0.028818	0.0289	0.040066	0.033	FALSE	FALSE	FALSE	0.0162	0.07448	TRUE	0.004877	3.52996e-09	TRUE	TRUE	33.3433	1.8309e-05	6.38815e-05
rs11505019	3	188094327	G	T	G	T	-0.013376	-0.0095	0.410932	0.4206	FALSE	FALSE	FALSE	0.0051	0.06254	TRUE	0.001918	3.1798e-12	TRUE	TRUE	45.3506	2.31535e-07	8.66199e-05
rs11567701	5	35859863	T	G	T	G	0.054358	0.0057	0.261577	0.2649	FALSE	FALSE	FALSE	0.0059	0.3303	TRUE	0.002147	2.39883e-141	TRUE	TRUE	599.86	1.81485e-103	0.00114146
rs11652760	17	16786819	G	T	G	T	-0.020963	0.0239	0.100157	0.0894	FALSE	FALSE	FALSE	0.0099	0.01524	TRUE	0.003152	3.01023e-11	TRUE	TRUE	41.5826	3.88573e-06	7.92109e-05
rs11657448	17	62023128	T	C	T	C	0.013211	0.0024	0.321926	0.3299	FALSE	FALSE	FALSE	0.0062	0.6951	TRUE	0.002151	8.46993e-10	TRUE	TRUE	36.6833	1.73048e-07	7.61964e-05
rs11670621	19	12189379	T	C	T	C	0.010673	0.0082	0.48557	0.4751	FALSE	FALSE	FALSE	0.0052	0.1128	TRUE	0.001927	3.11e-08	TRUE	TRUE	29.8208	4.9247e-05	5.6909e-05
rs11676298	2	227291731	G	C	G	C	0.026968	0.0011	0.19074	0.1821	FALSE	TRUE	FALSE	0.0069	0.8742	TRUE	0.0024	2.86022e-29	TRUE	TRUE	117.671	2.43204e-22	0.000224521
rs11684463	2	182077535	T	A	T	A	-0.04727	0.0104	0.327486	0.2933	FALSE	TRUE	FALSE	0.0057	0.06868	TRUE	0.002015	1.30017e-121	TRUE	TRUE	515.16	2.79524e-85	0.000984227
rs116876036	17	76393762	T	C	T	C	0.020824	0.007	0.09019	0.0872	FALSE	FALSE	FALSE	0.01	0.4859	TRUE	0.003402	9.56996e-10	TRUE	TRUE	37.358	5.89057e-07	7.11652e-05
rs11688289	2	40698811	C	T	C	T	-0.014843	-0.0043	0.18925	0.1769	FALSE	FALSE	FALSE	0.0072	0.5464	TRUE	0.002405	6.98007e-10	TRUE	TRUE	35.491	3.59559e-07	6.76077e-05
rs11688303	2	128410244	T	C	T	C	0.01644	0.0061	0.119835	0.1214	FALSE	FALSE	FALSE	0.0078	0.4319	TRUE	0.002956	2.74e-08	TRUE	TRUE	29.8759	7.89537e-06	5.7014e-05
rs11706384	3	39296881	T	G	T	G	0.026978	0.0034	0.235888	0.2218	FALSE	FALSE	FALSE	0.0063	0.5898	TRUE	0.002223	7.44046e-34	TRUE	TRUE	137.758	5.86936e-25	0.000262369
rs11712335	3	128210550	C	T	C	T	0.015222	0.0038	0.269338	0.2523	FALSE	FALSE	FALSE	0.0058	0.5114	TRUE	0.002143	1.26009e-12	TRUE	TRUE	47.7898	4.24042e-09	9.11985e-05
rs11742873	5	179244302	T	C	T	C	-0.01661	-0.0029	0.837406	0.7947	FALSE	FALSE	FALSE	0.0065	0.6514	TRUE	0.002601	1.75001e-10	TRUE	TRUE	39.44	8.79537e-08	7.51294e-05
rs117556162	16	67680806	A	G	A	G	0.044471	-0.0141	0.05762	0.0538	FALSE	FALSE	FALSE	0.0135	0.296	TRUE	0.004114	3.30979e-27	TRUE	TRUE	111.506	4.29904e-19	0.000214775
rs11761199	7	128581835	G	A	G	A	-0.010761	0.0092	0.45427	0.437	FALSE	FALSE	FALSE	0.0051	0.07322	TRUE	0.001911	1.84001e-08	TRUE	TRUE	30.0597	5.58868e-05	5.74152e-05
rs1177268	2	61286593	G	A	G	A	-0.013625	0.0019	0.566052	0.5595	FALSE	FALSE	FALSE	0.0051	0.7035	TRUE	0.001975	5.45004e-12	TRUE	TRUE	43.911	3.64225e-09	9.12005e-05
rs117934175	8	79069520	A	G	A	G	-0.044564	-0.0046	0.040534	0.042	FALSE	FALSE	FALSE	0.014	0.7446	TRUE	0.004906	1.11995e-19	TRUE	TRUE	81.0974	8.51579e-15	0.000154471
rs11800059	1	150651175	T	C	T	C	-0.025613	0.0062	0.509954	0.4848	FALSE	FALSE	FALSE	0.005	0.2177	TRUE	0.001882	3.87972e-42	TRUE	TRUE	172.169	2.07976e-29	0.000327883
rs11897252	2	216250263	T	C	T	C	-0.013906	0.003	0.233523	0.3182	FALSE	FALSE	FALSE	0.0067	0.6523	TRUE	0.002231	4.68997e-10	TRUE	TRUE	36.1625	1.7944e-07	6.9225e-05
rs12021809	1	225941782	A	G	A	G	-0.026344	-0.0027	0.109842	0.1334	FALSE	FALSE	FALSE	0.0076	0.7246	TRUE	0.003018	2.6903e-18	TRUE	TRUE	71.2358	1.02542e-13	0.000135715
rs12038019	1	161685800	C	G	C	G	-0.016487	0.0113	0.268002	0.3453	FALSE	TRUE	FALSE	0.0055	0.04095	TRUE	0.002129	1.00995e-14	TRUE	TRUE	55.9884	9.09779e-09	0.00010665
rs12045893	1	158530416	T	C	T	C	0.026783	-0.0034	0.248069	0.2816	FALSE	FALSE	FALSE	0.0056	0.5474	TRUE	0.002177	9.70063e-35	TRUE	TRUE	140.51	1.80868e-25	0.000267608
rs12059564	1	159000779	T	C	T	C	0.016276	0.0063	0.150315	0.2158	FALSE	FALSE	FALSE	0.0065	0.3293	TRUE	0.002646	7.95994e-10	TRUE	TRUE	35.5224	1.01254e-06	6.76684e-05
rs12088882	1	101224620	T	C	T	C	0.034026	0.0007	0.408499	0.4149	FALSE	FALSE	FALSE	0.0051	0.891	TRUE	0.001914	1.29987e-70	TRUE	TRUE	293.328	9.33933e-54	0.000559498
rs12127284	1	65431599	T	C	T	C	-0.016752	-0.004	0.710139	0.6215	FALSE	FALSE	FALSE	0.0054	0.4645	TRUE	0.002089	1.10994e-15	TRUE	TRUE	60.651	3.36151e-11	0.00011553
rs12133917	1	101013188	A	C	A	C	0.015624	0.0002	0.435692	0.3834	FALSE	FALSE	FALSE	0.0053	0.9704	TRUE	0.001901	2.14981e-16	TRUE	TRUE	63.016	8.80138e-13	0.000120036
rs12142033	1	39542129	A	G	A	G	-0.012976	-0.0045	0.332829	0.3182	FALSE	FALSE	FALSE	0.0056	0.417	TRUE	0.002031	1.73002e-10	TRUE	TRUE	39.15	2.22115e-07	7.47773e-05
rs12190136	6	44767072	A	G	A	G	0.01184	0.0044	0.526092	0.4935	FALSE	FALSE	FALSE	0.005	0.3827	TRUE	0.001892	3.98997e-10	TRUE	TRUE	36.5972	4.95277e-07	6.99019e-05
rs12330493	3	27791614	G	T	G	T	0.019277	-0.0046	0.36489	0.4079	FALSE	FALSE	FALSE	0.0053	0.3829	TRUE	0.001744	2.35993e-28	TRUE	TRUE	90.4248	3.1699e-20	0.000172234
rs12463256	19	297217	A	G	A	G	0.014581	0.0076	0.274793	0.3175	FALSE	FALSE	FALSE	0.0058	0.19	TRUE	0.00221	4.32016e-11	TRUE	TRUE	40.7058	2.07466e-07	8.47368e-05
rs12526696	6	108053364	A	G	A	G	0.037387	-0.0017	0.160592	0.1484	FALSE	FALSE	FALSE	0.0071	0.8086	TRUE	0.002688	6.06038e-44	TRUE	TRUE	181.145	6.56003e-34	0.00037685
rs12542907	8	68813188	G	C	G	C	-0.011147	-0.0082	0.39893	0.3797	FALSE	TRUE	FALSE	0.0052	0.1166	TRUE	0.00193	7.8701e-09	TRUE	TRUE	31.2813	2.00573e-05	5.95892e-05
rs12567173	1	62103005	C	T	C	T	0.013418	0.0076	0.235351	0.2421	FALSE	FALSE	FALSE	0.006	0.2028	TRUE	0.002229	1.78e-09	TRUE	TRUE	34.0177	3.67495e-06	6.48013e-05
rs12586002	13	100046106	G	T	G	T	-0.013719	-0.0081	0.352779	0.349	FALSE	FALSE	FALSE	0.0053	0.1297	TRUE	0.001984	4.86968e-12	TRUE	TRUE	45.1189	1.28232e-07	8.59469e-05
rs12593807	15	48546727	C	T	C	T	-0.020904	0.0004	0.135636	0.2696	FALSE	FALSE	FALSE	0.0072	0.9514	TRUE	0.002793	7.57007e-14	TRUE	TRUE	53.6356	7.96592e-11	0.000102461
rs12598978	16	30482540	G	T	G	T	0.055094	-0.0172	0.519622	0.5281	FALSE	FALSE	FALSE	0.0054	0.001462	TRUE	0.001917	1.58125e-181	TRUE	TRUE	795.213	3.97472e-122	0.00151534
rs1260326	2	27730940	C	T	C	T	-0.02397	-0.0092	0.602112	0.5933	FALSE	FALSE	FALSE	0.0052	0.0749	TRUE	0.001925	1.44012e-35	TRUE	TRUE	144.164	1.59326e-23	0.000275299
rs12627489	21	37766505	A	G	A	G	0.017139	0.003	0.106785	0.2222	FALSE	FALSE	FALSE	0.007	0.6701	TRUE	0.003116	3.87998e-08	TRUE	TRUE	29.4158	4.51084e-06	5.6036e-05
rs12636926	3	141660742	C	T	C	T	-0.013632	0.0051	0.729623	0.72	FALSE	FALSE	FALSE	0.0056	0.3594	TRUE	0.002139	1.91999e-10	TRUE	TRUE	38.4207	3.17417e-07	7.33191e-05
rs12640189	4	6893181	T	C	T	C	0.016369	0.0002	0.175849	0.2434	FALSE	FALSE	FALSE	0.0066	0.9813	TRUE	0.002605	3.40001e-10	TRUE	TRUE	37.3933	3.38912e-08	7.76642e-05
rs1264593	8	102471269	T	G	T	G	0.0146	0.001	0.494948	0.4624	FALSE	FALSE	FALSE	0.0051	0.8495	TRUE	0.001909	2.14981e-14	TRUE	TRUE	55.731	4.83241e-11	0.000106569
rs12692735	2	165504565	T	G	T	G	-0.012472	-0.009	0.361134	0.3663	FALSE	FALSE	FALSE	0.0054	0.09759	TRUE	0.001963	2.17e-10	TRUE	TRUE	37.6119	2.29034e-06	7.17762e-05
rs12745411	1	214405704	T	G	T	G	0.016574	-0.0058	0.60014	0.5479	FALSE	FALSE	FALSE	0.0055	0.2939	TRUE	0.00192	6.31975e-18	TRUE	TRUE	69.2141	2.36975e-12	0.000131839
rs12811832	12	48376213	A	G	A	G	-0.01621	-0.0022	0.353889	0.3449	FALSE	FALSE	FALSE	0.0056	0.6962	TRUE	0.002002	5.98963e-16	TRUE	TRUE	62.9146	6.40438e-12	0.000120163
rs1291414	6	23443234	T	C	T	C	0.0123	0.0145	0.297616	0.344	FALSE	FALSE	FALSE	0.0055	0.008736	TRUE	0.002075	3.18002e-09	TRUE	TRUE	33.2039	0.000105227	6.32515e-05
rs1292069	17	57928290	C	T	C	T	-0.022504	0.0108	0.449582	0.4845	FALSE	FALSE	FALSE	0.005	0.03122	TRUE	0.001903	3.0903e-32	TRUE	TRUE	131.596	2.1656e-20	0.00025064
rs1297265	21	16817051	G	A	G	A	0.011767	0.0104	0.443092	0.406	FALSE	FALSE	FALSE	0.0052	0.04559	TRUE	0.00191	7.43995e-10	TRUE	TRUE	35.7768	1.10455e-05	6.83343e-05
rs13040989	20	8616195	C	T	C	T	0.018955	-0.0019	0.291865	0.2718	FALSE	FALSE	FALSE	0.0057	0.7393	TRUE	0.002084	9.96093e-20	TRUE	TRUE	77.8313	7.87761e-15	0.000148517
rs13105987	4	38602467	A	G	A	G	0.045686	-0.0096	0.274165	0.2749	FALSE	FALSE	FALSE	0.0061	0.1165	TRUE	0.002118	3.63915e-103	TRUE	TRUE	436.411	1.02026e-72	0.000830704
rs13133642	4	38366090	C	T	C	T	0.066249	-0.0038	0.680761	0.6192	FALSE	FALSE	FALSE	0.0052	0.4608	TRUE	0.002022	1e-200	TRUE	TRUE	1000.6	4.19944e-175	0.00190765
rs1317575	16	78572255	C	G	C	G	0.013696	0.0023	0.696319	0.6813	FALSE	TRUE	FALSE	0.0054	0.6724	TRUE	0.002056	2.80027e-11	TRUE	TRUE	41.6455	2.14217e-08	7.93311e-05
rs13199519	6	109709175	A	G	A	G	-0.014087	-0.0024	0.298486	0.2823	FALSE	FALSE	FALSE	0.0056	0.6697	TRUE	0.002146	5.37032e-11	TRUE	TRUE	40.0132	2.42467e-08	8.3105e-05
rs1320472	13	114843162	C	T	C	T	-0.013729	0.0049	0.461204	0.471	FALSE	FALSE	FALSE	0.0068	0.4684	TRUE	0.001941	1.57e-12	TRUE	TRUE	48.9813	5.94538e-09	9.36753e-05
rs1320562	1	90174762	C	G	C	G	0.012709	0.0041	0.758464	0.7199	FALSE	TRUE	FALSE	0.0056	0.4604	TRUE	0.002208	8.85992e-09	TRUE	TRUE	31.0661	3.15333e-06	5.91793e-05
rs13262073	8	56760360	G	C	G	C	-0.011887	-0.0056	0.687591	0.6681	FALSE	TRUE	FALSE	0.0054	0.2992	TRUE	0.002052	7.10003e-09	TRUE	TRUE	31.8649	5.52922e-06	6.07055e-05
rs13276352	8	11657838	C	T	C	T	0.013969	0.0165	0.208845	0.1976	FALSE	FALSE	FALSE	0.007	0.01919	TRUE	0.002332	2.15001e-09	TRUE	TRUE	33.8453	4.71145e-05	6.44832e-05
rs1344603	4	38109847	C	T	C	T	0.029335	-0.0003	0.67571	0.6906	FALSE	FALSE	FALSE	0.0055	0.9575	TRUE	0.002022	1.18987e-47	TRUE	TRUE	197.511	1.49567e-36	0.000377134
rs1371076	12	90561450	C	T	C	T	0.014929	0.0034	0.740378	0.725	FALSE	FALSE	FALSE	0.0056	0.5503	TRUE	0.002153	4.21988e-12	TRUE	TRUE	44.9798	8.97452e-09	8.56814e-05
rs1384804	8	79572222	A	C	A	C	-0.050249	-0.0028	0.748054	0.7302	FALSE	FALSE	FALSE	0.0058	0.6343	TRUE	0.002188	1.07895e-116	TRUE	TRUE	499.041	3.54876e-87	0.000951755
rs1399180	10	8098719	C	T	C	T	0.025838	-0.0044	0.828961	0.8081	FALSE	FALSE	FALSE	0.0068	0.5185	TRUE	0.002529	1.82012e-24	TRUE	TRUE	99.0101	8.23389e-18	0.000189312
rs139974673	15	44027885	C	T	C	T	0.054097	-0.0037	0.026033	0.0304	FALSE	FALSE	FALSE	0.0181	0.8394	TRUE	0.005994	1.89017e-19	TRUE	TRUE	77.9116	7.87765e-15	0.000148404
rs140763487	3	112686528	T	C	T	C	-0.048897	0.0121	0.01433	0.0143	FALSE	FALSE	FALSE	0.0258	0.6397	TRUE	0.007981	9.25998e-10	TRUE	TRUE	35.4294	3.16658e-07	6.75417e-05
rs1431545	4	90220659	T	C	T	C	0.021141	0.0074	0.653307	0.638	FALSE	FALSE	FALSE	0.0053	0.1633	TRUE	0.002045	5.0501e-25	TRUE	TRUE	106.079	7.85475e-17	0.000202462
rs143875179	16	67606308	A	G	A	G	-0.029883	0.0276	0.0442	0.0417	FALSE	FALSE	FALSE	0.0136	0.04255	TRUE	0.004626	1.07999e-10	TRUE	TRUE	39.6089	3.49622e-06	7.54515e-05
rs1448318	2	223982434	A	G	A	G	0.017849	0.0021	0.614888	0.581	FALSE	FALSE	FALSE	0.0051	0.6766	TRUE	0.001949	5.49035e-20	TRUE	TRUE	79.0712	6.93231e-15	0.000150883
rs1456059	18	48954037	G	A	G	A	0.01286	0.0027	0.766259	0.7571	FALSE	FALSE	FALSE	0.0063	0.6731	TRUE	0.002236	9.06004e-09	TRUE	TRUE	31.0986	1.54585e-06	5.9241e-05
rs145719494	16	24044921	G	A	G	A	-0.030887	0.0069	0.058785	0.054	FALSE	FALSE	FALSE	0.0115	0.5494	TRUE	0.004077	3.71022e-14	TRUE	TRUE	55.4208	2.75049e-10	0.000105569
rs145947882	17	41809207	C	A	C	A	-0.035412	-0.0271	0.026364	0.0263	FALSE	FALSE	FALSE	0.0184	0.1412	TRUE	0.006051	4.97004e-09	TRUE	TRUE	33.792	1.1754e-05	6.43782e-05
rs147700878	12	32635390	A	G	A	G	0.025886	-0.0169	0.043802	0.0382	FALSE	FALSE	FALSE	0.0147	0.2492	TRUE	0.004635	2.39001e-08	TRUE	TRUE	29.4132	1.64359e-05	5.61309e-05
rs148601577	2	143847602	G	A	G	A	-0.048791	0.0066	0.019608	0.0202	FALSE	FALSE	FALSE	0.0212	0.7569	TRUE	0.00702	3.78966e-12	TRUE	TRUE	47.9619	3.43283e-09	9.15256e-05
rs1491664	3	171173627	A	G	A	G	-0.015346	0.0013	0.200884	0.1975	FALSE	FALSE	FALSE	0.0065	0.8366	TRUE	0.002395	1.54e-10	TRUE	TRUE	39.5044	3.9606e-08	7.56094e-05
rs1491765	17	73028923	A	G	A	G	-0.017265	-0.0065	0.293219	0.2949	FALSE	FALSE	FALSE	0.0056	0.2466	TRUE	0.002093	1.66994e-16	TRUE	TRUE	64.745	3.43772e-11	0.000123549
rs1493694	1	120526982	T	C	T	C	0.020046	0.0007	0.10785	0.1549	FALSE	FALSE	FALSE	0.0081	0.9318	TRUE	0.003045	4.77969e-11	TRUE	TRUE	40.4864	1.19827e-08	7.73292e-05
rs149453951	15	69583434	T	C	T	C	0.048621	-0.039	0.023606	0.0218	FALSE	FALSE	FALSE	0.0215	0.06979	TRUE	0.006697	4.04017e-13	TRUE	TRUE	54.8714	4.06842e-08	0.000108975
rs149984502	7	50539036	T	C	T	C	0.047879	-0.0125	0.018609	0.0163	FALSE	FALSE	FALSE	0.0219	0.5678	TRUE	0.007054	1.18005e-11	TRUE	TRUE	43.9222	1.70353e-08	8.37308e-05
rs1523178	13	50652456	C	A	C	A	-0.025694	0.0079	0.22113	0.2043	FALSE	FALSE	FALSE	0.0068	0.2473	TRUE	0.002292	3.86011e-29	TRUE	TRUE	118.974	3.23122e-20	0.000227408
rs1533065	8	22785768	T	C	T	C	0.01668	-0.0013	0.345231	0.3294	FALSE	FALSE	FALSE	0.0054	0.8095	TRUE	0.001987	4.94994e-17	TRUE	TRUE	66.0335	5.93779e-13	0.000125782
rs1533298	2	111616304	T	C	T	C	0.030959	-0.0016	0.715263	0.7113	FALSE	FALSE	FALSE	0.0056	0.7736	TRUE	0.002089	1.18987e-49	TRUE	TRUE	204.643	1.99154e-37	0.000390403
rs1611236	6	29748690	A	G	A	G	-0.04235	0.0058	0.322933	0.2975	FALSE	FALSE	FALSE	0.0072	0.4225	TRUE	0.002028	9.75888e-97	TRUE	TRUE	410.062	4.64528e-71	0.000784298
rs1637366	7	74360784	G	C	G	C	0.01416	0.0245	0.289361	0.2955	FALSE	TRUE	FALSE	0.0093	0.008704	TRUE	0.002205	1.40001e-10	TRUE	TRUE	39.61	1.02841e-05	8.24604e-05
rs1677490	16	9028541	C	G	C	G	0.015901	-0.0047	0.7912	0.7711	FALSE	TRUE	FALSE	0.0064	0.464	TRUE	0.002345	1.24997e-11	TRUE	TRUE	43.8555	2.80554e-08	8.35402e-05
rs16986308	22	28717032	A	G	A	G	-0.032274	-0.0068	0.116161	0.1366	FALSE	FALSE	FALSE	0.0079	0.3912	TRUE	0.002955	9.94947e-28	TRUE	TRUE	112.293	8.87564e-20	0.000213879
rs17005891	4	83547862	A	G	A	G	-0.024312	0.0133	0.184405	0.2256	FALSE	FALSE	FALSE	0.0062	0.03077	TRUE	0.001766	4.42996e-43	TRUE	TRUE	93.1767	6.16607e-28	0.000177795
rs17041439	12	101873240	C	A	C	A	0.040938	-0.0157	0.056517	0.0599	FALSE	FALSE	FALSE	0.011	0.1544	TRUE	0.004104	2.11009e-23	TRUE	TRUE	93.6673	1.22894e-15	0.00017873
rs17055818	5	157969475	C	T	C	T	-0.029726	0.0015	0.252258	0.3064	FALSE	FALSE	FALSE	0.0056	0.7833	TRUE	0.002177	2.14981e-42	TRUE	TRUE	174.573	5.02905e-32	0.000333349
rs17093026	20	34318911	T	C	T	C	-0.021868	0.0135	0.101478	0.0952	FALSE	FALSE	FALSE	0.0085	0.1122	TRUE	0.003134	3.12968e-12	TRUE	TRUE	45.7805	1.11563e-07	8.72065e-05
rs17138740	7	18224597	G	A	G	A	-0.01345	0.0101	0.214538	0.2339	FALSE	FALSE	FALSE	0.006	0.093	TRUE	0.002312	6.12999e-09	TRUE	TRUE	31.9199	2.12734e-05	6.09683e-05
rs17180155	8	105807849	C	T	C	T	-0.01113	0.0064	0.394048	0.356	FALSE	FALSE	FALSE	0.0054	0.2301	TRUE	0.001936	9.21001e-09	TRUE	TRUE	31.0544	9.30345e-06	5.91572e-05
rs17229044	16	11062936	T	C	T	C	-0.019172	0.0085	0.210111	0.1913	FALSE	FALSE	FALSE	0.0065	0.1877	TRUE	0.002326	1.77992e-16	TRUE	TRUE	64.0507	5.87124e-11	0.000122006
rs17366643	2	11344504	C	T	C	T	0.014557	0.002	0.537795	0.5205	FALSE	FALSE	FALSE	0.005	0.6943	TRUE	0.001889	1.3499e-14	TRUE	TRUE	55.2058	6.78656e-11	0.000105348
rs17507693	15	83793622	T	A	T	A	0.016236	0.0026	0.222733	0.2183	FALSE	TRUE	FALSE	0.0061	0.6755	TRUE	0.002275	9.86052e-13	TRUE	TRUE	47.915	1.80631e-09	9.12731e-05
rs175714	14	75981856	C	T	C	T	0.026141	0.0014	0.577477	0.5299	FALSE	FALSE	FALSE	0.0051	0.7886	TRUE	0.00193	9.20026e-42	TRUE	TRUE	174.638	1.62338e-31	0.000333472
rs17703261	4	88058337	T	A	T	A	0.009635	0.0098	0.188591	0.1701	FALSE	TRUE	FALSE	0.0073	0.1807	TRUE	0.001731	2.66999e-08	TRUE	TRUE	14.9142	2.71251e-05	2.84115e-05
rs17710008	6	153043035	A	G	A	G	0.020604	0.0143	0.18168	0.1521	FALSE	FALSE	FALSE	0.0071	0.04465	TRUE	0.002451	4.45041e-17	TRUE	TRUE	66.0914	2.18938e-10	0.00012623
rs1807669	22	42122926	T	C	T	C	-0.027074	0.001	0.793541	0.7535	FALSE	FALSE	FALSE	0.0062	0.8699	TRUE	0.002346	8.99912e-31	TRUE	TRUE	126.099	1.79484e-23	0.000240181
rs1822534	3	12266804	G	A	G	A	-0.034408	0.0034	0.393993	0.3585	FALSE	FALSE	FALSE	0.0055	0.5284	TRUE	0.001932	7.21938e-71	TRUE	TRUE	296.925	2.39769e-52	0.000565347
rs187856913	15	90555181	A	G	A	G	0.048221	-0.0079	0.038815	0.0502	FALSE	FALSE	FALSE	0.0137	0.5645	TRUE	0.005006	6.24022e-22	TRUE	TRUE	91.0907	4.77986e-16	0.000173504
rs1883801	20	10647679	G	A	G	A	-0.017015	0.0025	0.195421	0.1773	FALSE	FALSE	FALSE	0.0068	0.71	TRUE	0.002443	3.39e-12	TRUE	TRUE	47.7932	3.78995e-09	9.10403e-05
rs1893033	11	119089055	T	C	T	C	-0.028193	0.0001	0.074578	0.1068	FALSE	FALSE	FALSE	0.0097	0.9923	TRUE	0.003607	5.70033e-15	TRUE	TRUE	57.3938	9.53867e-12	0.000109714
rs1893592	21	43855067	C	A	C	A	0.014656	-0.0051	0.295994	0.2803	FALSE	FALSE	FALSE	0.0056	0.3626	TRUE	0.002084	2.1301e-12	TRUE	TRUE	46.8696	1.27921e-08	8.952e-05
rs1894692	1	169467654	A	G	A	G	-0.037559	-0.0153	0.978082	0.9747	FALSE	FALSE	FALSE	0.0187	0.4126	TRUE	0.006572	1.12001e-08	TRUE	TRUE	31.7508	4.58794e-06	6.04831e-05
rs1923403	10	4160744	G	A	G	A	0.020005	0.0104	0.922075	0.9039	FALSE	FALSE	FALSE	0.0089	0.2452	TRUE	0.003543	1.68e-08	TRUE	TRUE	30.1903	1.35257e-05	5.75109e-05
rs1966865	14	64975861	A	G	A	G	0.027118	-0.0008	0.317295	0.291	FALSE	FALSE	FALSE	0.0055	0.8868	TRUE	0.002032	1.35988e-40	TRUE	TRUE	167.291	6.18802e-31	0.000318597
rs1971429	9	33776182	A	C	A	C	0.012768	-0.0068	0.728952	0.723	FALSE	FALSE	FALSE	0.0056	0.2232	TRUE	0.002127	2.01002e-09	TRUE	TRUE	33.8175	3.48651e-06	6.442e-05
rs1976055	2	111787853	A	C	A	C	-0.017162	-0.0058	0.156208	0.1518	FALSE	FALSE	FALSE	0.0071	0.4114	TRUE	0.002597	4.05042e-11	TRUE	TRUE	40.6867	8.1431e-08	7.76434e-05
rs1991431	3	141133450	A	G	A	G	0.023776	0.0053	0.440507	0.426	FALSE	FALSE	FALSE	0.0051	0.3013	TRUE	0.001903	8.91046e-36	TRUE	TRUE	146.307	2.89422e-25	0.000278647
rs2055101	8	119886923	T	C	T	C	-0.013407	0.0107	0.527164	0.5111	FALSE	FALSE	FALSE	0.0053	0.04288	TRUE	0.001901	1.83992e-12	TRUE	TRUE	46.9569	2.4258e-07	8.96086e-05
rs2057340	14	35848774	G	A	G	A	0.013805	0.0096	0.65339	0.6885	FALSE	FALSE	FALSE	0.0056	0.08717	TRUE	0.001995	4.66015e-12	TRUE	TRUE	45.3153	2.05103e-07	8.6321e-05
rs2065500	9	22145694	G	A	G	A	-0.04804	0.01	0.159764	0.2591	FALSE	FALSE	FALSE	0.0065	0.1258	TRUE	0.002582	3.29003e-77	TRUE	TRUE	324.576	5.12471e-54	0.000619607
rs2068485	12	1868527	G	T	G	T	0.010843	0.0035	0.446837	0.4624	FALSE	FALSE	FALSE	0.0051	0.4877	TRUE	0.001945	2.55e-08	TRUE	TRUE	30.5105	6.03584e-06	5.81207e-05
rs2070745	19	52249947	G	C	G	C	-0.016487	0.0007	0.366758	0.3934	FALSE	TRUE	FALSE	0.0054	0.8978	TRUE	0.002024	3.94003e-16	TRUE	TRUE	66.147	1.90653e-12	0.000126259
rs2089979	3	196501413	G	A	G	A	-0.034539	0.0039	0.414403	0.3888	FALSE	FALSE	FALSE	0.0052	0.4508	TRUE	0.001922	4.10015e-72	TRUE	TRUE	303.287	6.92447e-53	0.00057899
rs2100139	3	108504265	C	T	C	T	0.015201	-0.0016	0.65839	0.5907	FALSE	FALSE	FALSE	0.0054	0.7704	TRUE	0.00199	2.32006e-14	TRUE	TRUE	54.4212	7.12952e-11	0.000103941
rs2145270	20	6621685	T	C	T	C	-0.010827	-0.0039	0.618853	0.6499	FALSE	FALSE	FALSE	0.0055	0.4775	TRUE	0.001946	2.69998e-08	TRUE	TRUE	29.0038	6.63946e-06	5.53001e-05
rs2161118	5	172675594	C	T	C	T	0.011343	-0.0153	0.327972	0.3748	FALSE	FALSE	FALSE	0.0056	0.005828	TRUE	0.002075	4.74002e-08	TRUE	TRUE	29.712	0.000600487	5.67166e-05
rs2180369	14	93516465	C	T	C	T	0.020125	-0.0009	0.110884	0.1165	FALSE	FALSE	FALSE	0.0079	0.9076	TRUE	0.003138	1.47001e-10	TRUE	TRUE	38.3389	2.18694e-08	7.986e-05
rs2230604	20	49196284	T	C	T	C	0.030004	-0.0114	0.084354	0.1244	FALSE	FALSE	FALSE	0.008	0.1568	TRUE	0.003451	3.65006e-18	TRUE	TRUE	72.8135	5.71266e-12	0.000139066
rs2270968	3	182755209	G	T	G	T	-0.012829	-0.002	0.738399	0.6492	FALSE	FALSE	FALSE	0.0056	0.728	TRUE	0.002149	2.45997e-09	TRUE	TRUE	33.2895	4.84211e-07	6.35837e-05
rs2273215	6	170586082	A	G	A	G	-0.014956	-0.003	0.458202	0.4313	FALSE	FALSE	FALSE	0.0051	0.5579	TRUE	0.001984	5.03965e-14	TRUE	TRUE	53.3696	1.98523e-10	0.000111059
rs2275902	1	79357360	C	G	C	G	-0.016113	0.0034	0.297647	0.2836	FALSE	TRUE	FALSE	0.0056	0.5447	TRUE	0.002059	5.22035e-15	TRUE	TRUE	56.9376	6.69719e-11	0.000108552
rs2276566	2	234395159	C	G	C	G	-0.025247	0.0038	0.100134	0.112	FALSE	TRUE	FALSE	0.0085	0.6545	TRUE	0.003159	1.39991e-15	TRUE	TRUE	60.1969	1.46216e-11	0.000114871
rs2282680	4	72608364	T	C	T	C	-0.013672	0.0018	0.289428	0.264	FALSE	FALSE	FALSE	0.0057	0.7568	TRUE	0.002079	4.97966e-11	TRUE	TRUE	40.3612	2.4093e-08	7.68852e-05
rs2282718	1	25241056	A	G	A	G	-0.017559	-0.0009	0.372092	0.3834	FALSE	FALSE	FALSE	0.0055	0.8771	TRUE	0.002016	3.25012e-18	TRUE	TRUE	75.2775	5.52017e-14	0.000144071
rs2291900	3	170825920	A	G	A	G	0.016877	0.0009	0.29054	0.2901	FALSE	FALSE	FALSE	0.0057	0.8808	TRUE	0.002114	1.49005e-15	TRUE	TRUE	61.4802	5.72641e-12	0.000117423
rs2294081	11	193863	C	T	C	T	0.015641	0.0102	0.480733	0.526	FALSE	FALSE	FALSE	0.0129	0.4314	TRUE	0.002013	8.30042e-15	TRUE	TRUE	58.0376	9.11184e-11	0.000122139
rs2294421	6	11753146	C	T	C	T	-0.010721	-0.0052	0.431921	0.3938	FALSE	FALSE	FALSE	0.0052	0.3126	TRUE	0.001911	2.07e-08	TRUE	TRUE	29.6095	1.07076e-05	5.64045e-05
rs2294630	1	19981791	G	A	G	A	0.012992	-0.0035	0.493105	0.4877	FALSE	FALSE	FALSE	0.0052	0.5029	TRUE	0.001899	8.1508e-12	TRUE	TRUE	43.9394	1.67248e-08	8.438e-05
rs2294752	1	40879952	G	T	G	T	0.012451	0.0042	0.238115	0.2496	FALSE	FALSE	FALSE	0.0058	0.4736	TRUE	0.002215	1.94998e-08	TRUE	TRUE	29.475	5.40667e-06	5.6249e-05
rs2294861	6	53136516	T	C	T	C	0.019028	-0.0064	0.294117	0.29	FALSE	FALSE	FALSE	0.0056	0.2502	TRUE	0.002069	3.83972e-20	TRUE	TRUE	78.9269	8.67249e-14	0.000150338
rs2295797	9	35722282	C	T	C	T	0.020015	-0.0115	0.295417	0.2867	FALSE	FALSE	FALSE	0.0056	0.0399	TRUE	0.002073	4.98999e-22	TRUE	TRUE	87.553	1.22981e-13	0.000166767
rs2297508	17	17715317	G	C	G	C	-0.022432	-0.0158	0.647622	0.5803	FALSE	TRUE	FALSE	0.0053	0.002653	TRUE	0.002068	2.19989e-27	TRUE	TRUE	110.595	3.89511e-16	0.000229666
rs2298552	11	60264947	T	C	T	C	0.016509	0.0046	0.52553	0.5443	FALSE	FALSE	FALSE	0.005	0.3568	TRUE	0.001891	2.71019e-18	TRUE	TRUE	71.1653	7.77838e-13	0.000135918
rs2298979	4	110838126	A	G	A	G	-0.019569	0.001	0.405953	0.4444	FALSE	FALSE	FALSE	0.0051	0.8442	TRUE	0.001926	3.19963e-24	TRUE	TRUE	96.9694	1.89367e-18	0.000184699
rs2313532	9	133635321	A	G	A	G	-0.014305	0.0074	0.40082	0.4436	FALSE	FALSE	FALSE	0.0051	0.1475	TRUE	0.001943	1.86982e-13	TRUE	TRUE	51.5985	1.13358e-08	9.82907e-05
rs2322830	3	4745230	C	T	C	T	-0.0107	-0.0102	0.580473	0.5332	FALSE	FALSE	FALSE	0.0052	0.05258	TRUE	0.001916	2.42003e-08	TRUE	TRUE	29.2721	9.25474e-05	5.57621e-05
rs2327531	6	135048564	G	A	G	A	0.016613	-0.002	0.20699	0.2	FALSE	FALSE	FALSE	0.0065	0.7546	TRUE	0.002328	9.92887e-13	TRUE	TRUE	47.5648	1.26416e-09	9.06054e-05
rs2347784	7	6524843	G	C	G	C	0.028115	-0.0059	0.268157	0.298	FALSE	TRUE	FALSE	0.0056	0.2938	TRUE	0.002154	6.95024e-39	TRUE	TRUE	162.516	1.62162e-27	0.000310251
rs2369391	12	751609	C	A	C	A	-0.016986	0.0068	0.494127	0.4706	FALSE	FALSE	FALSE	0.005	0.1804	TRUE	0.001914	7.43019e-19	TRUE	TRUE	75.3176	1.45282e-12	0.000144242
rs2403246	11	18101078	G	C	G	C	0.011959	0.0079	0.414485	0.3886	FALSE	TRUE	FALSE	0.0052	0.127	TRUE	0.00192	4.81005e-10	TRUE	TRUE	36.4397	2.76542e-06	6.94171e-05
rs2412544	15	40949526	T	C	T	C	-0.016169	0.0142	0.393588	0.3987	FALSE	FALSE	FALSE	0.0051	0.005625	TRUE	0.001949	1.13006e-16	TRUE	TRUE	65.342	4.24052e-09	0.000124798
rs2442718	6	31322402	T	C	T	C	-0.028563	0.0177	0.369727	0.2977	FALSE	FALSE	FALSE	0.0069	0.01039	TRUE	0.001961	5.38022e-48	TRUE	TRUE	199.254	2.39546e-30	0.000380231
rs2453582	17	19439066	T	C	T	C	0.017742	-0.0076	0.391346	0.3462	FALSE	FALSE	FALSE	0.0055	0.1626	TRUE	0.001989	4.87978e-19	TRUE	TRUE	78.5859	1.21529e-12	0.000149957
rs2453628	8	101139413	A	G	A	G	0.010777	-0.0047	0.52576	0.5759	FALSE	FALSE	FALSE	0.0051	0.3582	TRUE	0.001898	1.38998e-08	TRUE	TRUE	30.4037	6.79532e-06	5.79177e-05
rs2462017	10	30486133	A	G	A	G	0.013995	0.0101	0.652335	0.5972	FALSE	FALSE	FALSE	0.0055	0.06277	TRUE	0.002002	2.87012e-12	TRUE	TRUE	46.6379	2.03032e-07	8.88398e-05
rs246524	5	52272953	C	G	C	G	0.012404	-0.0074	0.318481	0.3438	FALSE	TRUE	FALSE	0.0052	0.1561	TRUE	0.002022	8.79002e-10	TRUE	TRUE	35.0618	3.27956e-06	6.67905e-05
rs247557	5	88710112	G	T	G	T	-0.010997	0.001	0.52424	0.5097	FALSE	FALSE	FALSE	0.005	0.8399	TRUE	0.00189	6.05006e-09	TRUE	TRUE	31.6675	6.50172e-07	6.03249e-05
rs247826	16	84582965	T	C	T	C	0.038651	-0.0038	0.220693	0.2247	FALSE	FALSE	FALSE	0.0062	0.5359	TRUE	0.002294	1.18987e-63	TRUE	TRUE	269.154	5.526e-47	0.000513864
rs2489279	1	182144119	G	C	G	C	0.017602	-0.0035	0.333667	0.3093	FALSE	TRUE	FALSE	0.0054	0.5156	TRUE	0.001997	1.27997e-18	TRUE	TRUE	72.3246	1.72657e-13	0.000137771
rs251391	5	127538116	T	C	T	C	0.019773	-0.0107	0.747429	0.7137	FALSE	FALSE	FALSE	0.0059	0.06795	TRUE	0.002179	1.21004e-19	TRUE	TRUE	77.4973	2.14593e-12	0.000147614
rs251398	5	67509801	C	T	C	T	-0.017302	-0.001	0.446922	0.4724	FALSE	FALSE	FALSE	0.0051	0.8419	TRUE	0.001922	2.39001e-19	TRUE	TRUE	77.6958	8.94171e-15	0.000147993
rs2542573	2	54046646	C	T	C	T	-0.014819	-0.0028	0.330988	0.3121	FALSE	FALSE	FALSE	0.0056	0.6102	TRUE	0.002005	1.51985e-13	TRUE	TRUE	50.9203	5.5656e-10	9.72555e-05
rs2548256	5	100148462	T	G	T	G	0.014003	-0.0067	0.62009	0.6159	FALSE	FALSE	FALSE	0.0051	0.1918	TRUE	0.001946	6.48933e-13	TRUE	TRUE	48.4	1.76659e-08	9.23863e-05
rs2569693	19	10399904	T	C	T	C	-0.042002	-0.0062	0.384414	0.3703	FALSE	FALSE	FALSE	0.0052	0.2342	TRUE	0.002018	3.3597e-96	TRUE	TRUE	401.14	1.17988e-70	0.000834945
rs259981	20	57748369	A	T	A	T	-0.027105	-0.0003	0.360441	0.3767	FALSE	TRUE	FALSE	0.0053	0.9527	TRUE	0.001992	3.91021e-42	TRUE	TRUE	177.544	2.44905e-32	0.000338722
rs2665960	17	74024711	G	A	G	A	0.012196	-0.0076	0.668615	0.6819	FALSE	FALSE	FALSE	0.0059	0.1994	TRUE	0.002071	4.02995e-09	TRUE	TRUE	34.5395	6.60789e-06	6.59134e-05
rs2710804	7	36084529	C	T	C	T	0.013802	-0.0099	0.376124	0.3423	FALSE	FALSE	FALSE	0.0054	0.06494	TRUE	0.001953	1.63005e-12	TRUE	TRUE	46.8074	1.38168e-07	8.94012e-05
rs2727487	7	129513820	C	A	C	A	-0.012631	0.0027	0.629239	0.6254	FALSE	FALSE	FALSE	0.0052	0.6031	TRUE	0.001955	1.07999e-10	TRUE	TRUE	39.0787	7.46897e-08	7.44415e-05
rs2738783	20	62308612	G	T	G	T	-0.015649	0.0154	0.78963	0.803	FALSE	FALSE	FALSE	0.0073	0.03352	TRUE	0.00243	1.24e-10	TRUE	TRUE	39.1733	2.96836e-06	8.13599e-05
rs2755253	1	67470843	T	C	T	C	-0.030903	0.0123	0.70898	0.6881	FALSE	FALSE	FALSE	0.0056	0.02709	TRUE	0.002072	2.87012e-50	TRUE	TRUE	206.944	8.34755e-33	0.000394083
rs2807303	9	82187095	A	G	A	G	0.021641	0.0149	0.346234	0.3468	FALSE	FALSE	FALSE	0.0053	0.005094	TRUE	0.001999	2.78997e-27	TRUE	TRUE	111.313	7.41584e-16	0.00021202
rs2847468	13	110928439	T	C	T	C	-0.011935	0.0014	0.26371	0.2804	FALSE	FALSE	FALSE	0.0056	0.8012	TRUE	0.002151	2.94002e-08	TRUE	TRUE	28.9857	2.3939e-06	5.53159e-05
rs28533432	12	123873242	T	C	T	C	-0.025074	-0.0081	0.699647	0.6766	FALSE	FALSE	FALSE	0.0058	0.1606	TRUE	0.002098	7.16968e-33	TRUE	TRUE	138.364	2.0091e-22	0.000264234
rs28539372	15	91021412	A	T	A	T	0.038051	0.0063	0.319096	0.3453	FALSE	TRUE	FALSE	0.0053	0.2358	TRUE	0.002032	3.37987e-78	TRUE	TRUE	330.471	7.441e-56	0.000629172
rs2853951	6	31236115	T	C	T	C	0.075987	-0.0036	0.597093	0.6447	FALSE	FALSE	FALSE	0.006	0.5417	TRUE	0.001929	1e-200	TRUE	TRUE	1459.36	4.48488e-254	0.00277815
rs28588745	8	10647044	T	A	T	A	0.02245	-0.014	0.205718	0.1926	FALSE	TRUE	FALSE	0.0068	0.04046	TRUE	0.002348	1.24997e-21	TRUE	TRUE	85.9876	2.18522e-13	0.000164706
rs28710104	5	54879845	G	A	G	A	-0.014333	0.0026	0.683305	0.6618	FALSE	FALSE	FALSE	0.0053	0.6276	TRUE	0.002031	1.74985e-12	TRUE	TRUE	46.6756	3.35047e-09	8.89119e-05
rs2908425	7	5569327	A	G	A	G	0.014205	-0.0059	0.332187	0.335	FALSE	FALSE	FALSE	0.0054	0.2761	TRUE	0.002044	3.78007e-12	TRUE	TRUE	46.9978	3.29509e-08	8.95262e-05
rs2910580	5	57527886	A	T	A	T	-0.013889	0.0034	0.659076	0.6524	FALSE	TRUE	FALSE	0.0053	0.5142	TRUE	0.001996	3.57026e-12	TRUE	TRUE	45.5088	8.74246e-09	8.66892e-05
rs2980821	8	40028306	A	C	A	C	-0.013245	-0.0071	0.425051	0.4304	FALSE	FALSE	FALSE	0.0051	0.1642	TRUE	0.001916	4.9705e-12	TRUE	TRUE	44.8921	8.84901e-08	8.57441e-05
rs2980888	8	126507308	C	T	C	T	-0.01534	-0.0175	0.697079	0.7081	FALSE	FALSE	FALSE	0.0055	0.001598	TRUE	0.002067	1.21004e-13	TRUE	TRUE	51.9702	8.70524e-07	9.93784e-05
rs2992263	10	26741207	A	G	A	G	-0.020286	-0.0011	0.610009	0.6499	FALSE	FALSE	FALSE	0.0054	0.839	TRUE	0.001941	1.58016e-25	TRUE	TRUE	102.589	1.95718e-19	0.0001958
rs3012415	6	170489464	T	C	T	C	0.014327	-0.0088	0.822853	0.8126	FALSE	FALSE	FALSE	0.0066	0.1829	TRUE	0.002574	2.65003e-08	TRUE	TRUE	28.8115	1.94648e-05	5.98407e-05
rs304154	5	88120416	C	T	C	T	0.011965	0.0011	0.307959	0.3518	FALSE	FALSE	FALSE	0.0053	0.8353	TRUE	0.002045	5e-09	TRUE	TRUE	32.033	5.72747e-07	6.10211e-05
rs309375	4	123681156	A	C	A	C	0.019206	-0.0025	0.574699	0.5498	FALSE	FALSE	FALSE	0.0055	0.6466	TRUE	0.001951	7.83971e-23	TRUE	TRUE	94.6694	6.20952e-17	0.000180319
rs3118469	10	6101129	T	A	T	A	0.029198	-0.0003	0.299989	0.3109	FALSE	TRUE	FALSE	0.0054	0.9521	TRUE	0.00206	1.50003e-45	TRUE	TRUE	188.016	6.14437e-35	0.000358052
rs3134754	6	31216329	G	A	G	A	-0.050449	-0.0016	0.445616	0.4183	FALSE	FALSE	FALSE	0.0053	0.7636	TRUE	0.001903	8.66962e-155	TRUE	TRUE	659.556	9.44599e-117	0.0012575
rs3136685	17	38719799	T	C	T	C	-0.020315	0.0104	0.16434	0.214	FALSE	FALSE	FALSE	0.0066	0.1175	TRUE	0.002708	6.51028e-14	TRUE	TRUE	59.2273	7.69239e-09	0.000113354
rs332507	3	124435110	C	T	C	T	-0.01527	0.0039	0.222163	0.2192	FALSE	FALSE	FALSE	0.0061	0.5266	TRUE	0.002298	3.12033e-11	TRUE	TRUE	42.2297	4.19036e-08	8.05876e-05
rs34025077	15	70033578	G	A	G	A	-0.032806	0.0101	0.101398	0.0824	FALSE	FALSE	FALSE	0.0095	0.2882	TRUE	0.003133	1.24997e-25	TRUE	TRUE	102.97	7.31527e-18	0.000196125
rs34030812	2	144248905	C	T	C	T	-0.018195	0.0071	0.367406	0.3758	FALSE	FALSE	FALSE	0.0052	0.1738	TRUE	0.001956	1.49005e-20	TRUE	TRUE	80.6465	9.70327e-14	0.000153888
rs34140544	16	4105786	C	G	C	G	0.017044	0.0032	0.648484	0.6138	FALSE	TRUE	FALSE	0.0055	0.5611	TRUE	0.001996	1.39991e-17	TRUE	TRUE	69.525	8.00943e-13	0.000132439
rs34323943	20	52192637	C	T	C	T	0.022339	-0.0086	0.110592	0.1144	FALSE	FALSE	FALSE	0.0085	0.3112	TRUE	0.00304	2.08018e-13	TRUE	TRUE	51.3993	3.32314e-09	9.81708e-05
rs34499378	4	102722182	A	G	A	G	0.011141	0.0025	0.329853	0.3022	FALSE	FALSE	FALSE	0.0055	0.653	TRUE	0.002015	3.27002e-08	TRUE	TRUE	28.806	4.2522e-06	5.48743e-05
rs34662054	11	68908815	C	G	C	G	0.014295	0.0006	0.299106	0.2841	FALSE	TRUE	FALSE	0.0058	0.9126	TRUE	0.002067	4.79954e-12	TRUE	TRUE	44.9786	2.23496e-09	8.56793e-05
rs34664889	10	94515203	A	C	A	C	0.020387	0.0168	0.159961	0.1632	FALSE	FALSE	FALSE	0.0071	0.01809	TRUE	0.002574	2.47002e-15	TRUE	TRUE	58.6393	9.03347e-09	0.000111699
rs34850939	3	47063910	A	G	A	G	0.048075	-0.004	0.346116	0.329	FALSE	FALSE	FALSE	0.0054	0.4674	TRUE	0.002086	1.6293e-117	TRUE	TRUE	549.702	1.18702e-86	0.00104614
rs35010780	9	86499923	A	G	A	G	-0.021308	0.0033	0.130713	0.1367	FALSE	FALSE	FALSE	0.0082	0.6879	TRUE	0.002875	1.29987e-13	TRUE	TRUE	54.0556	3.67353e-10	0.00010318
rs35114152	7	150294476	G	A	G	A	0.024676	-0.0143	0.225583	0.2477	FALSE	FALSE	FALSE	0.0058	0.01389	TRUE	0.00227	1.72982e-27	TRUE	TRUE	111.698	1.32223e-16	0.000212746
rs35121828	7	23634985	A	G	A	G	0.013147	0.0191	0.258961	0.2301	FALSE	FALSE	FALSE	0.0063	0.002537	TRUE	0.002162	1.22e-09	TRUE	TRUE	34.8241	0.000134392	6.63374e-05
rs35186877	17	4625892	A	G	A	G	0.031862	-0.003	0.213822	0.1964	FALSE	FALSE	FALSE	0.0071	0.6681	TRUE	0.002332	1.93999e-42	TRUE	TRUE	178.852	1.14074e-31	0.00034131
rs35345753	7	22740513	G	C	G	C	-0.026515	-0.0103	0.207147	0.1822	FALSE	TRUE	FALSE	0.0068	0.1287	TRUE	0.002334	6.95024e-30	TRUE	TRUE	121.248	4.99615e-20	0.000230932
rs35592432	3	71355240	C	G	C	G	0.108539	0.0281	0.027317	0.0264	FALSE	TRUE	FALSE	0.019	0.138	TRUE	0.006203	1.67996e-68	TRUE	TRUE	327.667	6.78427e-48	0.000626046
rs360017	5	173207353	G	A	G	A	-0.021106	0.0068	0.775253	0.7802	FALSE	FALSE	FALSE	0.0066	0.301	TRUE	0.002273	1.69005e-20	TRUE	TRUE	81.351	3.09466e-14	0.000155231
rs36084354	19	1079959	A	G	A	G	-0.060717	0.0013	0.091708	0.0932	FALSE	FALSE	FALSE	0.0098	0.8961	TRUE	0.003409	6.59933e-71	TRUE	TRUE	295.004	4.70664e-55	0.000614163
rs36108061	12	14409191	G	C	G	C	-0.025308	0.0055	0.057188	0.0481	FALSE	TRUE	FALSE	0.0128	0.6676	TRUE	0.004077	5.54e-10	TRUE	TRUE	36.2576	1.96711e-07	6.90678e-05
rs3731211	9	21986847	A	T	A	T	0.043598	-0.0143	0.719794	0.7412	FALSE	TRUE	FALSE	0.0057	0.01164	TRUE	0.002107	5.14044e-95	TRUE	TRUE	402.786	1.978e-63	0.000766741
rs3735485	7	45009341	G	A	G	A	0.044361	0.0025	0.844816	0.8568	FALSE	FALSE	FALSE	0.0074	0.7366	TRUE	0.002643	3.55959e-63	TRUE	TRUE	270.757	1.86014e-47	0.000515991
rs3739756	9	98775235	C	T	C	T	-0.031845	-0.0002	0.036302	0.0759	FALSE	FALSE	FALSE	0.0124	0.9853	TRUE	0.005047	2.87998e-10	TRUE	TRUE	37.2481	3.92984e-08	7.09552e-05
rs3744399	17	7154582	C	T	C	T	-0.022072	0.0062	0.143155	0.1308	FALSE	FALSE	FALSE	0.0078	0.4226	TRUE	0.002716	4.60999e-16	TRUE	TRUE	62.6125	2.0969e-11	0.000119515
rs3760456	17	27948844	T	C	T	C	-0.01472	0.0166	0.439121	0.4293	FALSE	FALSE	FALSE	0.0051	0.001072	TRUE	0.001911	1.39991e-14	TRUE	TRUE	56.0314	3.00415e-07	0.000106733
rs3761846	9	123689597	T	C	T	C	0.020501	-0.0078	0.569525	0.5392	FALSE	FALSE	FALSE	0.005	0.1203	TRUE	0.001907	6.26037e-27	TRUE	TRUE	108.199	7.29733e-18	0.000206082
rs3797727	5	111079024	A	T	A	T	0.019727	0.0067	0.112161	0.1443	FALSE	TRUE	FALSE	0.0075	0.3713	TRUE	0.002999	4.93969e-11	TRUE	TRUE	40.5773	1.15373e-07	7.75047e-05
rs3810818	16	4432029	C	A	C	A	-0.018248	-0.0074	0.773356	0.7695	FALSE	FALSE	FALSE	0.006	0.2149	TRUE	0.002353	9.13061e-15	TRUE	TRUE	56.0414	4.12435e-10	0.00011673
rs3812316	7	73020337	G	C	G	C	-0.016662	0.002	0.127464	0.1195	FALSE	TRUE	FALSE	0.0078	0.7938	TRUE	0.002841	4.62999e-09	TRUE	TRUE	32.3886	6.06812e-07	6.17526e-05
rs3812849	13	74701736	C	A	C	A	0.04349	0.0036	0.266158	0.2739	FALSE	FALSE	FALSE	0.0059	0.5429	TRUE	0.002142	1.32008e-91	TRUE	TRUE	388.118	7.7967e-68	0.000738841
rs3848132	15	51106727	A	T	A	T	-0.011769	0.0185	0.292109	0.3109	FALSE	TRUE	FALSE	0.0054	0.0006594	TRUE	0.002084	1.66001e-08	TRUE	TRUE	30.0702	0.00116547	5.72823e-05
rs3851820	18	20461322	T	A	T	A	-0.017551	0.0004	0.744961	0.6806	FALSE	TRUE	FALSE	0.0056	0.9428	TRUE	0.002175	7.37055e-16	TRUE	TRUE	61.4491	2.5362e-12	0.000117051
rs3992621	5	118530823	C	T	C	T	-0.010384	-0.0096	0.535606	0.5438	FALSE	FALSE	FALSE	0.0054	0.07503	TRUE	0.001894	4.31003e-08	TRUE	TRUE	28.1582	9.21493e-05	5.36403e-05
rs41267765	6	159462424	T	C	T	C	-0.046076	-0.0093	0.021741	0.0279	FALSE	FALSE	FALSE	0.0175	0.5937	TRUE	0.006484	1.23994e-12	TRUE	TRUE	47.2808	2.8783e-09	9.03052e-05
rs4129560	15	81978452	A	C	A	C	-0.011182	-0.0009	0.369955	0.3463	FALSE	FALSE	FALSE	0.0055	0.8696	TRUE	0.001961	1.21001e-08	TRUE	TRUE	30.5986	9.97851e-07	5.82894e-05
rs41317270	10	98369755	T	C	T	C	-0.018469	0.0112	0.177256	0.1507	FALSE	FALSE	FALSE	0.0072	0.1209	TRUE	0.002479	9.81974e-14	TRUE	TRUE	52.2297	9.762e-09	9.94907e-05
rs4149569	12	6452468	G	C	G	C	-0.020782	-0.004	0.41411	0.4034	FALSE	TRUE	FALSE	0.0053	0.4442	TRUE	0.001954	2.23975e-26	TRUE	TRUE	109.805	5.24986e-19	0.000209574
rs419470	5	16625591	G	A	G	A	0.014977	-0.0011	0.716626	0.7119	FALSE	FALSE	FALSE	0.0055	0.8487	TRUE	0.002097	9.49948e-13	TRUE	TRUE	47.8261	8.79991e-10	9.11029e-05
rs4319365	1	56907720	A	G	A	G	-0.01934	0.0027	0.544871	0.5216	FALSE	FALSE	FALSE	0.005	0.5965	TRUE	0.001904	3.25987e-24	TRUE	TRUE	97.3965	8.50386e-18	0.000185512
rs4368798	6	26593471	G	A	G	A	0.012354	0.0029	0.426501	0.4504	FALSE	FALSE	FALSE	0.0051	0.5719	TRUE	0.001912	1.06999e-10	TRUE	TRUE	39.0087	8.3499e-08	7.46617e-05
rs4406174	5	1519079	T	C	T	C	0.018355	0.0064	0.101238	0.1285	FALSE	FALSE	FALSE	0.0079	0.4193	TRUE	0.003281	2.27002e-08	TRUE	TRUE	29.2594	5.36999e-06	6.13094e-05
rs4407213	2	25541636	C	G	C	G	0.042486	-0.0044	0.031639	0.0259	FALSE	TRUE	FALSE	0.0215	0.8387	TRUE	0.005522	1.49005e-14	TRUE	TRUE	57.8771	3.80648e-11	0.000110607
rs4411786	20	1930897	C	T	C	T	-0.045103	0.004	0.265295	0.3565	FALSE	FALSE	FALSE	0.0056	0.4703	TRUE	0.002147	6.38999e-98	TRUE	TRUE	416.602	3.60479e-72	0.000793018
rs444613	5	150546885	G	A	G	A	0.015352	0.0006	0.42489	0.3908	FALSE	FALSE	FALSE	0.0053	0.9038	TRUE	0.001911	1e-15	TRUE	TRUE	60.4681	3.66567e-12	0.000115183
rs4530278	19	33752994	T	G	T	G	0.017139	0.011	0.598216	0.5726	FALSE	FALSE	FALSE	0.0051	0.03149	TRUE	0.00198	5.23962e-18	TRUE	TRUE	74.1311	8.47564e-11	0.000141206
rs45528934	14	23793305	T	C	T	C	-0.020532	-0.0022	0.161765	0.1394	FALSE	FALSE	FALSE	0.0075	0.7722	TRUE	0.00258	1.85012e-15	TRUE	TRUE	59.9109	1.06665e-11	0.000114325
rs4578474	12	4346821	G	A	G	A	-0.012404	0.0045	0.265376	0.283	FALSE	FALSE	FALSE	0.0056	0.4182	TRUE	0.002144	7.46999e-09	TRUE	TRUE	31.4918	3.29722e-06	5.99902e-05
rs4619033	1	204269242	G	A	G	A	-0.019043	0.0082	0.267859	0.2514	FALSE	FALSE	FALSE	0.0059	0.1631	TRUE	0.002139	5.7306e-19	TRUE	TRUE	74.4726	1.38392e-12	0.000142233
rs464609	5	34654477	A	G	A	G	0.011801	0.0003	0.544347	0.5092	FALSE	FALSE	FALSE	0.0051	0.9475	TRUE	0.001899	5.30005e-10	TRUE	TRUE	36.1692	6.98017e-08	6.9084e-05
rs4660128	1	236087992	C	T	C	T	-0.024767	-0.0072	0.896961	0.8996	FALSE	FALSE	FALSE	0.0093	0.442	TRUE	0.003138	3.12033e-15	TRUE	TRUE	59.5243	7.86914e-11	0.000113384
rs4685105	3	14320176	G	A	G	A	-0.010734	0.0012	0.414708	0.4055	FALSE	FALSE	FALSE	0.0052	0.8099	TRUE	0.00194	3.21004e-08	TRUE	TRUE	29.3094	2.44377e-06	5.5933e-05
rs4696314	4	153005716	C	T	C	T	0.014209	-0.0086	0.515076	0.5115	FALSE	FALSE	FALSE	0.0054	0.1098	TRUE	0.001906	9.33039e-14	TRUE	TRUE	52.6967	1.02911e-08	0.000100856
rs4714431	6	41168337	C	A	C	A	-0.010808	0.0024	0.371057	0.3556	FALSE	FALSE	FALSE	0.0052	0.6517	TRUE	0.001969	4.15002e-08	TRUE	TRUE	28.5449	5.06307e-06	5.45221e-05
rs4718976	7	70113409	C	T	C	T	-0.017869	0.0089	0.694537	0.6566	FALSE	FALSE	FALSE	0.0053	0.09729	TRUE	0.002085	1.10002e-17	TRUE	TRUE	70.9376	2.85008e-11	0.000135483
rs4737010	8	41630447	A	G	A	G	0.026819	-0.0118	0.228863	0.2914	FALSE	FALSE	FALSE	0.0057	0.03944	TRUE	0.002264	2.47002e-32	TRUE	TRUE	133.297	1.21381e-20	0.000253876
rs4760278	12	57771153	A	C	A	C	-0.014029	0.0147	0.222685	0.2126	FALSE	FALSE	FALSE	0.0063	0.01968	TRUE	0.002269	6.47993e-10	TRUE	TRUE	35.7675	2.14654e-05	6.81352e-05
rs4789294	17	74419177	G	A	G	A	0.02652	0.0036	0.219391	0.2884	FALSE	FALSE	FALSE	0.0059	0.5464	TRUE	0.002301	1.05003e-30	TRUE	TRUE	126.481	1.82938e-22	0.000240896
rs4805881	19	33896432	C	A	C	A	-0.015028	0.0079	0.665288	0.6376	FALSE	FALSE	FALSE	0.0053	0.1336	TRUE	0.00203	1.40994e-13	TRUE	TRUE	52.802	1.03161e-08	0.00010058
rs4812804	20	42852273	T	C	T	C	0.013444	-0.0013	0.198107	0.2933	FALSE	FALSE	FALSE	0.006	0.8246	TRUE	0.002397	2.1e-08	TRUE	TRUE	30.0648	1.69945e-06	5.74253e-05
rs4833031	4	38292186	C	T	C	T	0.017943	0.0035	0.139012	0.2565	FALSE	FALSE	FALSE	0.0074	0.633	TRUE	0.002737	5.70033e-11	TRUE	TRUE	40.4571	4.13807e-08	7.70672e-05
rs4849169	2	113953657	C	A	C	A	0.020898	-0.0018	0.482168	0.4846	FALSE	FALSE	FALSE	0.005	0.7191	TRUE	0.0019	4.14e-28	TRUE	TRUE	114.296	4.66488e-21	0.000218085
rs4869745	6	151908076	T	C	T	C	0.012563	0.0031	0.28937	0.3658	FALSE	FALSE	FALSE	0.0056	0.5745	TRUE	0.002081	1.61002e-09	TRUE	TRUE	33.9831	5.88105e-07	6.49103e-05
rs4880192	9	139927062	G	A	G	A	0.029356	-0.0108	0.720804	0.7321	FALSE	FALSE	FALSE	0.0057	0.06002	TRUE	0.002198	1.16011e-40	TRUE	TRUE	166.722	1.62637e-27	0.000346857
rs4907236	2	97187605	T	C	T	C	0.011477	0.007	0.283222	0.2961	FALSE	FALSE	FALSE	0.0056	0.2073	TRUE	0.002095	4.41001e-08	TRUE	TRUE	27.9662	3.07131e-05	5.34809e-05
rs4925547	1	247612435	T	A	T	A	0.012002	0.0095	0.402366	0.4003	FALSE	TRUE	FALSE	0.0051	0.06389	TRUE	0.001924	4.54999e-10	TRUE	TRUE	36.3674	5.96775e-06	6.92778e-05
rs4940572	18	60826343	A	G	A	G	0.023283	0.0063	0.136477	0.2609	FALSE	FALSE	FALSE	0.0066	0.343	TRUE	0.002808	1.17004e-16	TRUE	TRUE	66.7628	1.30867e-11	0.000127774
rs494091	1	160791892	C	T	C	T	0.02706	-0.0006	0.425556	0.4827	FALSE	FALSE	FALSE	0.0051	0.9091	TRUE	0.001901	6.35038e-46	TRUE	TRUE	187.991	4.63821e-35	0.000358006
rs4948492	10	63719739	T	C	T	C	-0.021918	-0.0063	0.661671	0.6883	FALSE	FALSE	FALSE	0.0054	0.2463	TRUE	0.001998	5.68984e-28	TRUE	TRUE	112.927	2.38104e-19	0.000215087
rs4948822	10	44513645	G	T	G	T	0.012732	-0.0035	0.231555	0.2505	FALSE	FALSE	FALSE	0.0058	0.5434	TRUE	0.002238	1.31999e-08	TRUE	TRUE	30.2835	3.08233e-06	5.76886e-05
rs4972950	2	231221252	A	C	A	C	0.021567	0.0133	0.107585	0.1297	FALSE	FALSE	FALSE	0.0077	0.08265	TRUE	0.003043	1.42004e-12	TRUE	TRUE	46.6782	9.3362e-08	8.93158e-05
rs4976642	5	176673068	A	T	A	T	0.024419	0.0127	0.831367	0.7228	FALSE	TRUE	FALSE	0.006	0.03501	TRUE	0.002519	3.44033e-22	TRUE	TRUE	87.7762	1.20231e-13	0.000167194
rs4987855	18	60793549	T	C	T	C	-0.024077	-0.0135	0.096307	0.0844	FALSE	FALSE	FALSE	0.0102	0.187	TRUE	0.003242	1.16011e-13	TRUE	TRUE	52.8309	5.52423e-09	0.000100905
rs501461	9	4039727	T	G	T	G	-0.017739	0.005	0.599659	0.6281	FALSE	FALSE	FALSE	0.0053	0.3452	TRUE	0.001941	6.75927e-20	TRUE	TRUE	79.1082	5.90759e-14	0.000151085
rs5026470	4	103554722	G	A	G	A	0.036884	0.0079	0.517317	0.5031	FALSE	FALSE	FALSE	0.005	0.1115	TRUE	0.001892	1.45011e-84	TRUE	TRUE	356.872	3.43869e-59	0.000679399
rs529002	2	169703896	G	T	G	T	-0.011348	-0.0053	0.550891	0.5507	FALSE	FALSE	FALSE	0.0051	0.2989	TRUE	0.001933	4.45995e-09	TRUE	TRUE	33.2929	3.94722e-06	6.37215e-05
rs533483	1	234765256	A	G	A	G	-0.014327	0.0073	0.244075	0.2347	FALSE	FALSE	FALSE	0.0065	0.26	TRUE	0.002238	1.58001e-10	TRUE	TRUE	39.6558	4.7871e-07	7.5743e-05
rs55938093	3	56620172	T	G	T	G	0.015967	-0.0024	0.530458	0.4947	FALSE	FALSE	FALSE	0.0053	0.6473	TRUE	0.00189	3.16009e-17	TRUE	TRUE	66.6729	9.01316e-13	0.000127
rs55977949	5	158375669	A	G	A	G	-0.030462	0.002	0.097555	0.0861	FALSE	FALSE	FALSE	0.0092	0.8319	TRUE	0.003183	1.15001e-21	TRUE	TRUE	85.7787	1.7453e-16	0.000163387
rs55982282	2	24188128	A	G	A	G	0.061557	0.0102	0.135291	0.1178	FALSE	FALSE	FALSE	0.0082	0.2126	TRUE	0.002764	8.70964e-110	TRUE	TRUE	462.459	4.59986e-79	0.000886592
rs56094005	8	21769432	G	A	G	A	-0.040102	-0.0108	0.042917	0.0429	FALSE	FALSE	FALSE	0.0141	0.4463	TRUE	0.004704	1.6099e-17	TRUE	TRUE	69.1698	1.64858e-12	0.000132112
rs56179616	19	47695751	T	G	T	G	0.031193	-0.0089	0.258737	0.2597	FALSE	FALSE	FALSE	0.0061	0.1455	TRUE	0.002167	6.22014e-47	TRUE	TRUE	195.985	2.52003e-32	0.000373229
rs56252104	19	13123188	T	C	T	C	0.018921	0.0136	0.260661	0.2538	FALSE	FALSE	FALSE	0.0059	0.02053	TRUE	0.002172	3.12033e-18	TRUE	TRUE	72.3118	9.80509e-11	0.000137987
rs56308324	17	45819206	T	A	T	A	0.017813	-0.0005	0.130681	0.1363	FALSE	TRUE	FALSE	0.0074	0.9491	TRUE	0.002809	2.35999e-10	TRUE	TRUE	37.8456	3.87512e-08	7.20934e-05
rs56850780	3	195926731	T	G	T	G	-0.02142	0.0118	0.077731	0.0981	FALSE	FALSE	FALSE	0.01	0.2359	TRUE	0.003625	3.55001e-09	TRUE	TRUE	34.5337	4.76671e-06	6.57841e-05
rs58265751	5	124377841	C	T	C	T	-0.012247	0.0015	0.52078	0.477	FALSE	FALSE	FALSE	0.0053	0.7809	TRUE	0.001914	1.61002e-10	TRUE	TRUE	39.2306	5.26341e-08	7.4865e-05
rs58408429	4	57769824	C	T	C	T	-0.023618	-0.002	0.186094	0.2395	FALSE	FALSE	FALSE	0.006	0.7327	TRUE	0.002428	2.41991e-22	TRUE	TRUE	88.5532	8.75279e-17	0.000168975
rs58667319	10	96524395	T	C	T	C	-0.02322	0.0016	0.122978	0.1187	FALSE	FALSE	FALSE	0.0078	0.837	TRUE	0.00289	9.9106e-16	TRUE	TRUE	61.0568	5.00367e-12	0.000116303
rs5998509	22	21917479	T	C	T	C	-0.040865	0.0074	0.188334	0.2493	FALSE	FALSE	FALSE	0.0061	0.2306	TRUE	0.002471	2.18978e-61	TRUE	TRUE	267.381	1.6552e-43	0.000510551
rs6001858	22	40672078	G	A	G	A	-0.015263	0.01	0.735573	0.735	FALSE	FALSE	FALSE	0.0063	0.113	TRUE	0.002175	2.36974e-12	TRUE	TRUE	47.5728	9.19223e-08	9.06236e-05
rs6021231	20	50092287	C	T	C	T	-0.011461	0.0065	0.470967	0.4461	FALSE	FALSE	FALSE	0.0052	0.2043	TRUE	0.001915	2.20999e-09	TRUE	TRUE	34.2697	4.04616e-06	6.54558e-05
rs603424	10	102075479	A	G	A	G	0.020453	0.0174	0.174511	0.2058	FALSE	FALSE	FALSE	0.0071	0.01418	TRUE	0.002498	2.77971e-16	TRUE	TRUE	63.1048	2.7948e-09	0.000120525
rs60633358	1	91500508	C	T	C	T	-0.02173	0.007	0.131836	0.1228	FALSE	FALSE	FALSE	0.0077	0.3683	TRUE	0.00279	7.18952e-15	TRUE	TRUE	56.7447	2.2056e-10	0.00010809
rs6072080	20	39260927	T	C	T	C	0.019842	-0.0009	0.585279	0.547	FALSE	FALSE	FALSE	0.0051	0.8677	TRUE	0.001942	1.77011e-24	TRUE	TRUE	100.137	1.09558e-18	0.000191126
rs607465	6	7129563	G	A	G	A	0.034284	-0.0037	0.065545	0.0792	FALSE	FALSE	FALSE	0.0098	0.7042	TRUE	0.003842	4.82948e-19	TRUE	TRUE	75.59	3.05194e-14	0.000143983
rs6103270	20	42015635	G	A	G	A	-0.013672	-0.0037	0.226397	0.2234	FALSE	FALSE	FALSE	0.0061	0.5446	TRUE	0.002275	1.90999e-09	TRUE	TRUE	34.372	7.67978e-07	6.54761e-05
rs611847	20	3684022	G	A	G	A	0.014579	-0.0017	0.635502	0.6668	FALSE	FALSE	FALSE	0.0053	0.7452	TRUE	0.002003	3.53021e-13	TRUE	TRUE	51.4492	5.88273e-10	9.84685e-05
rs61387190	19	44260929	T	C	T	C	0.031603	-0.0023	0.157437	0.1694	FALSE	FALSE	FALSE	0.0068	0.7339	TRUE	0.0026	5.81032e-34	TRUE	TRUE	138.875	1.71149e-25	0.000264969
rs616154	9	136150466	T	C	T	C	-0.010374	0.0135	0.514528	0.5269	FALSE	FALSE	FALSE	0.005	0.00745	TRUE	0.001891	4.18996e-08	TRUE	TRUE	28.2234	0.000536383	5.37645e-05
rs61750929	9	91495135	T	C	T	C	-0.070296	0.0162	0.056331	0.0542	FALSE	FALSE	FALSE	0.0117	0.1687	TRUE	0.004108	1.35988e-65	TRUE	TRUE	275.917	5.01663e-46	0.000525362
rs61778219	1	24235932	T	C	T	C	0.023251	0.0067	0.140899	0.1836	FALSE	FALSE	FALSE	0.0072	0.3483	TRUE	0.002746	2.66993e-17	TRUE	TRUE	68.5856	4.22432e-12	0.000130878
rs61850684	10	50252936	A	G	A	G	-0.032458	-0.0023	0.233502	0.2105	FALSE	FALSE	FALSE	0.0067	0.735	TRUE	0.002245	2.59e-47	TRUE	TRUE	197.623	1.55776e-35	0.000377116
rs62091998	17	2881625	G	A	G	A	-0.022325	-0.0003	0.307469	0.3209	FALSE	FALSE	FALSE	0.0054	0.9505	TRUE	0.002049	1.33015e-27	TRUE	TRUE	111.239	2.66125e-21	0.000212253
rs62160910	2	136919140	C	G	C	G	-0.024345	-0.0195	0.05783	0.0602	FALSE	TRUE	FALSE	0.0123	0.1131	TRUE	0.004149	4.53002e-09	TRUE	TRUE	33.8432	1.41194e-05	6.45851e-05
rs62241216	22	50744821	G	A	G	A	-0.012414	-0.005	0.492468	0.4934	FALSE	FALSE	FALSE	0.0052	0.3414	TRUE	0.001982	3.87998e-10	TRUE	TRUE	37.0184	4.13305e-07	7.70362e-05
rs62262391	3	123105119	T	C	T	C	-0.025903	-0.017	0.224686	0.2267	FALSE	FALSE	FALSE	0.0066	0.01024	TRUE	0.002268	3.51965e-30	TRUE	TRUE	122.25	3.1958e-18	0.000233767
rs62334097	4	169301245	G	A	G	A	-0.018812	0.0047	0.112515	0.1592	FALSE	FALSE	FALSE	0.0071	0.5136	TRUE	0.002993	3.38003e-10	TRUE	TRUE	37.1017	2.5151e-07	7.06759e-05
rs62389639	6	14734463	G	A	G	A	0.017946	-0.0058	0.165938	0.1384	FALSE	FALSE	FALSE	0.0084	0.4869	TRUE	0.002675	2.03002e-11	TRUE	TRUE	46.7157	3.52106e-08	8.91476e-05
rs62485905	7	138741586	T	C	T	C	-0.0177	-0.0023	0.551492	0.5665	FALSE	FALSE	FALSE	0.0051	0.6603	TRUE	0.001909	1.97015e-20	TRUE	TRUE	81.2208	3.66743e-15	0.000154984
rs62621812	7	127015083	A	G	A	G	0.055993	0.0139	0.020688	0.0322	FALSE	FALSE	FALSE	0.0169	0.4135	TRUE	0.006836	2.73023e-16	TRUE	TRUE	66.6353	1.57934e-11	0.000127039
rs631864	15	70376441	C	T	C	T	0.013864	-0.0067	0.471706	0.4644	FALSE	FALSE	FALSE	0.0052	0.2021	TRUE	0.001958	1.48013e-12	TRUE	TRUE	50.1566	2.92264e-08	9.57975e-05
rs6445826	3	56848999	C	T	C	T	0.019885	-0.0037	0.498133	0.4839	FALSE	FALSE	FALSE	0.0052	0.4765	TRUE	0.001931	7.68069e-25	TRUE	TRUE	103.584	5.95776e-18	0.000197704
rs6474359	8	41549194	C	T	C	T	-0.051371	-0.0015	0.037682	0.0902	FALSE	FALSE	FALSE	0.0127	0.9062	TRUE	0.005006	1.13006e-24	TRUE	TRUE	100.215	5.94882e-19	0.00019139
rs6475476	9	20802452	G	A	G	A	0.010844	-0.0086	0.373093	0.3618	FALSE	FALSE	FALSE	0.0054	0.1105	TRUE	0.001958	3.11997e-08	TRUE	TRUE	28.8248	5.09566e-05	5.50084e-05
rs6487543	12	26438189	A	G	A	G	0.019723	-0.0114	0.770994	0.743	FALSE	FALSE	FALSE	0.006	0.05728	TRUE	0.002284	6.20012e-18	TRUE	TRUE	71.9862	4.0628e-11	0.000137364
rs6488548	12	12882508	A	C	A	C	0.017148	-0.0022	0.598761	0.5798	FALSE	FALSE	FALSE	0.0051	0.6741	TRUE	0.001938	9.42975e-19	TRUE	TRUE	74.0233	6.08346e-14	0.000141291
rs6502555	17	2729652	C	T	C	T	0.028939	-0.0032	0.269464	0.2987	FALSE	FALSE	FALSE	0.0057	0.5709	TRUE	0.002252	9.25977e-38	TRUE	TRUE	158.321	2.05637e-28	0.000329716
rs6546881	2	74187420	T	C	T	C	0.012654	0.001	0.657162	0.6265	FALSE	FALSE	FALSE	0.0053	0.8565	TRUE	0.001992	2.17e-10	TRUE	TRUE	37.795	5.08655e-08	7.21518e-05
rs6554158	4	55066077	A	G	A	G	0.014203	-0.0098	0.231214	0.2326	FALSE	FALSE	FALSE	0.0059	0.09954	TRUE	0.00224	2.34002e-10	TRUE	TRUE	37.647	2.40853e-06	7.1715e-05
rs6586777	8	18702471	A	C	A	C	-0.01282	0.0006	0.437803	0.4584	FALSE	FALSE	FALSE	0.0052	0.9009	TRUE	0.001906	1.79019e-11	TRUE	TRUE	42.3958	6.255e-09	8.09046e-05
rs6679677	1	114303808	A	C	A	C	-0.053841	0.0193	0.100262	0.1183	FALSE	FALSE	FALSE	0.0087	0.02589	TRUE	0.00313	2.96006e-66	TRUE	TRUE	274.441	5.20599e-44	0.000523008
rs6700896	1	66089782	T	C	T	C	-0.017362	-0.0071	0.378957	0.4441	FALSE	FALSE	FALSE	0.0053	0.1757	TRUE	0.001939	3.67029e-19	TRUE	TRUE	74.4242	8.49856e-13	0.000141887
rs6721663	2	7615061	A	G	A	G	-0.026133	-0.0034	0.158697	0.2514	FALSE	FALSE	FALSE	0.0063	0.5926	TRUE	0.0026	9.83105e-24	TRUE	TRUE	95.7413	1.89658e-17	0.00018236
rs6742799	2	161317460	C	A	C	A	-0.039239	-0.0136	0.199766	0.1944	FALSE	FALSE	FALSE	0.0065	0.03554	TRUE	0.002357	3.53997e-62	TRUE	TRUE	257.84	1.63361e-41	0.000492271
rs6743068	2	202153920	G	A	G	A	0.031438	0.0003	0.729732	0.7014	FALSE	FALSE	FALSE	0.0054	0.9536	TRUE	0.002125	1.69005e-49	TRUE	TRUE	204.354	6.21566e-38	0.00038985
rs67483792	13	72503638	T	C	T	C	-0.035358	0.0037	0.042874	0.0503	FALSE	FALSE	FALSE	0.0137	0.7857	TRUE	0.00473	8.05935e-14	TRUE	TRUE	53.7685	1.68663e-10	0.000102605
rs67516712	12	124201524	A	G	A	G	0.014929	0.0009	0.422528	0.3938	FALSE	FALSE	FALSE	0.0055	0.8735	TRUE	0.001925	9.10961e-15	TRUE	TRUE	57.0963	2.35238e-11	0.000108762
rs6755786	2	103048103	T	C	T	C	0.026573	-0.0025	0.773393	0.7378	FALSE	FALSE	FALSE	0.0059	0.676	TRUE	0.002252	4.19952e-32	TRUE	TRUE	129.719	6.52685e-24	0.000247505
rs6755895	2	232579795	C	T	C	T	-0.023423	0.0028	0.230958	0.2408	FALSE	FALSE	FALSE	0.0062	0.6524	TRUE	0.002291	1.65006e-24	TRUE	TRUE	102.139	3.44467e-18	0.000194894
rs678393	5	72418309	G	T	G	T	-0.015416	-0.0142	0.261711	0.2466	FALSE	FALSE	FALSE	0.0063	0.02325	TRUE	0.002196	2.32006e-12	TRUE	TRUE	48.2119	5.22515e-07	9.18379e-05
rs6808949	3	18883999	C	T	C	T	0.022715	-0.0072	0.11098	0.1064	FALSE	FALSE	FALSE	0.009	0.4242	TRUE	0.003046	9.1601e-14	TRUE	TRUE	53.3077	9.75414e-10	0.000101815
rs6926219	6	122720806	A	G	A	G	0.026814	-0.0058	0.547273	0.5392	FALSE	FALSE	FALSE	0.005	0.2472	TRUE	0.001896	2.22998e-45	TRUE	TRUE	187.082	6.03177e-32	0.000356282
rs6929523	6	35625705	G	A	G	A	0.017001	0.0054	0.707092	0.7358	FALSE	FALSE	FALSE	0.0057	0.3441	TRUE	0.002074	2.57988e-16	TRUE	TRUE	62.8533	2.32666e-11	0.000119725
rs6955702	7	3157702	G	A	G	A	-0.022276	0.0036	0.522122	0.5304	FALSE	FALSE	FALSE	0.0051	0.4814	TRUE	0.001916	3.3597e-31	TRUE	TRUE	129.668	1.17676e-22	0.000247624
rs696	14	35871093	T	C	T	C	0.025359	-0.0082	0.364762	0.3843	FALSE	FALSE	FALSE	0.0052	0.1148	TRUE	0.001966	4.93969e-38	TRUE	TRUE	156.202	1.09155e-25	0.000298016
rs6966893	7	37385357	A	G	A	G	0.018708	0.0182	0.178557	0.1642	FALSE	FALSE	FALSE	0.0073	0.01238	TRUE	0.002471	3.91021e-14	TRUE	TRUE	53.8971	7.39806e-08	0.000102669
rs7007986	8	142217115	A	G	A	G	-0.022001	0.0081	0.601181	0.6322	FALSE	FALSE	FALSE	0.0053	0.1274	TRUE	0.002012	8.49963e-28	TRUE	TRUE	111.772	5.24334e-19	0.000232111
rs7071131	10	121026712	G	A	G	A	-0.016035	-0.0017	0.495115	0.4465	FALSE	FALSE	FALSE	0.0054	0.7531	TRUE	0.001968	3.85035e-16	TRUE	TRUE	61.7119	2.06975e-12	0.000128548
rs707833	6	15341375	A	G	A	G	0.015021	0.0004	0.636292	0.5733	FALSE	FALSE	FALSE	0.0051	0.9404	TRUE	0.001969	2.51015e-14	TRUE	TRUE	54.5287	3.64099e-11	0.000104433
rs7093481	10	44879711	G	A	G	A	-0.016588	0.0132	0.307178	0.2794	FALSE	FALSE	FALSE	0.0057	0.01996	TRUE	0.002053	6.84069e-16	TRUE	TRUE	61.4844	3.38526e-09	0.00011712
rs7127911	11	128492549	T	G	T	G	0.024096	0.0017	0.266421	0.3333	FALSE	FALSE	FALSE	0.0055	0.7491	TRUE	0.002147	3.44033e-29	TRUE	TRUE	118.839	5.52822e-22	0.000226953
rs71318973	22	24658265	T	G	T	G	-0.015452	0.0009	0.240872	0.2236	FALSE	FALSE	FALSE	0.0062	0.8866	TRUE	0.002253	7.28954e-12	TRUE	TRUE	45.8379	3.43619e-09	8.73174e-05
rs714027	22	30577771	G	A	G	A	-0.034906	0.0014	0.552066	0.5406	FALSE	FALSE	FALSE	0.0051	0.7885	TRUE	0.001905	5.95937e-75	TRUE	TRUE	315.668	1.47929e-56	0.000602608
rs71420836	2	129060871	T	C	T	C	0.030214	0.0081	0.097097	0.0917	FALSE	FALSE	FALSE	0.0093	0.3817	TRUE	0.003343	1.66994e-19	TRUE	TRUE	76.9232	4.36083e-14	0.000160064
rs71536554	6	32528371	C	T	C	T	-0.04912	-0.0904	0.154307	0.1943	FALSE	FALSE	FALSE	0.0634	0.1539	TRUE	0.003681	1.38007e-40	TRUE	TRUE	278.851	3.76834e-29	0.000629717
rs7161799	15	58770523	T	C	T	C	0.034112	0.0104	0.076225	0.0944	FALSE	FALSE	FALSE	0.0092	0.262	TRUE	0.0036	2.78997e-21	TRUE	TRUE	86.0344	1.26915e-14	0.000163873
rs716723	1	156984942	T	A	T	A	-0.017001	-0.0028	0.134335	0.1278	FALSE	TRUE	FALSE	0.0077	0.7171	TRUE	0.002762	7.75997e-10	TRUE	TRUE	35.2891	2.11138e-07	6.7223e-05
rs7192652	16	57075180	G	A	G	A	0.022219	-0.0025	0.480623	0.5368	FALSE	FALSE	FALSE	0.0052	0.638	TRUE	0.001915	4.32016e-31	TRUE	TRUE	129.063	4.83721e-23	0.000246471
rs721131	21	47957767	C	T	C	T	-0.018902	0.0079	0.31956	0.331	FALSE	FALSE	FALSE	0.0053	0.1386	TRUE	0.00203	1.35988e-20	TRUE	TRUE	81.5729	1.47479e-13	0.000155377
rs721377	3	14435063	T	C	T	C	0.019951	0.0138	0.102169	0.1257	FALSE	FALSE	FALSE	0.0085	0.1064	TRUE	0.003209	5.22998e-10	TRUE	TRUE	38.1541	3.63994e-06	7.30253e-05
rs7249236	19	16363417	C	G	C	G	0.025664	0.0014	0.801652	0.7584	FALSE	TRUE	FALSE	0.0067	0.831	TRUE	0.002443	8.61986e-26	TRUE	TRUE	109.744	1.30447e-19	0.000209456
rs7252565	19	1192769	A	G	A	G	0.027591	-0.0124	0.787553	0.7667	FALSE	FALSE	FALSE	0.0069	0.07269	TRUE	0.002536	1.54989e-27	TRUE	TRUE	120.948	2.11621e-18	0.000254739
rs7254517	19	13929049	A	G	A	G	0.029033	-0.006	0.384999	0.3983	FALSE	FALSE	FALSE	0.0053	0.257	TRUE	0.002022	1.05003e-46	TRUE	TRUE	191.874	9.04265e-34	0.000399162
rs72634819	1	1596500	T	C	T	C	-0.014315	-0.0111	0.263613	0.2251	FALSE	FALSE	FALSE	0.0116	0.3379	TRUE	0.002296	4.67003e-10	TRUE	TRUE	35.8946	3.60549e-07	7.95583e-05
rs72740550	1	197342380	A	G	A	G	-0.018732	0.0165	0.222059	0.2085	FALSE	FALSE	FALSE	0.0064	0.009586	TRUE	0.002269	1.58016e-16	TRUE	TRUE	63.5304	2.86914e-09	0.000121231
rs72835315	6	231878	C	T	C	T	0.035058	0.0059	0.060241	0.0744	FALSE	FALSE	FALSE	0.0099	0.5491	TRUE	0.004198	7.08925e-17	TRUE	TRUE	72.5335	2.61148e-12	0.00013916
rs72928038	6	90976768	A	G	A	G	-0.033322	-0.0056	0.176926	0.1583	FALSE	FALSE	FALSE	0.0077	0.469	TRUE	0.002481	4.24033e-41	TRUE	TRUE	169.806	7.02016e-30	0.000323387
rs73000965	11	113982321	A	T	A	T	0.012926	0.0033	0.315412	0.3178	FALSE	TRUE	FALSE	0.0054	0.5381	TRUE	0.002044	2.63003e-10	TRUE	TRUE	37.8782	1.83741e-07	7.21549e-05
rs7308380	12	89851232	C	A	C	A	0.015969	-0.0036	0.750511	0.7563	FALSE	FALSE	FALSE	0.0059	0.5378	TRUE	0.00218	2.47002e-13	TRUE	TRUE	50.1334	1.13857e-09	9.54979e-05
rs73105786	12	49138958	A	G	A	G	-0.015227	0.0121	0.319436	0.2924	FALSE	FALSE	FALSE	0.006	0.0449	TRUE	0.002036	7.76068e-14	TRUE	TRUE	52.8096	3.08408e-08	0.000100812
rs7312770	12	56467587	T	C	T	C	0.012056	0.0077	0.505626	0.5467	FALSE	FALSE	FALSE	0.0051	0.1307	TRUE	0.001909	2.80001e-10	TRUE	TRUE	38.1453	1.86332e-06	7.26644e-05
rs73142294	4	40301624	T	C	T	C	0.015158	0.005	0.247603	0.2545	FALSE	FALSE	FALSE	0.0061	0.4088	TRUE	0.002212	7.50931e-12	TRUE	TRUE	44.8488	2.46385e-08	8.56085e-05
rs73165514	7	150527651	A	G	A	G	0.020861	-0.0114	0.086367	0.1282	FALSE	FALSE	FALSE	0.008	0.1528	TRUE	0.003359	5.47003e-10	TRUE	TRUE	36.0526	2.38425e-06	6.86784e-05
rs73207610	12	112521849	T	G	T	G	-0.034098	-0.0584	0.027199	0.0201	FALSE	FALSE	FALSE	0.0214	0.006355	TRUE	0.005875	6.64997e-09	TRUE	TRUE	32.241	0.000193834	6.15269e-05
rs73239280	5	118695579	A	G	A	G	-0.031522	0.0005	0.203256	0.2196	FALSE	FALSE	FALSE	0.0062	0.9296	TRUE	0.002348	4.71954e-41	TRUE	TRUE	168.985	1.89575e-31	0.000321825
rs73961715	2	143803847	C	T	C	T	-0.04895	-0.0097	0.127705	0.1507	FALSE	FALSE	FALSE	0.0074	0.1909	TRUE	0.002823	2.78997e-67	TRUE	TRUE	279.869	1.61012e-47	0.000533835
rs74227709	1	247722588	A	G	A	G	-0.028903	0.0094	0.071527	0.0614	FALSE	FALSE	FALSE	0.0106	0.3756	TRUE	0.00365	2.51015e-15	TRUE	TRUE	58.25	9.75808e-11	0.000110957
rs74280151	3	28287735	T	C	T	C	0.028848	-0.0026	0.174782	0.2506	FALSE	FALSE	FALSE	0.0071	0.7126	TRUE	0.002226	2.22024e-38	TRUE	TRUE	126.04	9.94873e-29	0.000240064
rs74344617	12	96281510	A	G	A	G	-0.013208	-0.0119	0.192087	0.1849	FALSE	FALSE	FALSE	0.007	0.08942	TRUE	0.002399	3.79001e-08	TRUE	TRUE	28.4238	7.23102e-05	5.4146e-05
rs74408817	4	157801752	A	C	A	C	-0.023367	0.0117	0.08075	0.0785	FALSE	FALSE	FALSE	0.0096	0.2241	TRUE	0.003486	2.09991e-11	TRUE	TRUE	42.5538	1.53525e-07	8.1061e-05
rs744222	11	44603597	C	T	C	T	-0.011738	0	0.666159	0.6641	FALSE	FALSE	FALSE	0.0054	0.9996	TRUE	0.002061	1.26e-08	TRUE	TRUE	32.0464	6.74947e-07	6.12824e-05
rs74526869	6	42024634	A	G	A	G	0.034829	-0.0102	0.125385	0.1385	FALSE	FALSE	FALSE	0.0077	0.1855	TRUE	0.002856	3.59998e-34	TRUE	TRUE	139.696	1.77535e-23	0.000266057
rs74679312	11	62194434	G	A	G	A	0.031268	-0.0153	0.056702	0.0533	FALSE	FALSE	FALSE	0.0129	0.2353	TRUE	0.004262	2.27982e-13	TRUE	TRUE	54.9056	6.0078e-09	0.000104587
rs748113	10	73508791	C	T	C	T	-0.03428	0.003	0.436258	0.4918	FALSE	FALSE	FALSE	0.0054	0.5806	TRUE	0.002004	1.53003e-65	TRUE	TRUE	277.27	1.27886e-49	0.00057801
rs74911261	11	108357137	A	G	A	G	0.044672	0.0158	0.025691	0.0228	FALSE	FALSE	FALSE	0.02	0.429	TRUE	0.005984	8.67961e-14	TRUE	TRUE	52.3608	9.11287e-10	9.9903e-05
rs75018496	19	40785683	G	C	G	C	0.024538	-0.0254	0.075981	0.0768	FALSE	TRUE	FALSE	0.0106	0.01602	TRUE	0.003639	1.59993e-11	TRUE	TRUE	44.3824	2.51708e-06	8.45462e-05
rs75049211	7	115849440	T	C	T	C	-0.030705	0.0066	0.039779	0.0325	FALSE	FALSE	FALSE	0.0163	0.6867	TRUE	0.004887	3.42003e-10	TRUE	TRUE	37.6755	1.2711e-07	7.20233e-05
rs7527389	1	8556545	G	A	G	A	-0.019326	0.0099	0.630568	0.6158	FALSE	FALSE	FALSE	0.0062	0.1107	TRUE	0.001959	6.30957e-23	TRUE	TRUE	90.9956	5.05058e-15	0.000174012
rs7529794	1	40403370	T	G	T	G	0.016098	0.0025	0.26241	0.2446	FALSE	FALSE	FALSE	0.0062	0.6814	TRUE	0.002151	7.57007e-14	TRUE	TRUE	52.5547	2.44947e-10	0.000100316
rs7548606	1	212388607	G	A	G	A	0.016235	-0.0019	0.625851	0.648	FALSE	FALSE	FALSE	0.0053	0.728	TRUE	0.001951	9.25977e-17	TRUE	TRUE	64.8033	1.43701e-12	0.000123438
rs75628831	6	22316185	A	G	A	G	0.030433	-0.0105	0.085709	0.0835	FALSE	FALSE	FALSE	0.0104	0.3127	TRUE	0.003456	1.38007e-18	TRUE	TRUE	76.2051	6.76443e-13	0.000145154
rs7572278	2	8563029	A	T	A	T	0.020437	-0.0018	0.206818	0.2272	FALSE	TRUE	FALSE	0.0066	0.7795	TRUE	0.002383	1.03992e-17	TRUE	TRUE	71.7931	2.03421e-13	0.000137033
rs7596846	2	220050527	T	G	T	G	-0.02122	-0.0146	0.920631	0.7292	FALSE	FALSE	FALSE	0.0079	0.06302	TRUE	0.003547	2.27002e-09	TRUE	TRUE	34.4828	1.60608e-05	6.58048e-05
rs760908	22	32057501	T	G	T	G	-0.015204	0.0088	0.15316	0.1835	FALSE	FALSE	FALSE	0.0067	0.1906	TRUE	0.002649	9.69996e-09	TRUE	TRUE	31.3944	1.27711e-05	5.99643e-05
rs76428106	13	28604007	C	T	C	T	0.062814	0.0239	0.013444	0.0138	FALSE	FALSE	FALSE	0.0257	0.3543	TRUE	0.008702	5.49035e-13	TRUE	TRUE	54.9453	5.25426e-09	0.000104663
rs7661349	4	106066982	C	T	C	T	0.02523	0.0007	0.63683	0.6801	FALSE	FALSE	FALSE	0.0054	0.8985	TRUE	0.001961	7.87046e-38	TRUE	TRUE	154.602	6.78567e-29	0.000294441
rs766228	20	11371883	T	G	T	G	-0.010513	-0.0037	0.502115	0.4984	FALSE	FALSE	FALSE	0.005	0.4544	TRUE	0.001903	3.37e-08	TRUE	TRUE	28.9316	8.31869e-06	5.52606e-05
rs7672879	4	122811172	A	T	A	T	0.013474	-0.0153	0.352792	0.3983	FALSE	TRUE	FALSE	0.0052	0.003329	TRUE	0.001981	1.07994e-11	TRUE	TRUE	43.5223	7.10751e-06	8.29059e-05
rs76830965	3	159637678	A	C	A	C	-0.020783	-0.0069	0.116683	0.1039	FALSE	FALSE	FALSE	0.0097	0.4804	TRUE	0.002956	2.1301e-12	TRUE	TRUE	46.6454	7.28673e-09	8.9037e-05
rs7696969	4	143326714	G	T	G	T	-0.012466	-0.0025	0.619889	0.645	FALSE	FALSE	FALSE	0.0053	0.634	TRUE	0.002023	7.36004e-10	TRUE	TRUE	35.2599	1.95075e-07	7.32333e-05
rs77057307	3	71637104	A	G	A	G	0.02818	0.0352	0.040114	0.0477	FALSE	FALSE	FALSE	0.0138	0.01081	TRUE	0.005024	2.07998e-08	TRUE	TRUE	32.1031	0.000270218	6.11544e-05
rs77101566	3	71358223	A	G	A	G	0.031592	-0.0138	0.036931	0.0366	FALSE	FALSE	FALSE	0.0161	0.3909	TRUE	0.005074	4.94003e-10	TRUE	TRUE	37.2698	5.45684e-07	7.09958e-05
rs77265382	3	185546150	T	C	T	C	-0.033169	0.0068	0.045014	0.0461	FALSE	FALSE	FALSE	0.0135	0.6153	TRUE	0.004662	1.17004e-12	TRUE	TRUE	49.6561	2.56498e-09	9.45887e-05
rs7757316	6	35305537	G	A	G	A	-0.04939	0.0119	0.078773	0.2222	FALSE	FALSE	FALSE	0.0079	0.1296	TRUE	0.003516	8.69961e-45	TRUE	TRUE	185.251	1.08398e-30	0.00035404
rs7776054	6	135418916	G	A	G	A	-0.04014	-0.0029	0.260832	0.2896	FALSE	FALSE	FALSE	0.0055	0.5954	TRUE	0.00215	9.8107e-78	TRUE	TRUE	326.038	9.03049e-58	0.000621282
rs7780328	7	99256844	G	A	G	A	0.037325	-0.0194	0.06709	0.1982	FALSE	FALSE	FALSE	0.0083	0.01904	TRUE	0.003773	4.75007e-23	TRUE	TRUE	91.5565	7.33336e-14	0.000174392
rs77876222	11	67133248	T	C	T	C	0.044726	-0.005	0.019648	0.0192	FALSE	FALSE	FALSE	0.0235	0.8312	TRUE	0.007065	2.53e-10	TRUE	TRUE	40.4249	6.07733e-08	7.70638e-05
rs7790229	7	97919338	A	G	A	G	0.012114	-0.0038	0.492994	0.455	FALSE	FALSE	FALSE	0.0051	0.4621	TRUE	0.001896	1.71002e-10	TRUE	TRUE	38.5107	1.92451e-07	7.33601e-05
rs77954449	1	10242292	G	A	G	A	-0.036769	0.0162	0.028289	0.0278	FALSE	FALSE	FALSE	0.0168	0.3326	TRUE	0.005678	9.77913e-11	TRUE	TRUE	39.0187	2.28442e-07	7.43273e-05
rs7802739	7	130749033	T	C	T	C	-0.022186	0.0105	0.793015	0.6957	FALSE	FALSE	FALSE	0.0065	0.105	TRUE	0.002331	1.85012e-21	TRUE	TRUE	84.8301	5.9858e-14	0.000161588
rs78058190	2	219699999	A	G	A	G	0.047272	0.0147	0.051732	0.0706	FALSE	FALSE	FALSE	0.0125	0.2398	TRUE	0.00483	1.35988e-22	TRUE	TRUE	113.315	1.49071e-15	0.000219244
rs780669	10	73112241	T	C	T	C	-0.02226	0.0067	0.887133	0.7688	FALSE	FALSE	FALSE	0.0068	0.3312	TRUE	0.003089	5.94977e-13	TRUE	TRUE	52.0922	6.58226e-09	9.92284e-05
rs78270096	5	110517419	A	G	A	G	-0.034471	-0.0058	0.070435	0.0661	FALSE	FALSE	FALSE	0.0119	0.6299	TRUE	0.003887	7.78933e-19	TRUE	TRUE	81.6896	6.67086e-14	0.000155599
rs78394891	2	153285022	A	T	A	T	-0.025584	-0.0029	0.046663	0.0757	FALSE	TRUE	FALSE	0.0104	0.777	TRUE	0.004479	1.13999e-08	TRUE	TRUE	30.516	1.26385e-06	5.82353e-05
rs7839516	8	61386533	C	T	C	T	0.015461	0.0098	0.369365	0.4081	FALSE	FALSE	FALSE	0.0051	0.05521	TRUE	0.001959	3.08035e-15	TRUE	TRUE	58.3584	2.79445e-09	0.000111362
rs78487935	16	3651579	G	A	G	A	-0.023648	-0.005	0.077712	0.0869	FALSE	FALSE	FALSE	0.009	0.5804	TRUE	0.00356	3.19963e-11	TRUE	TRUE	42.0071	3.35743e-08	8.01629e-05
rs7855586	9	112678121	G	A	G	A	0.014877	-0.0057	0.290115	0.3511	FALSE	FALSE	FALSE	0.0054	0.2907	TRUE	0.002086	1.02991e-12	TRUE	TRUE	47.7716	1.17241e-08	9.11631e-05
rs7893800	10	27125289	A	G	A	G	0.010749	-0.0025	0.389841	0.4324	FALSE	FALSE	FALSE	0.0051	0.6287	TRUE	0.001946	3.42997e-08	TRUE	TRUE	28.854	4.72793e-06	5.49663e-05
rs78976959	7	100311666	A	G	A	G	0.032841	-0.0011	0.041092	0.0443	FALSE	FALSE	FALSE	0.0138	0.9392	TRUE	0.004804	8.41008e-12	TRUE	TRUE	44.6193	3.18198e-09	8.49957e-05
rs79237520	5	134712566	T	C	T	C	0.08538	0.0371	0.022839	0.0209	FALSE	FALSE	FALSE	0.0203	0.06817	TRUE	0.006437	4.14e-40	TRUE	TRUE	169.942	1.26529e-26	0.000325376
rs7924213	10	14974563	A	G	A	G	-0.013322	0.006	0.307157	0.3651	FALSE	FALSE	FALSE	0.0056	0.2847	TRUE	0.002066	1.17999e-10	TRUE	TRUE	39.6533	3.42956e-07	7.55378e-05
rs79503	22	39528440	G	A	G	A	-0.027888	0.0054	0.447419	0.4399	FALSE	FALSE	FALSE	0.0051	0.2883	TRUE	0.001942	1.02e-46	TRUE	TRUE	201.408	3.24775e-33	0.00038457
rs79805393	11	128412297	C	T	C	T	0.017037	-0.0043	0.173015	0.2596	FALSE	FALSE	FALSE	0.0062	0.4898	TRUE	0.002503	1.03992e-11	TRUE	TRUE	43.6036	2.19777e-08	8.30611e-05
rs7983682	13	49178830	T	C	T	C	0.013727	-0.0118	0.322752	0.3703	FALSE	FALSE	FALSE	0.0053	0.02588	TRUE	0.002028	1.33999e-11	TRUE	TRUE	43.244	1.49259e-06	8.23755e-05
rs80006387	7	40437273	G	A	G	A	-0.031722	-0.0183	0.031539	0.0298	FALSE	FALSE	FALSE	0.0175	0.2971	TRUE	0.005464	6.59007e-09	TRUE	TRUE	32.2702	5.35334e-06	6.14725e-05
rs8004780	14	103853360	C	A	C	A	0.018324	0.0129	0.366436	0.3512	FALSE	FALSE	FALSE	0.0052	0.01347	TRUE	0.001972	1.59993e-20	TRUE	TRUE	81.8498	5.6623e-12	0.000155905
rs80177247	10	5296243	G	A	G	A	-0.01435	-0.0109	0.167793	0.1629	FALSE	FALSE	FALSE	0.0075	0.147	TRUE	0.002545	1.75999e-08	TRUE	TRUE	30.1895	2.60883e-05	5.75094e-05
rs8046391	16	30836648	C	G	C	G	-0.024472	0.0034	0.273776	0.2927	FALSE	TRUE	FALSE	0.0057	0.5517	TRUE	0.002122	9.68055e-31	TRUE	TRUE	125.034	1.61117e-22	0.000238141
rs8052370	16	88837298	T	C	T	C	-0.021027	-0.012	0.609467	0.595	FALSE	FALSE	FALSE	0.0052	0.0201	TRUE	0.002036	5.81969e-25	TRUE	TRUE	101.35	1.21327e-15	0.000210471
rs8075090	17	4969108	C	T	C	T	0.020988	0.0035	0.523681	0.5799	FALSE	FALSE	FALSE	0.0053	0.5123	TRUE	0.001897	2.01002e-28	TRUE	TRUE	115.378	1.12268e-20	0.000219754
rs8096327	18	12887750	G	A	G	A	-0.012637	0.0014	0.391461	0.4134	FALSE	FALSE	FALSE	0.0052	0.7964	TRUE	0.001974	1.59001e-10	TRUE	TRUE	39.6367	4.87511e-08	7.60843e-05
rs8181326	10	98998195	A	G	A	G	0.012303	0.001	0.659461	0.639	FALSE	FALSE	FALSE	0.0052	0.8488	TRUE	0.001994	6.99005e-10	TRUE	TRUE	35.6886	1.25065e-07	6.79842e-05
rs853198	17	35849342	C	A	C	A	-0.020396	0.0075	0.639646	0.6654	FALSE	FALSE	FALSE	0.0056	0.1766	TRUE	0.001969	4.00037e-25	TRUE	TRUE	100.685	5.45044e-17	0.000191774
rs912416	13	50933553	C	A	C	A	-0.012011	0.0092	0.445384	0.4512	FALSE	FALSE	FALSE	0.0063	0.143	TRUE	0.001914	3.57998e-10	TRUE	TRUE	37.2658	1.92898e-06	7.12714e-05
rs9328393	6	6902939	A	C	A	C	0.0234	-0.0166	0.668424	0.5982	FALSE	FALSE	FALSE	0.0055	0.00258	TRUE	0.002021	5.73984e-31	TRUE	TRUE	126.947	6.40552e-18	0.000242715
rs937283	12	69202164	G	A	G	A	0.010584	0.0052	0.405224	0.3897	FALSE	FALSE	FALSE	0.0051	0.31	TRUE	0.001922	3.71997e-08	TRUE	TRUE	28.2952	1.67744e-05	5.39981e-05
rs9375486	6	127388186	T	C	T	C	-0.013808	0.0148	0.379599	0.4036	FALSE	FALSE	FALSE	0.0051	0.003714	TRUE	0.001948	1.39991e-12	TRUE	TRUE	47.1433	1.93441e-06	8.98026e-05
rs949349	11	86297189	C	T	C	T	0.014189	-0.0046	0.271122	0.3151	FALSE	FALSE	FALSE	0.0055	0.4088	TRUE	0.002137	3.25987e-11	TRUE	TRUE	41.6602	7.34836e-08	7.95707e-05
rs9525619	13	42992135	T	C	T	C	-0.020294	0.0001	0.534266	0.5164	FALSE	FALSE	FALSE	0.0052	0.9871	TRUE	0.001896	1.07994e-26	TRUE	TRUE	107.607	1.12472e-20	0.000204956
rs9532679	13	41522338	C	A	C	A	-0.032336	0.0141	0.148984	0.1538	FALSE	FALSE	FALSE	0.0077	0.06742	TRUE	0.002704	6.32995e-33	TRUE	TRUE	139.215	1.56112e-21	0.000265143
rs9534338	13	46707137	C	T	C	T	0.015145	-0.0015	0.459888	0.4765	FALSE	FALSE	FALSE	0.0051	0.7618	TRUE	0.001895	1.38007e-15	TRUE	TRUE	59.8199	8.80257e-12	0.000113947
rs9590390	13	114920867	A	G	A	G	0.030122	0.0039	0.291922	0.2917	FALSE	FALSE	FALSE	0.0063	0.5348	TRUE	0.002107	2.51015e-46	TRUE	TRUE	196.241	4.59652e-34	0.000375099
rs9592965	13	74615925	C	A	C	A	-0.014448	0.0032	0.326994	0.2893	FALSE	FALSE	FALSE	0.0059	0.5899	TRUE	0.00202	8.8308e-13	TRUE	TRUE	48.1031	2.32231e-09	9.18764e-05
rs9605047	22	20002848	T	G	T	G	0.019972	0.0003	0.327768	0.323	FALSE	FALSE	FALSE	0.0055	0.9548	TRUE	0.002109	2.9902e-21	TRUE	TRUE	84.6403	9.19962e-17	0.000175776
rs9648346	7	28160113	G	C	G	C	-0.024414	-0.0085	0.203178	0.3292	FALSE	TRUE	FALSE	0.0067	0.2057	TRUE	0.002347	2.63027e-25	TRUE	TRUE	101.132	2.87047e-17	0.000192995
rs9662343	1	23574051	C	G	C	G	-0.014993	0.0045	0.737197	0.6885	FALSE	TRUE	FALSE	0.0056	0.4176	TRUE	0.002166	4.60999e-12	TRUE	TRUE	45.7246	1.67721e-08	8.71006e-05
rs968478	20	47339742	G	A	G	A	0.014727	-0.0045	0.397325	0.3817	FALSE	FALSE	FALSE	0.0053	0.4022	TRUE	0.001938	3.11028e-14	TRUE	TRUE	54.5284	5.28173e-10	0.000103869
rs9835571	3	136523475	G	T	G	T	0.022014	0.0134	0.689834	0.7022	FALSE	FALSE	FALSE	0.0056	0.01604	TRUE	0.002037	3.4898e-27	TRUE	TRUE	108.88	1.55971e-16	0.00020738
rs9864087	3	153000036	C	T	C	T	0.013996	0.0104	0.575539	0.592	FALSE	FALSE	FALSE	0.0052	0.04559	TRUE	0.001909	2.39994e-13	TRUE	TRUE	50.2436	6.1686e-08	9.57085e-05
rs9864216	3	151007262	A	G	A	G	0.023706	-0.0094	0.776354	0.7674	FALSE	FALSE	FALSE	0.006	0.1145	TRUE	0.002268	1.57e-25	TRUE	TRUE	102.458	6.99967e-17	0.00019515
rs9898958	17	55242242	G	T	G	T	0.015551	0.0089	0.153458	0.1849	FALSE	FALSE	FALSE	0.0065	0.1753	TRUE	0.002632	3.56e-09	TRUE	TRUE	32.896	7.32443e-06	6.28325e-05
rs9906320	17	72690829	A	G	A	G	0.024622	-0.0037	0.775113	0.7056	FALSE	FALSE	FALSE	0.0059	0.526	TRUE	0.002296	8.66962e-27	TRUE	TRUE	110.442	1.43586e-19	0.000211352
rs9920	7	116200092	C	T	C	T	0.02939	-0.0092	0.104682	0.0936	FALSE	FALSE	FALSE	0.0095	0.3333	TRUE	0.003092	2.14981e-21	TRUE	TRUE	84.7776	5.40279e-15	0.000161912
rs9937837	16	31298939	G	T	G	T	-0.015089	0.0018	0.269678	0.2945	FALSE	FALSE	FALSE	0.006	0.7609	TRUE	0.002136	1.69005e-12	TRUE	TRUE	46.9965	1.80704e-09	8.96831e-05
rs9939124	16	75185764	T	C	T	C	-0.016734	-0.0121	0.306976	0.2955	FALSE	FALSE	FALSE	0.0058	0.03601	TRUE	0.002051	3.59998e-16	TRUE	TRUE	62.3829	1.08518e-09	0.000119147

## Sheet: Sup Table 6. eosinophil
SNP	chr	pos	effect_allele.exposure	other_allele.exposure	effect_allele.outcome	other_allele.outcome	beta.exposure	beta.outcome	eaf.exposure	eaf.outcome	remove	palindromic	ambiguous	se.outcome	pval.outcome	mr_keep.outcome	se.exposure	pval.exposure	mr_keep.exposure	mr_keep	F statistics	steiger_pval	R2
rs1004870	1	42370787	T	C	T	C	0.026184	0.0044	0.588952	0.5705	FALSE	FALSE	FALSE	0.005	0.3814	TRUE	0.002014	1.26999e-38	TRUE	TRUE	157.474	2.06965e-28	0.000331951
rs10059018	5	110501604	T	G	T	G	-0.023358	-0.0017	0.200806	0.1854	FALSE	FALSE	FALSE	0.0066	0.7994	TRUE	0.00247	3.37987e-21	TRUE	TRUE	83.061	2.00753e-16	0.000175118
rs10062687	5	10624866	G	T	G	T	0.024145	0.0064	0.232866	0.2274	FALSE	FALSE	FALSE	0.0063	0.3143	TRUE	0.002349	9.47109e-25	TRUE	TRUE	98.7966	8.70288e-18	0.000208287
rs10100356	8	130626164	A	G	A	G	-0.013422	0.0099	0.227209	0.2745	FALSE	FALSE	FALSE	0.0058	0.08699	TRUE	0.002387	1.90999e-08	TRUE	TRUE	30.0035	3.22136e-05	6.32633e-05
rs10165678	2	30446568	A	G	A	G	-0.014675	0.0059	0.757518	0.6711	FALSE	FALSE	FALSE	0.0055	0.283	TRUE	0.002302	1.89998e-10	TRUE	TRUE	37.522	3.06923e-07	7.9115e-05
rs10174238	2	191973034	A	G	A	G	0.013265	-0.0035	0.765591	0.7419	FALSE	FALSE	FALSE	0.0059	0.5596	TRUE	0.002402	3.40997e-08	TRUE	TRUE	29.8206	4.31213e-06	6.31561e-05
rs10195713	2	158520905	T	C	T	C	0.02494	-0.0147	0.864395	0.8741	FALSE	FALSE	FALSE	0.0083	0.07874	TRUE	0.002947	2.73968e-17	TRUE	TRUE	68.8002	3.17126e-11	0.000145818
rs10208293	2	102966310	A	G	A	G	-0.078905	-0.0039	0.286689	0.2777	FALSE	FALSE	FALSE	0.0056	0.4897	TRUE	0.002186	1e-200	TRUE	TRUE	1208.28	6.31547e-218	0.00254641
rs10243429	7	101788854	C	T	C	T	0.016938	-0.0067	0.29026	0.281	FALSE	FALSE	FALSE	0.006	0.2615	TRUE	0.002182	8.82064e-15	TRUE	TRUE	56.0637	2.57016e-10	0.000118206
rs10275896	7	26858395	C	T	C	T	-0.013773	-0.0054	0.24411	0.2178	FALSE	FALSE	FALSE	0.0062	0.3815	TRUE	0.002304	2.32001e-09	TRUE	TRUE	33.2011	1.15112e-06	7.00054e-05
rs1036332	1	199012478	C	A	C	A	-0.032696	-0.0019	0.737405	0.7332	FALSE	FALSE	FALSE	0.0056	0.7302	TRUE	0.002257	1.6099e-47	TRUE	TRUE	196.419	1.63771e-36	0.000414011
rs1037674	7	50217850	T	G	T	G	0.013204	-0.0011	0.292292	0.3436	FALSE	FALSE	FALSE	0.0055	0.8367	TRUE	0.002188	1.63001e-09	TRUE	TRUE	34.1408	1.68448e-07	7.21294e-05
rs10472984	5	35843832	G	C	G	C	-0.034985	-0.0116	0.339875	0.333	FALSE	TRUE	FALSE	0.0054	0.03159	TRUE	0.00209	7.62079e-63	TRUE	TRUE	260.597	4.72484e-43	0.000549211
rs1047891	2	211540507	A	C	A	C	0.016967	-0.0149	0.315457	0.3024	FALSE	FALSE	FALSE	0.0056	0.007355	TRUE	0.002127	1.54989e-15	TRUE	TRUE	58.8528	7.14783e-09	0.000124331
rs1057258	2	234115629	T	C	T	C	-0.032126	0.0022	0.178094	0.2324	FALSE	FALSE	FALSE	0.0065	0.7309	TRUE	0.002589	2.52e-35	TRUE	TRUE	142.907	3.78147e-27	0.000302145
rs1059091	11	309127	G	A	G	A	0.033841	0.006	0.321344	0.3841	FALSE	FALSE	FALSE	0.0055	0.2763	TRUE	0.002141	3.08035e-56	TRUE	TRUE	233.841	2.93748e-41	0.000499501
rs10745763	12	96811386	T	G	T	G	0.01349	-0.0003	0.423316	0.4675	FALSE	FALSE	FALSE	0.0054	0.9539	TRUE	0.002018	2.40991e-11	TRUE	TRUE	41.9997	4.26309e-09	8.88498e-05
rs10777378	12	92518680	A	G	A	G	-0.022488	0.001	0.535724	0.4979	FALSE	FALSE	FALSE	0.0052	0.8401	TRUE	0.001989	1.27997e-29	TRUE	TRUE	119.057	4.76382e-23	0.000251564
rs10782957	1	93763896	T	C	T	C	0.022538	0.0046	0.621606	0.6146	FALSE	FALSE	FALSE	0.0052	0.3763	TRUE	0.002042	2.80996e-28	TRUE	TRUE	112.637	1.07372e-20	0.000238957
rs10876550	12	54712308	A	G	A	G	0.013811	-0.0081	0.559198	0.6058	FALSE	FALSE	FALSE	0.0052	0.1211	TRUE	0.001998	4.9204e-12	TRUE	TRUE	44.3645	7.86955e-08	9.4035e-05
rs10900595	1	204511602	A	C	A	C	0.015482	0.0019	0.713282	0.7141	FALSE	FALSE	FALSE	0.0056	0.7341	TRUE	0.002189	1.59001e-12	TRUE	TRUE	46.392	1.18906e-09	9.80393e-05
rs10930337	2	169695031	T	C	T	C	0.01471	0.0014	0.284759	0.3006	FALSE	FALSE	FALSE	0.0055	0.8058	TRUE	0.002192	2.03002e-11	TRUE	TRUE	41.7206	6.55126e-09	8.81425e-05
rs1099448	1	173231898	T	C	T	C	0.017702	0.0064	0.466357	0.4482	FALSE	FALSE	FALSE	0.0051	0.2106	TRUE	0.001998	8.31955e-19	TRUE	TRUE	73.9766	4.98769e-13	0.000155971
rs10995240	10	64388631	C	G	C	G	-0.043838	0.0066	0.368331	0.3561	FALSE	TRUE	FALSE	0.0052	0.2052	TRUE	0.002049	1.54882e-101	TRUE	TRUE	424.458	1.30791e-74	0.000894251
rs11024646	11	2955929	T	C	T	C	0.017085	0.0072	0.218739	0.2071	FALSE	FALSE	FALSE	0.0065	0.2625	TRUE	0.002411	1.45011e-12	TRUE	TRUE	47.3169	1.00269e-08	9.97659e-05
rs11071559	15	61069988	T	C	T	C	-0.0222	0.0038	0.13051	0.1791	FALSE	FALSE	FALSE	0.0067	0.5777	TRUE	0.002945	4.93969e-14	TRUE	TRUE	53.0495	1.73153e-10	0.000111852
rs11079340	17	56271060	C	T	C	T	0.012271	0.0019	0.321638	0.3346	FALSE	FALSE	FALSE	0.0055	0.7371	TRUE	0.002121	7.48997e-09	TRUE	TRUE	31.1627	7.75043e-07	6.57081e-05
rs11088236	21	34416187	T	C	T	C	0.018316	0.0074	0.453012	0.4622	FALSE	FALSE	FALSE	0.005	0.138	TRUE	0.001998	5.17011e-20	TRUE	TRUE	78.8575	1.46016e-13	0.000166257
rs11120043	1	213020779	T	C	T	C	0.011114	0.0042	0.608251	0.6024	FALSE	FALSE	FALSE	0.0051	0.4159	TRUE	0.002036	4.93003e-08	TRUE	TRUE	27.8623	9.44161e-06	5.88656e-05
rs111759324	1	101652522	T	C	T	C	-0.043024	0.0121	0.110759	0.1059	FALSE	FALSE	FALSE	0.0087	0.1649	TRUE	0.00316	3.55959e-42	TRUE	TRUE	172.978	6.88617e-30	0.000364628
rs11204682	1	150595537	T	G	T	G	-0.041331	0.0136	0.223016	0.1997	FALSE	FALSE	FALSE	0.0064	0.03405	TRUE	0.002388	4.8899e-67	TRUE	TRUE	280.358	3.27438e-46	0.000592011
rs112255429	3	127786822	A	G	A	G	-0.046211	-0.0004	0.016576	0.0272	FALSE	FALSE	FALSE	0.0188	0.9819	TRUE	0.007975	7.05001e-09	TRUE	TRUE	32.9536	3.33898e-07	6.96212e-05
rs11228990	11	57071786	T	A	T	A	0.02926	-0.0183	0.044508	0.0446	FALSE	TRUE	FALSE	0.0137	0.1825	TRUE	0.004953	3.56e-09	TRUE	TRUE	34.5356	4.58348e-06	7.28188e-05
rs11236813	11	76343427	C	G	C	G	-0.030337	0.0102	0.101862	0.1631	FALSE	TRUE	FALSE	0.0076	0.1797	TRUE	0.003306	4.77969e-20	TRUE	TRUE	79.8703	8.40751e-14	0.000168396
rs11255507	10	8109615	G	T	G	T	0.020196	-0.0054	0.17824	0.2063	FALSE	FALSE	FALSE	0.0063	0.3859	TRUE	0.00261	1.05003e-14	TRUE	TRUE	56.6703	1.33512e-10	0.000119484
rs113473633	4	103449131	G	A	G	A	-0.063217	-0.028	0.026223	0.0195	FALSE	FALSE	FALSE	0.0226	0.215	TRUE	0.006522	3.46976e-22	TRUE	TRUE	96.8096	1.61261e-15	0.000204098
rs113496608	6	138161666	A	G	A	G	-0.044847	0.013	0.030304	0.0266	FALSE	FALSE	FALSE	0.0162	0.4221	TRUE	0.005802	1.13006e-14	TRUE	TRUE	56.063	1.1831e-10	0.000118204
rs113542380	2	43464818	A	G	A	G	-0.026862	0.0097	0.075059	0.0648	FALSE	FALSE	FALSE	0.0117	0.4091	TRUE	0.003797	1.54989e-12	TRUE	TRUE	47.3301	4.78651e-09	0.00010019
rs113859409	14	94422198	A	G	A	G	-0.029345	-0.0064	0.039661	0.0422	FALSE	FALSE	FALSE	0.0147	0.6601	TRUE	0.00537	4.74996e-08	TRUE	TRUE	31.1104	3.90937e-06	6.55974e-05
rs114152720	21	36434894	A	G	A	G	-0.036252	0.0173	0.030153	0.033	FALSE	FALSE	FALSE	0.0165	0.2939	TRUE	0.005897	8.07997e-10	TRUE	TRUE	36.4548	8.22388e-07	7.68648e-05
rs114741563	9	135869211	C	T	C	T	0.119573	0.0351	0.007538	0.0973	FALSE	FALSE	FALSE	0.0287	0.222	TRUE	0.011508	2.93968e-25	TRUE	TRUE	101.38	8.5488e-18	0.000213927
rs11555542	14	94417531	C	T	C	T	0.06384	-0.0123	0.062749	0.0502	FALSE	FALSE	FALSE	0.0143	0.3931	TRUE	0.004108	2.11982e-54	TRUE	TRUE	226.776	2.04212e-40	0.000479378
rs115647629	12	111811903	A	G	A	G	-0.067273	-0.0202	0.026499	0.0439	FALSE	FALSE	FALSE	0.0142	0.1563	TRUE	0.006524	6.6896e-25	TRUE	TRUE	110.757	3.53476e-17	0.000233495
rs115697464	3	128175328	C	T	C	T	-0.065055	0.0138	0.015017	0.0168	FALSE	FALSE	FALSE	0.0218	0.5267	TRUE	0.008158	1.6099e-15	TRUE	TRUE	59.3811	1.61442e-11	0.0001252
rs11628569	14	103190362	G	A	G	A	-0.016588	0.0059	0.289982	0.3435	FALSE	FALSE	FALSE	0.0055	0.2806	TRUE	0.002198	4.70002e-14	TRUE	TRUE	53.7398	7.59962e-10	0.000113307
rs11648292	16	4462897	A	C	A	C	-0.013036	-0.0023	0.693342	0.68	FALSE	FALSE	FALSE	0.0055	0.6799	TRUE	0.002158	1.59001e-09	TRUE	TRUE	34.2723	2.85865e-07	7.22638e-05
rs11684770	2	71281496	G	A	G	A	-0.014768	-0.005	0.270352	0.3333	FALSE	FALSE	FALSE	0.0061	0.4089	TRUE	0.002222	3.10027e-11	TRUE	TRUE	40.8046	4.30752e-08	8.60432e-05
rs11695281	2	28686568	T	C	T	C	-0.022977	-0.0022	0.514407	0.4573	FALSE	FALSE	FALSE	0.0051	0.6677	TRUE	0.00198	4.08978e-31	TRUE	TRUE	124.865	1.0487e-23	0.000263752
rs11701475	21	16931347	C	T	C	T	0.014907	-0.0035	0.22262	0.2115	FALSE	FALSE	FALSE	0.0063	0.5783	TRUE	0.002442	1.06001e-09	TRUE	TRUE	36.4782	2.99105e-07	7.69145e-05
rs11702918	22	17594623	T	C	T	C	-0.022316	0.011	0.102562	0.1122	FALSE	FALSE	FALSE	0.0089	0.2154	TRUE	0.00328	1.05999e-11	TRUE	TRUE	43.4793	5.94089e-08	9.16756e-05
rs1170439	16	68608511	C	T	C	T	0.022511	-0.0097	0.779264	0.7913	FALSE	FALSE	FALSE	0.0062	0.1154	TRUE	0.002403	7.85959e-21	TRUE	TRUE	82.5001	5.04513e-14	0.000174332
rs117068593	14	93118229	T	C	T	C	-0.026091	-0.0089	0.190092	0.1701	FALSE	FALSE	FALSE	0.0077	0.2494	TRUE	0.002543	1.17004e-24	TRUE	TRUE	99.1711	1.73282e-17	0.00020961
rs117481629	19	40192953	C	T	C	T	0.035585	-0.0297	0.027904	0.0304	FALSE	FALSE	FALSE	0.0182	0.1028	TRUE	0.00617	8.24992e-09	TRUE	TRUE	32.5163	1.54828e-05	6.86973e-05
rs117577334	17	2836247	A	G	A	G	0.017343	0.0052	0.14402	0.123	FALSE	FALSE	FALSE	0.0091	0.5634	TRUE	0.002915	2.74998e-09	TRUE	TRUE	35.1715	6.36098e-07	7.41592e-05
rs1178016	20	2996497	T	C	T	C	0.011342	-0.0067	0.495413	0.528	FALSE	FALSE	FALSE	0.0052	0.193	TRUE	0.001987	1.17001e-08	TRUE	TRUE	30.4418	9.38373e-06	6.43151e-05
rs11786536	8	129000416	A	G	A	G	-0.026746	-0.0119	0.164896	0.1664	FALSE	FALSE	FALSE	0.0074	0.107	TRUE	0.002705	5.10975e-23	TRUE	TRUE	92.9861	1.55827e-15	0.000197015
rs117955557	19	45755368	T	G	T	G	-0.030385	0.0173	0.256399	0.2608	FALSE	FALSE	FALSE	0.0064	0.006564	TRUE	0.002277	1.44012e-40	TRUE	TRUE	167.01	8.66272e-26	0.00035205
rs117961539	8	144989466	A	G	A	G	-0.03098	-0.0039	0.039583	0.035	FALSE	FALSE	FALSE	0.0167	0.8175	TRUE	0.0052	2.63003e-09	TRUE	TRUE	34.2266	2.56241e-07	7.29729e-05
rs118013485	19	33726577	A	G	A	G	-0.033602	0.0087	0.06696	0.0757	FALSE	FALSE	FALSE	0.0104	0.4041	TRUE	0.004068	1.53993e-16	TRUE	TRUE	66.9159	5.44545e-12	0.000141083
rs11869228	17	57800358	T	C	T	C	0.020575	-0.0001	0.840958	0.8464	FALSE	FALSE	FALSE	0.0074	0.994	TRUE	0.002712	3.44985e-14	TRUE	TRUE	53.5495	2.24674e-11	0.000113239
rs11886928	2	74258529	G	T	G	T	-0.014387	-0.0033	0.30847	0.2943	FALSE	FALSE	FALSE	0.0057	0.5607	TRUE	0.00214	1.85994e-11	TRUE	TRUE	41.8814	1.52586e-08	8.83069e-05
rs11888323	2	98577882	G	A	G	A	-0.01729	0.0015	0.778072	0.6925	FALSE	FALSE	FALSE	0.0059	0.7939	TRUE	0.002383	4.18023e-13	TRUE	TRUE	48.8537	3.3182e-10	0.000103241
rs11890306	2	28691488	T	C	T	C	0.012913	-0.0083	0.423414	0.392	FALSE	FALSE	FALSE	0.0052	0.111	TRUE	0.002026	1.90999e-10	TRUE	TRUE	38.4486	1.08509e-06	8.14167e-05
rs11931711	4	153291513	T	C	T	C	0.019253	-0.0063	0.282445	0.3384	FALSE	FALSE	FALSE	0.0054	0.2373	TRUE	0.002213	3.48017e-18	TRUE	TRUE	71.1235	1.01696e-12	0.00015025
rs12100034	13	114956773	A	G	A	G	-0.017045	0.0002	0.359122	0.3338	FALSE	FALSE	FALSE	0.0054	0.9691	TRUE	0.002079	2.60016e-16	TRUE	TRUE	63.3035	5.30462e-13	0.000133734
rs121564	16	20717360	T	G	T	G	-0.016564	-0.0055	0.270023	0.3236	FALSE	FALSE	FALSE	0.0056	0.3218	TRUE	0.002233	1.26009e-13	TRUE	TRUE	51.2989	1.18785e-09	0.000108161
rs12208103	6	107442431	T	C	T	C	-0.030736	-0.01	0.378399	0.3789	FALSE	FALSE	FALSE	0.0054	0.06605	TRUE	0.002069	6.82967e-50	TRUE	TRUE	210.344	1.95481e-34	0.000444413
rs12209219	6	557686	C	T	C	T	-0.025341	-0.0017	0.474823	0.4419	FALSE	FALSE	FALSE	0.0052	0.7416	TRUE	0.001998	8.13018e-37	TRUE	TRUE	150.673	2.29298e-28	0.000320269
rs12408934	1	65423447	A	G	A	G	-0.041319	0.0041	0.10259	0.1018	FALSE	FALSE	FALSE	0.0092	0.6557	TRUE	0.00328	2.35993e-36	TRUE	TRUE	148.675	1.06163e-27	0.000314359
rs12487980	3	71760041	A	C	A	C	0.012539	-0.0021	0.633844	0.6705	FALSE	FALSE	FALSE	0.0054	0.6959	TRUE	0.002073	1.5e-09	TRUE	TRUE	34.5333	2.53844e-07	7.29801e-05
rs12515180	5	131785684	T	C	T	C	-0.072098	-0.0059	0.425948	0.3823	FALSE	FALSE	FALSE	0.0056	0.2907	TRUE	0.002004	1e-200	TRUE	TRUE	1205.79	3.15849e-214	0.00254205
rs12530946	7	148887942	G	A	G	A	0.042755	-0.0061	0.613323	0.6304	FALSE	FALSE	FALSE	0.0055	0.2654	TRUE	0.002044	3.99025e-97	TRUE	TRUE	410.724	6.42734e-72	0.000867045
rs12540285	7	150312474	G	A	G	A	0.014646	-0.0169	0.22062	0.2552	FALSE	FALSE	FALSE	0.0058	0.003428	TRUE	0.002396	1.01e-09	TRUE	TRUE	34.8814	5.71069e-05	7.3767e-05
rs12545733	8	22957003	C	T	C	T	-0.030733	-0.0001	0.703401	0.6719	FALSE	FALSE	FALSE	0.0071	0.9892	TRUE	0.002188	8.9002e-45	TRUE	TRUE	186.415	3.00414e-35	0.000394106
rs1257192	2	134991024	G	A	G	A	0.014595	0.0017	0.812097	0.8135	FALSE	FALSE	FALSE	0.0065	0.7896	TRUE	0.002535	8.81008e-09	TRUE	TRUE	30.6706	7.0685e-07	6.50099e-05
rs12581511	12	46573788	G	C	G	C	-0.017643	0.0009	0.173045	0.1898	FALSE	TRUE	FALSE	0.0066	0.8969	TRUE	0.002631	2.07014e-11	TRUE	TRUE	42.252	4.85955e-09	8.90873e-05
rs1265564	12	111708458	C	A	C	A	0.080073	0.025	0.442517	0.4286	FALSE	FALSE	FALSE	0.0064	0.0001091	TRUE	0.002035	1e-200	TRUE	TRUE	1493.89	3.01758e-237	0.00316347
rs12681644	8	119972974	T	C	T	C	-0.019435	-0.0052	0.211927	0.2838	FALSE	FALSE	FALSE	0.0065	0.4278	TRUE	0.002427	1.22999e-15	TRUE	TRUE	59.8369	2.25956e-11	0.000126169
rs12705849	7	112782556	A	G	A	G	-0.020577	0.0034	0.406896	0.3909	FALSE	FALSE	FALSE	0.0056	0.5432	TRUE	0.002021	2.54976e-24	TRUE	TRUE	96.9364	3.42113e-18	0.000204366
rs12820863	12	4318723	T	C	T	C	0.022466	0.0017	0.351578	0.3247	FALSE	FALSE	FALSE	0.0056	0.7605	TRUE	0.002142	1.07004e-25	TRUE	TRUE	108.587	7.81597e-20	0.000230123
rs12861824	13	31079184	C	T	C	T	-0.020977	-0.0018	0.275439	0.2751	FALSE	FALSE	FALSE	0.0067	0.782	TRUE	0.002402	2.59e-18	TRUE	TRUE	83.1169	3.45041e-14	0.000175637
rs12878610	14	73389048	C	T	C	T	-0.013183	-0.0024	0.475864	0.4459	FALSE	FALSE	FALSE	0.0052	0.6462	TRUE	0.001994	3.95003e-11	TRUE	TRUE	41.1159	1.96014e-08	8.66933e-05
rs12882281	14	21431304	C	T	C	T	-0.0136	-0.0009	0.238599	0.2379	FALSE	FALSE	FALSE	0.0059	0.8855	TRUE	0.00235	7.37004e-09	TRUE	TRUE	31.872	4.80565e-07	6.72032e-05
rs12928503	16	67377216	T	C	T	C	-0.048995	-0.0016	0.019564	0.0146	FALSE	FALSE	FALSE	0.0268	0.9533	TRUE	0.007294	1.91999e-11	TRUE	TRUE	42.9616	3.44264e-09	9.20896e-05
rs12941068	17	17737857	A	G	A	G	-0.013905	-0.0065	0.285851	0.2573	FALSE	FALSE	FALSE	0.0066	0.325	TRUE	0.002272	9.59003e-10	TRUE	TRUE	37.2797	7.84791e-07	7.89406e-05
rs1296535	14	69297986	T	C	T	C	-0.019052	0.0111	0.777485	0.7553	FALSE	FALSE	FALSE	0.0079	0.1581	TRUE	0.002417	3.34965e-15	TRUE	TRUE	59.1283	2.97078e-10	0.000125592
rs13033333	2	106371012	G	C	G	C	0.012393	-0.0103	0.32279	0.3103	FALSE	TRUE	FALSE	0.0055	0.0612	TRUE	0.002113	4.61998e-09	TRUE	TRUE	31.7824	1.74999e-05	6.7147e-05
rs13073683	3	25393837	C	T	C	T	0.015579	-0.0047	0.399148	0.4085	FALSE	FALSE	FALSE	0.0052	0.3647	TRUE	0.002021	1.32008e-14	TRUE	TRUE	55.2144	1.82698e-10	0.000116415
rs13105682	4	102702364	G	T	G	T	-0.026611	0.0325	0.059685	0.0537	FALSE	FALSE	FALSE	0.0147	0.02676	TRUE	0.00433	8.21997e-10	TRUE	TRUE	37.698	1.18053e-05	7.94861e-05
rs13120371	4	139092719	G	A	G	A	0.015459	-0.0019	0.327238	0.3361	FALSE	FALSE	FALSE	0.0053	0.7184	TRUE	0.002118	2.99985e-13	TRUE	TRUE	49.8075	3.56266e-10	0.000105225
rs13138355	4	83545976	T	C	T	C	-0.054823	0.0115	0.185539	0.2284	FALSE	FALSE	FALSE	0.0061	0.0576	TRUE	0.002551	2.34963e-102	TRUE	TRUE	431.164	5.52572e-73	0.000908366
rs13139941	4	7071741	G	A	G	A	-0.01384	-0.0127	0.802896	0.7641	FALSE	FALSE	FALSE	0.006	0.03468	TRUE	0.002491	2.84001e-08	TRUE	TRUE	28.687	9.33087e-05	6.06257e-05
rs13207791	6	143249749	G	A	G	A	0.025659	-0.0009	0.088551	0.0751	FALSE	FALSE	FALSE	0.0115	0.9405	TRUE	0.003539	4.30031e-13	TRUE	TRUE	50.2903	2.00045e-10	0.000106276
rs13226583	7	75454152	T	A	T	A	-0.061865	-0.0075	0.115701	0.126	FALSE	TRUE	FALSE	0.0077	0.327	TRUE	0.0031	1.59001e-88	TRUE	TRUE	371.696	6.78382e-66	0.00078317
rs1323650	10	6033049	T	G	T	G	-0.013614	0.0015	0.680787	0.7042	FALSE	FALSE	FALSE	0.0057	0.7852	TRUE	0.002151	2.53e-10	TRUE	TRUE	37.903	4.6238e-08	8.05552e-05
rs13251643	8	126240768	T	A	T	A	0.030412	-0.0171	0.044409	0.0492	FALSE	TRUE	FALSE	0.013	0.1866	TRUE	0.004844	3.53997e-10	TRUE	TRUE	37.2297	8.66867e-07	7.84988e-05
rs13511	15	86284817	C	T	C	T	-0.016355	-0.0036	0.57742	0.5108	FALSE	FALSE	FALSE	0.0054	0.5051	TRUE	0.002009	4.12952e-16	TRUE	TRUE	61.9102	6.49737e-12	0.000130536
rs1353286	3	27772014	G	T	G	T	0.020226	-0.0044	0.453022	0.5107	FALSE	FALSE	FALSE	0.0052	0.3966	TRUE	0.00199	3.0903e-24	TRUE	TRUE	96.1652	1.04977e-17	0.00020274
rs1365623	4	175486022	T	C	T	C	0.011627	0.0012	0.37246	0.3381	FALSE	FALSE	FALSE	0.0054	0.8185	TRUE	0.00206	1.71002e-08	TRUE	TRUE	29.9713	1.08865e-06	6.31955e-05
rs139640694	5	109938754	G	A	G	A	0.024854	0.012	0.092902	0.0897	FALSE	FALSE	FALSE	0.0087	0.1692	TRUE	0.003415	3.53997e-13	TRUE	TRUE	49.3785	7.85927e-09	0.000104112
rs140411271	19	16228192	A	G	A	G	0.030273	0.0003	0.05614	0.0587	FALSE	FALSE	FALSE	0.0134	0.982	TRUE	0.004681	1.03001e-10	TRUE	TRUE	46.0621	1.23311e-08	9.71227e-05
rs1406449	2	148495285	C	T	C	T	-0.012188	-0.0066	0.461666	0.4678	FALSE	FALSE	FALSE	0.005	0.1881	TRUE	0.001986	8.69e-10	TRUE	TRUE	34.9151	1.62417e-06	7.38371e-05
rs1414517	1	221092838	G	C	G	C	-0.024977	0.0081	0.187298	0.1928	FALSE	TRUE	FALSE	0.0068	0.2343	TRUE	0.002552	1.35988e-22	TRUE	TRUE	90.084	6.81939e-16	0.000189922
rs1427499	2	145400317	G	A	G	A	0.018666	0.0019	0.710269	0.7011	FALSE	FALSE	FALSE	0.0056	0.7265	TRUE	0.002183	1.29987e-17	TRUE	TRUE	67.5483	1.46799e-13	0.0001434
rs143491704	9	135345666	G	C	G	C	-0.03128	-0.0152	0.035786	0.0292	FALSE	TRUE	FALSE	0.0175	0.3839	TRUE	0.005517	1.47001e-08	TRUE	TRUE	32.0237	4.36564e-06	6.75227e-05
rs145947882	17	41809207	C	A	C	A	-0.059933	-0.0271	0.0263	0.0263	FALSE	FALSE	FALSE	0.0184	0.1412	TRUE	0.006329	2.97989e-21	TRUE	TRUE	87.2496	1.84434e-14	0.000183968
rs14713	19	2714666	A	G	A	G	-0.013594	-0.011	0.20454	0.2785	FALSE	FALSE	FALSE	0.0061	0.07102	TRUE	0.002464	3.52996e-08	TRUE	TRUE	28.4628	5.81641e-05	6.01341e-05
rs1471816	12	94145120	A	G	A	G	0.010911	-0.0049	0.503325	0.5184	FALSE	FALSE	FALSE	0.0052	0.3537	TRUE	0.001985	3.94003e-08	TRUE	TRUE	28.229	1.05386e-05	5.95223e-05
rs1479918	4	123351431	T	A	T	A	-0.018776	0.0045	0.259813	0.2299	FALSE	TRUE	FALSE	0.0065	0.4889	TRUE	0.002261	1.05003e-16	TRUE	TRUE	64.3117	2.55317e-12	0.000135593
rs149110519	6	144385777	T	C	T	C	0.038205	-0.012	0.035905	0.0397	FALSE	FALSE	FALSE	0.0153	0.431	TRUE	0.005388	1.38995e-12	TRUE	TRUE	47.9269	3.94525e-09	0.000101052
rs150640087	7	50444152	T	G	T	G	0.099543	-0.0181	0.016244	0.0147	FALSE	FALSE	FALSE	0.0249	0.4676	TRUE	0.008004	1.80011e-35	TRUE	TRUE	150.086	2.14422e-26	0.000316688
rs1516527	3	148609704	C	T	C	T	-0.032276	-0.017	0.951148	0.9591	FALSE	FALSE	FALSE	0.0131	0.1964	TRUE	0.004596	2.25009e-12	TRUE	TRUE	45.9151	2.34151e-08	9.68099e-05
rs152197	5	131461341	T	C	T	C	0.049978	-0.0127	0.175499	0.2175	FALSE	FALSE	FALSE	0.0062	0.03867	TRUE	0.002605	5.48025e-82	TRUE	TRUE	343.052	2.43539e-57	0.000722859
rs1539174	10	974870	G	C	G	C	0.038017	-0.0044	0.23738	0.2183	FALSE	TRUE	FALSE	0.0065	0.4953	TRUE	0.002332	1.11995e-59	TRUE	TRUE	248.287	6.43825e-45	0.000523285
rs159963	1	8504421	A	C	A	C	0.01933	0.016	0.581974	0.5976	FALSE	FALSE	FALSE	0.0053	0.002314	TRUE	0.002017	9.88098e-22	TRUE	TRUE	86.2329	2.01307e-12	0.000181803
rs1611236	6	29748690	A	G	A	G	-0.042947	0.0058	0.322915	0.2975	FALSE	FALSE	FALSE	0.0072	0.4225	TRUE	0.002125	8.34065e-91	TRUE	TRUE	380.787	2.89286e-68	0.000806542
rs1672753	3	3221430	T	C	T	C	-0.01748	0.0075	0.811014	0.7795	FALSE	FALSE	FALSE	0.0065	0.2486	TRUE	0.002545	6.74062e-12	TRUE	TRUE	44.4224	3.46189e-08	9.36636e-05
rs1684578	16	57069650	T	G	T	G	0.016362	0.003	0.415559	0.3867	FALSE	FALSE	FALSE	0.0053	0.578	TRUE	0.002017	5.14991e-16	TRUE	TRUE	61.4951	5.46834e-12	0.00013004
rs1689510	12	56396768	C	G	C	G	0.026511	-0.013	0.337746	0.306	FALSE	TRUE	FALSE	0.0055	0.01742	TRUE	0.002094	1.05999e-36	TRUE	TRUE	149.143	8.60948e-24	0.00031441
rs16903574	5	14610309	G	C	G	C	0.028502	0.0334	0.077849	0.0959	FALSE	TRUE	FALSE	0.01	0.000814	TRUE	0.003838	1.17004e-13	TRUE	TRUE	55.0839	6.19635e-07	0.000116637
rs16956811	16	57444002	G	T	G	T	-0.029348	0.0174	0.080686	0.1554	FALSE	FALSE	FALSE	0.0096	0.07024	TRUE	0.003685	1.74985e-15	TRUE	TRUE	60.6027	6.70224e-10	0.000127776
rs17061503	13	41246758	A	G	A	G	0.035528	-0.0004	0.307403	0.3792	FALSE	FALSE	FALSE	0.0054	0.9386	TRUE	0.002159	8.04081e-61	TRUE	TRUE	254.274	1.47191e-47	0.000537477
rs17175830	16	88558164	A	G	A	G	0.032179	-0.0025	0.237656	0.2591	FALSE	FALSE	FALSE	0.0059	0.6722	TRUE	0.002365	4.13048e-42	TRUE	TRUE	177.65	3.60329e-32	0.00037521
rs17293632	15	67442596	T	C	T	C	0.02962	-0.0129	0.236264	0.2315	FALSE	FALSE	FALSE	0.0063	0.03946	TRUE	0.002337	8.92072e-37	TRUE	TRUE	150.054	1.6315e-24	0.000316622
rs174548	11	61571348	G	C	G	C	-0.023058	-0.0158	0.313571	0.341	FALSE	TRUE	FALSE	0.0053	0.002826	TRUE	0.002137	4.08037e-27	TRUE	TRUE	108.35	4.71103e-16	0.000228878
rs17482472	10	44859618	A	G	A	G	-0.031481	0.0112	0.098902	0.091	FALSE	FALSE	FALSE	0.0088	0.2007	TRUE	0.003346	5.33949e-21	TRUE	TRUE	83.5392	1.31196e-14	0.000176646
rs175705	14	75975648	G	C	G	C	0.03822	-0.0031	0.718533	0.6368	FALSE	TRUE	FALSE	0.0054	0.5655	TRUE	0.002213	8.80035e-67	TRUE	TRUE	279.733	1.16594e-50	0.000590861
rs17668272	1	198623842	T	G	T	G	-0.041656	-0.0067	0.117796	0.1031	FALSE	FALSE	FALSE	0.0091	0.4648	TRUE	0.003072	7.47997e-42	TRUE	TRUE	171.094	3.42485e-31	0.000360649
rs17682575	2	43152304	T	C	T	C	-0.017647	-0.0056	0.201301	0.1819	FALSE	FALSE	FALSE	0.0069	0.4194	TRUE	0.002487	1.33015e-12	TRUE	TRUE	47.4935	4.15283e-09	0.000100138
rs17689024	16	79739978	C	G	C	G	-0.014282	0.0034	0.314415	0.303	FALSE	TRUE	FALSE	0.0054	0.5262	TRUE	0.002135	2.30994e-11	TRUE	TRUE	41.7056	2.07918e-08	8.79372e-05
rs17758695	18	60920854	T	C	T	C	-0.122123	-0.0313	0.029555	0.0367	FALSE	FALSE	FALSE	0.0217	0.1493	TRUE	0.005948	1.32008e-93	TRUE	TRUE	405.252	4.32646e-68	0.000855513
rs17849501	1	183542323	T	C	T	C	-0.026789	0.0108	0.052001	0.0473	FALSE	FALSE	FALSE	0.0135	0.4237	TRUE	0.004469	2.1e-09	TRUE	TRUE	33.4582	8.92209e-07	7.07559e-05
rs1800692	12	6442346	G	A	G	A	-0.018051	0.0036	0.58754	0.6052	FALSE	FALSE	FALSE	0.0053	0.4925	TRUE	0.002039	8.92072e-19	TRUE	TRUE	74.5859	6.6463e-14	0.000157925
rs180506	17	68274205	A	G	A	G	-0.02299	0.0033	0.776272	0.746	FALSE	FALSE	FALSE	0.0061	0.5907	TRUE	0.002385	5.81969e-22	TRUE	TRUE	87.0789	1.59179e-16	0.000183587
rs1828803	4	2689449	A	C	A	C	0.013079	-0.0134	0.392417	0.3765	FALSE	FALSE	FALSE	0.0052	0.0102	TRUE	0.002033	1.28e-10	TRUE	TRUE	38.6096	8.01561e-06	8.15704e-05
rs1861489	12	68610446	A	T	A	T	0.013285	0.0043	0.782181	0.7809	FALSE	TRUE	FALSE	0.0066	0.5172	TRUE	0.00242	4.14e-08	TRUE	TRUE	28.5217	5.71991e-06	6.0139e-05
rs201798	13	50954721	A	G	A	G	0.020184	0.0068	0.614944	0.5742	FALSE	FALSE	FALSE	0.0053	0.1996	TRUE	0.002044	5.70953e-23	TRUE	TRUE	91.5123	5.15944e-16	0.000192932
rs2025489	6	87814959	G	A	G	A	0.015769	-0.0142	0.526005	0.536	FALSE	FALSE	FALSE	0.005	0.004514	TRUE	0.00199	2.41991e-15	TRUE	TRUE	58.8091	1.56853e-08	0.000123994
rs2043293	19	19751456	A	C	A	C	-0.014881	0.0015	0.825801	0.828	FALSE	FALSE	FALSE	0.0068	0.8251	TRUE	0.002619	1.36e-08	TRUE	TRUE	30.1265	9.07301e-07	6.37111e-05
rs2089979	3	196501413	G	A	G	A	-0.014931	0.0039	0.415851	0.3888	FALSE	FALSE	FALSE	0.0052	0.4508	TRUE	0.002013	1.24997e-13	TRUE	TRUE	51.2181	5.89406e-10	0.00010831
rs2095044	9	6192796	C	T	C	T	-0.093857	-0.0074	0.742759	0.7331	FALSE	FALSE	FALSE	0.006	0.2164	TRUE	0.002265	1e-200	TRUE	TRUE	1601.8	4.08115e-283	0.00336629
rs214080	11	17299762	G	A	G	A	0.012908	0.0083	0.579931	0.6199	FALSE	FALSE	FALSE	0.0059	0.1553	TRUE	0.002009	1.37e-10	TRUE	TRUE	38.3718	5.46738e-07	8.11792e-05
rs2182885	13	99855124	A	G	A	G	0.026326	-0.0079	0.605228	0.5456	FALSE	FALSE	FALSE	0.0051	0.125	TRUE	0.00203	2.05022e-38	TRUE	TRUE	157.109	8.98818e-27	0.000331181
rs2223043	21	16438793	G	A	G	A	0.019382	-0.0012	0.306981	0.4022	FALSE	FALSE	FALSE	0.0055	0.8229	TRUE	0.002295	3.22998e-17	TRUE	TRUE	75.5896	1.97423e-13	0.000159839
rs2228467	3	42906116	C	T	C	T	0.062272	0.0006	0.061584	0.0681	FALSE	FALSE	FALSE	0.0109	0.9547	TRUE	0.004111	8.8308e-52	TRUE	TRUE	212.022	1.32902e-40	0.000448207
rs2239633	14	23589057	A	G	A	G	0.034771	-0.0034	0.483519	0.4534	FALSE	FALSE	FALSE	0.0051	0.498	TRUE	0.001986	1.50003e-68	TRUE	TRUE	285.695	9.32154e-52	0.000603854
rs2242193	1	154995503	A	G	A	G	0.012279	-0.0059	0.421302	0.4559	FALSE	FALSE	FALSE	0.0053	0.264	TRUE	0.002018	1.2e-09	TRUE	TRUE	34.7649	1.25676e-06	7.35193e-05
rs2253427	20	1552430	C	T	C	T	-0.013805	-0.0068	0.778112	0.7867	FALSE	FALSE	FALSE	0.0061	0.2655	TRUE	0.002397	8.68001e-09	TRUE	TRUE	30.9951	5.07742e-06	6.5808e-05
rs2255531	12	121414915	A	G	A	G	-0.016385	0.0142	0.350975	0.388	FALSE	FALSE	FALSE	0.0054	0.008709	TRUE	0.002079	3.39e-15	TRUE	TRUE	57.8946	1.0807e-08	0.00012231
rs2282718	1	25241056	A	G	A	G	-0.011422	-0.0009	0.37278	0.3834	FALSE	FALSE	FALSE	0.0055	0.8771	TRUE	0.002078	3.95003e-08	TRUE	TRUE	28.7817	1.79441e-06	6.1008e-05
rs2399441	3	112587012	C	T	C	T	-0.018868	0.004	0.350554	0.3806	FALSE	FALSE	FALSE	0.0052	0.447	TRUE	0.002069	8.07979e-20	TRUE	TRUE	76.8844	1.55155e-14	0.000162099
rs2419313	10	111750851	A	G	A	G	-0.020727	-0.0074	0.142533	0.2135	FALSE	FALSE	FALSE	0.0066	0.2634	TRUE	0.002869	5.20955e-13	TRUE	TRUE	49.8043	5.04025e-09	0.000105011
rs2431097	5	159890885	T	C	T	C	0.015023	-0.0051	0.485547	0.4594	FALSE	FALSE	FALSE	0.0052	0.3271	TRUE	0.001999	5.94977e-14	TRUE	TRUE	53.3184	6.77835e-10	0.000112751
rs244689	5	133422816	G	A	G	A	-0.02124	0.0022	0.876598	0.7863	FALSE	FALSE	FALSE	0.0065	0.735	TRUE	0.00303	2.4598e-12	TRUE	TRUE	46.1543	1.6678e-09	9.76027e-05
rs2497318	10	94432000	T	C	T	C	-0.029864	0.0021	0.442619	0.4211	FALSE	FALSE	FALSE	0.0053	0.6903	TRUE	0.00202	1.9602e-49	TRUE	TRUE	208.366	7.67622e-38	0.000440056
rs2502995	1	24199290	C	T	C	T	0.021853	-0.0067	0.57046	0.5763	FALSE	FALSE	FALSE	0.0051	0.1886	TRUE	0.002002	1.05999e-27	TRUE	TRUE	110.355	1.8955e-19	0.000234035
rs2505521	10	43804617	T	C	T	C	-0.015171	-0.0039	0.829154	0.7647	FALSE	FALSE	FALSE	0.0066	0.5524	TRUE	0.002675	1.45001e-08	TRUE	TRUE	30.8345	2.27522e-06	6.52076e-05
rs2566133	4	39022515	C	T	C	T	-0.014365	-0.0033	0.583621	0.5644	FALSE	FALSE	FALSE	0.0051	0.5188	TRUE	0.002015	1.05999e-12	TRUE	TRUE	47.4574	2.14123e-09	0.000100291
rs2568928	5	127487603	G	A	G	A	0.015221	-0.0081	0.756846	0.7681	FALSE	FALSE	FALSE	0.0061	0.1867	TRUE	0.002308	4.38026e-11	TRUE	TRUE	40.4423	2.06809e-07	8.52718e-05
rs2579506	2	97207321	A	G	A	G	0.047465	-0.0004	0.386176	0.4121	FALSE	FALSE	FALSE	0.0054	0.9472	TRUE	0.002032	1.1695e-120	TRUE	TRUE	505.902	4.62679e-94	0.00106809
rs2646438	10	8565675	A	G	A	G	-0.020516	0.0075	0.565689	0.5864	FALSE	FALSE	FALSE	0.0051	0.1403	TRUE	0.002001	1.20005e-24	TRUE	TRUE	97.8781	6.49716e-17	0.000206821
rs2683913	3	112171587	G	A	G	A	-0.015075	0.0045	0.826856	0.8311	FALSE	FALSE	FALSE	0.0072	0.5321	TRUE	0.002618	8.68001e-09	TRUE	TRUE	30.8604	1.70236e-06	6.50702e-05
rs2713548	2	227156662	T	C	T	C	0.012505	0.0137	0.632646	0.6254	FALSE	FALSE	FALSE	0.0055	0.01277	TRUE	0.002046	1.02e-09	TRUE	TRUE	34.4039	2.42587e-05	7.26847e-05
rs2788211	6	697500	C	T	C	T	0.016029	-0.0002	0.81734	0.7798	FALSE	FALSE	FALSE	0.0062	0.9694	TRUE	0.002573	4.79005e-10	TRUE	TRUE	36.3015	4.19869e-08	7.67165e-05
rs2807740	10	28784483	T	C	T	C	0.035325	-0.0094	0.76966	0.792	FALSE	FALSE	FALSE	0.0065	0.1443	TRUE	0.002358	1.05003e-50	TRUE	TRUE	209.915	4.79989e-36	0.000442448
rs28362902	15	74712178	A	G	A	G	0.016579	0.0004	0.132809	0.2299	FALSE	FALSE	FALSE	0.0069	0.9513	TRUE	0.002935	1.66001e-08	TRUE	TRUE	30.0267	7.18718e-07	6.33124e-05
rs2838317	21	44991791	C	A	C	A	0.012853	0.0173	0.550072	0.6051	FALSE	FALSE	FALSE	0.0052	0.0008623	TRUE	0.001994	1.2e-10	TRUE	TRUE	38.6931	3.73402e-05	8.17714e-05
rs28383314	6	32587213	C	T	C	T	0.061635	-0.0112	0.624131	0.6445	FALSE	FALSE	FALSE	0.0055	0.04065	TRUE	0.002048	6.38263e-199	TRUE	TRUE	844.831	1.87603e-144	0.00178237
rs28421324	21	36286938	T	A	T	A	0.0358	0.0022	0.102092	0.1546	FALSE	TRUE	FALSE	0.0077	0.7703	TRUE	0.003291	1.57e-27	TRUE	TRUE	111.457	3.01095e-21	0.000234974
rs2847266	18	12773338	T	C	T	C	-0.014442	0.0011	0.716855	0.6815	FALSE	FALSE	FALSE	0.0056	0.8382	TRUE	0.002242	1.22e-10	TRUE	TRUE	39.9463	2.21897e-08	8.46691e-05
rs28532037	12	123883406	A	G	A	G	-0.029653	-0.0194	0.906507	0.8506	FALSE	FALSE	FALSE	0.0077	0.0114	TRUE	0.003416	4.18986e-18	TRUE	TRUE	70.5526	9.49704e-11	0.000149045
rs2894401	6	35408959	G	A	G	A	-0.020541	0.016	0.705252	0.7301	FALSE	FALSE	FALSE	0.0057	0.004938	TRUE	0.002187	6.16027e-21	TRUE	TRUE	82.9565	3.19509e-12	0.000175416
rs290430	20	52675648	T	C	T	C	-0.012081	-0.012	0.344859	0.3732	FALSE	FALSE	FALSE	0.0052	0.0223	TRUE	0.002095	8.30998e-09	TRUE	TRUE	31.2058	6.24495e-05	6.59496e-05
rs2920505	3	12335081	A	G	A	G	-0.029644	0.0065	0.601796	0.567	FALSE	FALSE	FALSE	0.005	0.1925	TRUE	0.002019	9.46891e-49	TRUE	TRUE	199.816	5.47045e-35	0.000421171
rs2942062	3	112305130	G	A	G	A	-0.022708	0.0128	0.937362	0.9207	FALSE	FALSE	FALSE	0.0103	0.2148	TRUE	0.004079	2.65003e-08	TRUE	TRUE	28.6611	1.505e-05	6.05526e-05
rs295	8	19816238	C	A	C	A	0.015869	-0.0226	0.235064	0.2407	FALSE	FALSE	FALSE	0.0059	0.0001154	TRUE	0.002337	1.16011e-11	TRUE	TRUE	42.9502	2.82211e-05	9.05608e-05
rs295273	9	86466968	A	G	A	G	0.020579	-0.0005	0.255616	0.2728	FALSE	FALSE	FALSE	0.0057	0.9289	TRUE	0.002274	1.50003e-19	TRUE	TRUE	76.2113	1.93772e-15	0.000161162
rs2979489	8	30280833	A	G	A	G	0.013752	-0.0185	0.741697	0.7476	FALSE	FALSE	FALSE	0.0059	0.001655	TRUE	0.002266	1.32999e-09	TRUE	TRUE	34.299	0.000104327	7.24632e-05
rs2992333	10	26727454	A	G	A	G	-0.034153	0.0035	0.598657	0.635	FALSE	FALSE	FALSE	0.0054	0.518	TRUE	0.002028	1.3499e-63	TRUE	TRUE	264.03	4.76405e-48	0.000560508
rs301162	16	85810647	G	A	G	A	0.026139	0.0069	0.853049	0.7736	FALSE	FALSE	FALSE	0.0067	0.304	TRUE	0.002803	1.16011e-20	TRUE	TRUE	81.2498	9.77016e-15	0.000171299
rs3024971	12	57493727	G	T	G	T	-0.040232	0.0027	0.107204	0.0894	FALSE	FALSE	FALSE	0.0094	0.7731	TRUE	0.003209	5.03965e-36	TRUE	TRUE	146.978	8.73762e-28	0.000309839
rs3093023	6	167534290	A	G	A	G	0.012677	0.006	0.43381	0.4326	FALSE	FALSE	FALSE	0.0051	0.2337	TRUE	0.001998	2.27002e-10	TRUE	TRUE	37.4048	4.54437e-07	7.8945e-05
rs3096309	16	89431603	T	C	T	C	0.014823	-0.0078	0.824069	0.8501	FALSE	FALSE	FALSE	0.0071	0.2721	TRUE	0.002608	1.36e-08	TRUE	TRUE	30.1263	6.81481e-06	6.37101e-05
rs3110791	7	135367828	C	T	C	T	0.015409	-0.0043	0.623422	0.6546	FALSE	FALSE	FALSE	0.0054	0.4283	TRUE	0.002059	7.49031e-14	TRUE	TRUE	52.8741	4.73832e-10	0.000111485
rs3218148	1	23851787	A	G	A	G	-0.017678	0.0079	0.539783	0.5808	FALSE	FALSE	FALSE	0.0053	0.1353	TRUE	0.001991	7.07946e-19	TRUE	TRUE	73.0385	9.27161e-13	0.000155267
rs33982662	9	139324737	A	C	A	C	0.020435	-0.0018	0.285267	0.2533	FALSE	FALSE	FALSE	0.0059	0.7586	TRUE	0.002192	1.18987e-20	TRUE	TRUE	80.7672	6.42702e-16	0.000170284
rs34173062	8	145158607	A	G	A	G	0.054559	0.008	0.072995	0.0692	FALSE	FALSE	FALSE	0.0123	0.5168	TRUE	0.004091	1.54989e-40	TRUE	TRUE	188.917	1.75201e-30	0.000402845
rs34210653	17	4535314	A	G	A	G	-0.175565	-0.0007	0.020746	0.0207	FALSE	FALSE	FALSE	0.0227	0.9736	TRUE	0.006973	8.10961e-140	TRUE	TRUE	594.087	3.74928e-109	0.00125238
rs34212866	15	43702964	G	A	G	A	0.020115	0.0067	0.220743	0.1992	FALSE	FALSE	FALSE	0.0072	0.3528	TRUE	0.002401	5.73984e-17	TRUE	TRUE	66.0211	3.57539e-12	0.0001392
rs34290285	2	242698640	A	G	A	G	-0.045886	-0.0011	0.257132	0.2453	FALSE	FALSE	FALSE	0.0063	0.8566	TRUE	0.002267	4.73042e-91	TRUE	TRUE	381.011	1.07114e-70	0.000804374
rs34363176	13	100270177	G	C	G	C	0.01341	0.0043	0.243607	0.2233	FALSE	TRUE	FALSE	0.0066	0.5144	TRUE	0.002326	8.43005e-09	TRUE	TRUE	31.3584	1.74269e-06	6.62712e-05
rs34439695	11	33901483	T	C	T	C	-0.037944	0.0056	0.035263	0.1273	FALSE	FALSE	FALSE	0.0105	0.5958	TRUE	0.005456	3.67029e-12	TRUE	TRUE	46.4594	3.99334e-09	9.7959e-05
rs34448954	1	161168189	T	C	T	C	-0.025253	-0.0065	0.106374	0.1079	FALSE	FALSE	FALSE	0.0087	0.457	TRUE	0.003211	3.8699e-15	TRUE	TRUE	57.4474	4.47373e-11	0.00012124
rs34466956	19	3353622	T	C	T	C	-0.01354	-0.0071	0.5676	0.5305	FALSE	FALSE	FALSE	0.0053	0.1755	TRUE	0.002029	2.60016e-11	TRUE	TRUE	42.4982	1.43637e-07	8.99902e-05
rs34495	5	98265807	T	G	T	G	-0.01983	-0.0094	0.304172	0.267	FALSE	FALSE	FALSE	0.006	0.1198	TRUE	0.002155	3.67029e-20	TRUE	TRUE	78.5363	1.50421e-13	0.000166455
rs34505104	22	24624609	G	A	G	A	-0.026127	-0.0099	0.306171	0.2879	FALSE	FALSE	FALSE	0.0056	0.0751	TRUE	0.00216	1.22011e-33	TRUE	TRUE	137.571	7.66346e-23	0.000290018
rs346835	2	8438693	T	C	T	C	-0.02669	-0.0042	0.328293	0.3371	FALSE	FALSE	FALSE	0.0054	0.4304	TRUE	0.002104	7.54918e-37	TRUE	TRUE	148.743	2.54739e-27	0.000314173
rs350836	19	4080516	T	C	T	C	-0.017201	0.0086	0.709927	0.701	FALSE	FALSE	FALSE	0.006	0.1518	TRUE	0.002205	6.41062e-15	TRUE	TRUE	57.793	5.38404e-10	0.000121859
rs35249183	1	12099345	G	A	G	A	0.039991	0.0021	0.099837	0.091	FALSE	FALSE	FALSE	0.01	0.83	TRUE	0.003364	1.46016e-32	TRUE	TRUE	136.089	2.72156e-25	0.000287453
rs35409523	2	213908457	A	G	A	G	0.050096	0.0019	0.075881	0.1069	FALSE	FALSE	FALSE	0.0087	0.8306	TRUE	0.003754	1.42988e-40	TRUE	TRUE	166.641	1.76235e-31	0.000351963
rs35850753	17	7578671	T	C	T	C	0.043576	-0.0074	0.019768	0.0237	FALSE	FALSE	FALSE	0.0189	0.696	TRUE	0.007273	2.13998e-09	TRUE	TRUE	34.8995	3.36765e-07	7.35896e-05
rs36084354	19	1079959	A	G	A	G	-0.045367	0.0013	0.091843	0.0932	FALSE	FALSE	FALSE	0.0098	0.8961	TRUE	0.003441	1.17004e-39	TRUE	TRUE	162.396	5.67926e-31	0.000343334
rs3731211	9	21986847	A	T	A	T	0.017545	-0.0143	0.720317	0.7412	FALSE	TRUE	FALSE	0.0057	0.01164	TRUE	0.002213	2.33991e-15	TRUE	TRUE	58.8264	6.1225e-09	0.00012403
rs3742704	14	88477882	C	A	C	A	0.01948	-0.0018	0.091601	0.1128	FALSE	FALSE	FALSE	0.0082	0.8249	TRUE	0.003441	1.54e-08	TRUE	TRUE	29.8622	9.93627e-07	6.31517e-05
rs3746420	20	50140627	C	G	C	G	-0.031805	0.0018	0.061219	0.0607	FALSE	TRUE	FALSE	0.0114	0.8739	TRUE	0.004163	2.25996e-14	TRUE	TRUE	55.1458	2.63138e-11	0.000116271
rs3747869	10	73520632	C	A	C	A	0.019825	-0.0037	0.90083	0.8573	FALSE	FALSE	FALSE	0.0075	0.6233	TRUE	0.003316	2.30999e-09	TRUE	TRUE	33.2062	4.5523e-07	7.0223e-05
rs3756374	5	142517601	T	G	T	G	0.016911	-0.0013	0.119107	0.2234	FALSE	FALSE	FALSE	0.007	0.8491	TRUE	0.00307	3.70997e-08	TRUE	TRUE	28.3769	1.80556e-06	6.00107e-05
rs3759332	12	6491078	C	T	C	T	-0.011935	0.0056	0.390595	0.3782	FALSE	FALSE	FALSE	0.0055	0.3118	TRUE	0.002064	7.53998e-09	TRUE	TRUE	32.0876	3.76606e-06	6.78122e-05
rs3785356	16	27349168	T	C	T	C	0.030168	0.0083	0.298035	0.3058	FALSE	FALSE	FALSE	0.0055	0.131	TRUE	0.00218	1.69981e-43	TRUE	TRUE	180.288	1.30204e-30	0.000380808
rs3786586	19	16495287	G	A	G	A	0.031904	-0.0043	0.154646	0.1556	FALSE	FALSE	FALSE	0.0072	0.5532	TRUE	0.00275	4.41977e-31	TRUE	TRUE	125.991	2.36913e-23	0.000266132
rs3790163	20	10647951	G	A	G	A	-0.015292	-0.0023	0.792407	0.818	FALSE	FALSE	FALSE	0.0066	0.7255	TRUE	0.002521	1.34999e-09	TRUE	TRUE	36.3322	2.09999e-07	7.69342e-05
rs3812206	6	16700098	T	C	T	C	-0.012238	-0.005	0.300301	0.2913	FALSE	FALSE	FALSE	0.0055	0.3595	TRUE	0.002181	2.07e-08	TRUE	TRUE	29.6135	5.95168e-06	6.29389e-05
rs3823536	7	128579666	A	G	A	G	-0.017818	0.0062	0.467209	0.4276	FALSE	FALSE	FALSE	0.0051	0.2243	TRUE	0.001986	3.16009e-19	TRUE	TRUE	74.819	2.05738e-13	0.000158058
rs3824867	11	47468569	G	A	G	A	0.016826	0.0017	0.712364	0.6482	FALSE	FALSE	FALSE	0.0053	0.7489	TRUE	0.002193	1.77011e-14	TRUE	TRUE	54.7393	3.538e-11	0.000116021
rs3846855	6	33555877	A	G	A	G	0.028194	0.0161	0.182937	0.2389	FALSE	FALSE	FALSE	0.006	0.007316	TRUE	0.002567	5.00956e-28	TRUE	TRUE	112.494	3.47404e-17	0.00023763
rs3850107	16	78150341	G	C	G	C	-0.013751	-0.0053	0.29438	0.3259	FALSE	TRUE	FALSE	0.0056	0.3447	TRUE	0.002196	3.94003e-10	TRUE	TRUE	37.1824	3.76568e-07	7.85557e-05
rs3950296	3	169493283	G	C	G	C	0.023638	0.0013	0.244421	0.3091	FALSE	TRUE	FALSE	0.0058	0.8246	TRUE	0.002297	8.30042e-25	TRUE	TRUE	97.8931	2.88001e-19	0.000206381
rs397187	17	8784759	C	T	C	T	-0.012281	-0.0072	0.429693	0.4036	FALSE	FALSE	FALSE	0.0053	0.1738	TRUE	0.002022	1.28e-09	TRUE	TRUE	34.9777	2.34889e-06	7.39204e-05
rs4074672	3	183730295	T	C	T	C	0.014516	0.0118	0.369285	0.3616	FALSE	FALSE	FALSE	0.0052	0.0242	TRUE	0.00205	1.48013e-12	TRUE	TRUE	46.4161	2.19464e-07	9.81564e-05
rs410867	19	16427111	G	A	G	A	-0.059414	0.0053	0.216683	0.2418	FALSE	FALSE	FALSE	0.0063	0.3971	TRUE	0.00241	4.12098e-134	TRUE	TRUE	568.96	3.94041e-101	0.00119831
rs412884	19	40219449	C	T	C	T	0.057634	-0.005	0.672171	0.6371	FALSE	FALSE	FALSE	0.0054	0.3503	TRUE	0.002109	2.2182e-164	TRUE	TRUE	695.251	7.78089e-124	0.00146391
rs41313381	1	79411968	A	C	A	C	0.050131	0.0126	0.030679	0.0308	FALSE	FALSE	FALSE	0.017	0.4584	TRUE	0.005645	7.05018e-19	TRUE	TRUE	70.5234	6.83448e-14	0.000149469
rs4148757	1	229693846	C	A	C	A	-0.017147	0.0107	0.210055	0.2143	FALSE	FALSE	FALSE	0.0065	0.09823	TRUE	0.002441	2.23975e-12	TRUE	TRUE	46.0949	5.75486e-08	9.75745e-05
rs4149909	1	242023898	G	A	G	A	-0.0334	-0.0073	0.032649	0.0329	FALSE	FALSE	FALSE	0.0161	0.6476	TRUE	0.005569	2.07e-09	TRUE	TRUE	33.3871	3.80622e-07	7.04656e-05
rs4236746	8	130699861	G	A	G	A	0.056854	0.0112	0.975145	0.9768	FALSE	FALSE	FALSE	0.0213	0.5989	TRUE	0.006399	6.77954e-19	TRUE	TRUE	74.3185	3.17771e-14	0.000156688
rs4240624	8	9184231	A	G	A	G	-0.020391	0.009	0.909011	0.8886	FALSE	FALSE	FALSE	0.0089	0.3114	TRUE	0.003453	3.62001e-09	TRUE	TRUE	32.5459	2.18458e-06	6.87805e-05
rs4243951	11	9856524	G	A	G	A	-0.013907	0.016	0.755956	0.6969	FALSE	FALSE	FALSE	0.006	0.007963	TRUE	0.00232	2.1e-09	TRUE	TRUE	33.7443	5.43121e-05	7.13611e-05
rs4280242	16	2830482	T	C	T	C	-0.032913	-0.0015	0.754112	0.6586	FALSE	FALSE	FALSE	0.006	0.809	TRUE	0.002318	1.02991e-45	TRUE	TRUE	190.157	2.2597e-35	0.000401734
rs4310436	1	39489221	A	G	A	G	0.018785	0.0102	0.119611	0.2089	FALSE	FALSE	FALSE	0.007	0.1462	TRUE	0.003065	9.14998e-10	TRUE	TRUE	35.2464	2.34518e-06	7.43187e-05
rs4366169	9	16911638	C	A	C	A	0.012354	0.0051	0.310424	0.3282	FALSE	FALSE	FALSE	0.0053	0.3409	TRUE	0.002145	8.70001e-09	TRUE	TRUE	30.9886	3.68871e-06	6.53405e-05
rs4409785	11	95311422	C	T	C	T	0.016435	0.0068	0.172343	0.1631	FALSE	FALSE	FALSE	0.007	0.3284	TRUE	0.00263	4.25001e-10	TRUE	TRUE	36.4382	4.23359e-07	7.70572e-05
rs45577137	8	48651633	G	A	G	A	-0.059758	-0.0107	0.045218	0.0561	FALSE	FALSE	FALSE	0.0141	0.4466	TRUE	0.005157	5.10035e-31	TRUE	TRUE	144.375	4.97892e-23	0.000308346
rs4618204	3	101281534	C	T	C	T	0.018183	0.0179	0.443836	0.4434	FALSE	FALSE	FALSE	0.0063	0.00436	TRUE	0.002001	1.08993e-19	TRUE	TRUE	76.6202	2.17596e-11	0.000163225
rs4652560	1	181057188	T	A	T	A	-0.015397	0.0083	0.617764	0.654	FALSE	TRUE	FALSE	0.0055	0.1281	TRUE	0.002044	5.22998e-14	TRUE	TRUE	53.0998	2.93454e-09	0.000111958
rs466547	9	4834034	G	A	G	A	0.019109	-0.0008	0.857978	0.8644	FALSE	FALSE	FALSE	0.008	0.9238	TRUE	0.002846	1.94984e-11	TRUE	TRUE	42.0811	4.13907e-09	8.89893e-05
rs4675190	2	228320192	T	C	T	C	-0.011666	-0.0061	0.591061	0.5845	FALSE	FALSE	FALSE	0.0052	0.2407	TRUE	0.002017	7.57007e-09	TRUE	TRUE	31.0692	5.26858e-06	6.57907e-05
rs4680250	3	150941492	G	C	G	C	-0.015734	-0.0076	0.692997	0.6581	FALSE	TRUE	FALSE	0.0053	0.1532	TRUE	0.002175	4.84953e-13	TRUE	TRUE	49.7469	1.12214e-08	0.000105337
rs4703589	5	72097351	C	T	C	T	0.014451	0.0022	0.532652	0.5346	FALSE	FALSE	FALSE	0.005	0.6589	TRUE	0.001983	3.25987e-13	TRUE	TRUE	49.3112	4.90596e-10	0.00010397
rs4703730	5	76549688	T	C	T	C	-0.016026	-0.0087	0.516976	0.539	FALSE	FALSE	FALSE	0.005	0.08055	TRUE	0.001984	6.91035e-16	TRUE	TRUE	60.7163	2.80197e-10	0.000128268
rs473739	11	64147919	G	T	G	T	-0.013882	0.0128	0.31889	0.286	FALSE	FALSE	FALSE	0.0062	0.03782	TRUE	0.002128	7.06968e-11	TRUE	TRUE	39.6239	1.70686e-06	8.37129e-05
rs4739140	8	79753010	T	C	T	C	-0.014554	0.0043	0.611355	0.6378	FALSE	FALSE	FALSE	0.0054	0.4263	TRUE	0.002057	1.53003e-12	TRUE	TRUE	47.4897	4.31551e-09	0.000100656
rs4746153	10	75598282	C	G	C	G	0.015663	-0.0235	0.185407	0.189	FALSE	TRUE	FALSE	0.0064	0.000223	TRUE	0.002552	8.58005e-10	TRUE	TRUE	35.1455	0.000227689	7.41049e-05
rs4857909	3	128300468	G	A	G	A	0.120719	-0.0014	0.87972	0.8194	FALSE	FALSE	FALSE	0.007	0.8422	TRUE	0.003053	1e-200	TRUE	TRUE	1464.17	4.96065e-265	0.00308403
rs4870977	8	127526842	C	G	C	G	-0.01875	0.0148	0.870857	0.8185	FALSE	TRUE	FALSE	0.0071	0.03719	TRUE	0.002958	2.39999e-10	TRUE	TRUE	37.504	4.00873e-06	7.9077e-05
rs4908835	1	9357460	C	T	C	T	0.019184	0.0046	0.161355	0.164	FALSE	FALSE	FALSE	0.0074	0.5335	TRUE	0.002719	1.80011e-12	TRUE	TRUE	47.2393	2.99285e-09	9.96022e-05
rs4931002	12	32143169	A	C	A	C	-0.02158	0.0022	0.779279	0.7889	FALSE	FALSE	FALSE	0.0065	0.7403	TRUE	0.002388	1.72982e-19	TRUE	TRUE	75.9857	5.57595e-15	0.000160203
rs495149	10	89795523	T	C	T	C	0.024275	0.0073	0.164184	0.1542	FALSE	FALSE	FALSE	0.007	0.2975	TRUE	0.002674	1.15001e-19	TRUE	TRUE	76.7098	5.56126e-14	0.00016173
rs496475	9	113638236	G	T	G	T	0.035017	0.0027	0.387008	0.4079	FALSE	FALSE	FALSE	0.0051	0.5971	TRUE	0.002033	1.83021e-66	TRUE	TRUE	276.061	1.67076e-50	0.000581785
rs520461	11	126047425	G	A	G	A	-0.013748	-0.0024	0.2218	0.2794	FALSE	FALSE	FALSE	0.0059	0.6864	TRUE	0.00239	9.08009e-09	TRUE	TRUE	30.9443	1.04269e-06	6.52472e-05
rs526369	6	106803105	G	A	G	A	0.018996	0.0039	0.143107	0.153	FALSE	FALSE	FALSE	0.0072	0.5873	TRUE	0.002863	3.39e-11	TRUE	TRUE	41.9721	2.1603e-08	8.84997e-05
rs556063	1	111318291	G	A	G	A	0.012802	0.0027	0.573536	0.5678	FALSE	FALSE	FALSE	0.0051	0.5927	TRUE	0.002003	1.68e-10	TRUE	TRUE	37.9114	6.98181e-08	8.01731e-05
rs55868524	17	7170665	A	G	A	G	0.013148	0.0044	0.605887	0.5738	FALSE	FALSE	FALSE	0.0052	0.3939	TRUE	0.002031	9.9106e-11	TRUE	TRUE	39.1528	1.07838e-07	8.25585e-05
rs55879743	7	75470364	T	C	T	C	0.077662	0.0227	0.066369	0.0627	FALSE	FALSE	FALSE	0.012	0.05779	TRUE	0.004051	7.06968e-82	TRUE	TRUE	354.715	9.10922e-58	0.00074746
rs55955211	22	50656109	C	A	C	A	0.031363	0.018	0.07362	0.086	FALSE	FALSE	FALSE	0.0106	0.08908	TRUE	0.003822	2.41991e-16	TRUE	TRUE	63.5087	1.17694e-10	0.000134168
rs56117721	21	36398586	A	T	A	T	-0.104406	-0.0088	0.071639	0.081	FALSE	TRUE	FALSE	0.0101	0.3838	TRUE	0.003874	6.63743e-160	TRUE	TRUE	688.605	1.07137e-120	0.00144993
rs56195338	7	8107922	A	G	A	G	-0.030068	-0.012	0.057715	0.0501	FALSE	FALSE	FALSE	0.013	0.3563	TRUE	0.004266	1.88018e-12	TRUE	TRUE	46.3619	7.09033e-09	9.83354e-05
rs56330463	5	148200011	C	T	C	T	0.039484	0.0016	0.55326	0.5973	FALSE	FALSE	FALSE	0.0052	0.7612	TRUE	0.002008	5.38022e-86	TRUE	TRUE	365.746	2.61949e-66	0.000770649
rs574183	8	95973816	G	A	G	A	-0.013813	0.0089	0.388961	0.3744	FALSE	FALSE	FALSE	0.0053	0.09063	TRUE	0.002036	1.20005e-11	TRUE	TRUE	42.9155	2.02426e-07	9.06945e-05
rs5747308	22	18133500	C	A	C	A	0.015575	0.0056	0.504517	0.5193	FALSE	FALSE	FALSE	0.0052	0.2735	TRUE	0.001987	4.81948e-15	TRUE	TRUE	57.5211	1.47107e-10	0.00012128
rs57633475	18	46469650	G	A	G	A	-0.02465	0.01	0.121715	0.1975	FALSE	FALSE	FALSE	0.007	0.1526	TRUE	0.003048	6.36063e-16	TRUE	TRUE	61.6157	1.03133e-10	0.00012991
rs57834782	7	20502828	A	T	A	T	-0.058285	0.0049	0.244809	0.2378	FALSE	TRUE	FALSE	0.0066	0.4576	TRUE	0.002306	7.78037e-141	TRUE	TRUE	596.427	9.72764e-107	0.00125611
rs58745116	17	33803592	A	G	A	G	-0.015201	-0.0083	0.391451	0.3599	FALSE	FALSE	FALSE	0.0054	0.1249	TRUE	0.002034	8.20918e-14	TRUE	TRUE	52.0914	4.3033e-09	0.00011009
rs58833930	11	2325997	T	C	T	C	-0.023363	-0.0093	0.112968	0.1298	FALSE	FALSE	FALSE	0.0082	0.2571	TRUE	0.003139	1.02991e-13	TRUE	TRUE	51.7792	1.59726e-09	0.000109391
rs60175411	22	37311858	A	G	A	G	-0.029781	-0.0028	0.166741	0.1991	FALSE	FALSE	FALSE	0.0065	0.6657	TRUE	0.002681	1.24997e-28	TRUE	TRUE	116.673	8.05201e-22	0.000246451
rs60600003	7	37382465	G	T	G	T	0.042906	0.0253	0.100334	0.0983	FALSE	FALSE	FALSE	0.0091	0.00559	TRUE	0.003317	3.05e-38	TRUE	TRUE	157.663	5.38365e-24	0.00033235
rs60646393	5	135224755	A	G	A	G	-0.024038	-0.0012	0.065569	0.0778	FALSE	FALSE	FALSE	0.0101	0.909	TRUE	0.004027	2.45002e-09	TRUE	TRUE	33.5811	1.88503e-07	7.08064e-05
rs6103572	20	42657862	C	T	C	T	-0.024061	-0.0063	0.729098	0.7178	FALSE	FALSE	FALSE	0.0056	0.2633	TRUE	0.002237	5.95937e-27	TRUE	TRUE	108.232	3.18093e-19	0.000228694
rs6139104	20	390310	T	A	T	A	-0.019392	0.0042	0.092532	0.126	FALSE	TRUE	FALSE	0.0083	0.6154	TRUE	0.003441	1.78e-08	TRUE	TRUE	29.7135	2.14966e-06	6.31537e-05
rs6141755	20	31163565	T	G	T	G	-0.016817	0.02	0.236009	0.3265	FALSE	FALSE	FALSE	0.0058	0.0005609	TRUE	0.002348	8.30042e-13	TRUE	TRUE	48.3698	2.66042e-06	0.000101987
rs61426394	16	9053519	C	G	C	G	-0.024582	-0.0015	0.067297	0.073	FALSE	TRUE	FALSE	0.0111	0.8957	TRUE	0.003983	6.99005e-10	TRUE	TRUE	35.8953	7.3358e-08	7.58584e-05
rs61798836	1	92013622	C	T	C	T	0.014532	0.0005	0.17025	0.2005	FALSE	FALSE	FALSE	0.0065	0.9361	TRUE	0.002639	3.74999e-08	TRUE	TRUE	28.2965	1.42156e-06	5.96644e-05
rs62005030	15	60725339	T	C	T	C	-0.016605	-0.001	0.123915	0.1132	FALSE	FALSE	FALSE	0.0086	0.909	TRUE	0.003028	4.26e-08	TRUE	TRUE	28.3889	1.72386e-06	5.98657e-05
rs62006172	15	38904527	A	G	A	G	-0.037536	0.0118	0.041969	0.0364	FALSE	FALSE	FALSE	0.0152	0.4384	TRUE	0.004973	4.61955e-14	TRUE	TRUE	53.7373	3.10235e-10	0.000113301
rs62011287	15	63791228	G	A	G	A	-0.01269	0.0015	0.344259	0.3563	FALSE	FALSE	FALSE	0.0057	0.7899	TRUE	0.002091	1.31999e-09	TRUE	TRUE	34.4817	1.6923e-07	7.27061e-05
rs62061733	17	44018399	G	A	G	A	-0.032296	0.0094	0.229432	0.1915	FALSE	FALSE	FALSE	0.0074	0.2021	TRUE	0.002364	1.91999e-42	TRUE	TRUE	174.962	2.24195e-30	0.000368801
rs62086903	17	66016006	C	T	C	T	0.030422	0.0104	0.231992	0.3247	FALSE	FALSE	FALSE	0.0064	0.1038	TRUE	0.00238	2.26986e-37	TRUE	TRUE	156.141	7.39705e-26	0.000329795
rs62105489	2	8757326	T	C	T	C	-0.030245	0.0158	0.052894	0.048	FALSE	FALSE	FALSE	0.0139	0.2555	TRUE	0.004452	1.13006e-11	TRUE	TRUE	43.4683	4.80433e-08	9.1652e-05
rs62117160	19	45232161	A	G	A	G	-0.047573	0.0182	0.045256	0.0361	FALSE	FALSE	FALSE	0.0154	0.2374	TRUE	0.00477	2.14981e-23	TRUE	TRUE	92.7657	1.68883e-16	0.000195575
rs62183994	2	204614872	T	C	T	C	0.026904	0.0188	0.050879	0.0484	FALSE	FALSE	FALSE	0.0128	0.1412	TRUE	0.004517	2.65003e-09	TRUE	TRUE	33.089	4.99517e-06	6.99075e-05
rs62308111	4	57738491	T	G	T	G	0.015386	-0.0088	0.221457	0.2327	FALSE	FALSE	FALSE	0.0059	0.1374	TRUE	0.0024	1.5e-10	TRUE	TRUE	38.6386	7.21544e-07	8.16307e-05
rs62385501	5	171950231	A	T	A	T	-0.014427	-0.003	0.308103	0.2727	FALSE	TRUE	FALSE	0.006	0.6126	TRUE	0.002142	1.67996e-11	TRUE	TRUE	42.0864	1.1516e-08	8.874e-05
rs62395833	6	31807652	C	G	C	G	0.036768	0.0066	0.043064	0.0444	FALSE	TRUE	FALSE	0.0132	0.6196	TRUE	0.004882	5.26987e-14	TRUE	TRUE	52.6384	1.43392e-10	0.000111421
rs62408224	6	90955995	G	A	G	A	-0.042179	-0.0136	0.350368	0.3056	FALSE	FALSE	FALSE	0.0058	0.0189	TRUE	0.002073	5.68984e-92	TRUE	TRUE	384.377	1.15154e-63	0.000809868
rs62473720	7	77254547	G	A	G	A	0.014247	0.004	0.317118	0.3149	FALSE	FALSE	FALSE	0.0059	0.4975	TRUE	0.002136	2.63998e-11	TRUE	TRUE	41.5977	2.59037e-08	8.7911e-05
rs62539154	8	48677930	A	G	A	G	0.027464	0.011	0.097259	0.1046	FALSE	FALSE	FALSE	0.009	0.2258	TRUE	0.003402	7.19946e-16	TRUE	TRUE	62.8201	5.88011e-11	0.00013245
rs634534	11	65665256	G	A	G	A	0.032917	0.0009	0.542475	0.5093	FALSE	FALSE	FALSE	0.0051	0.8666	TRUE	0.001998	5.83042e-61	TRUE	TRUE	254.698	2.3707e-47	0.000537855
rs637064	11	108140909	T	C	T	C	0.024251	-0.0052	0.556128	0.5403	FALSE	FALSE	FALSE	0.0051	0.3068	TRUE	0.001994	5.43e-34	TRUE	TRUE	137.734	1.19154e-24	0.00029035
rs6479336	9	94110288	A	T	A	T	-0.029195	-0.0001	0.18496	0.2362	FALSE	TRUE	FALSE	0.0061	0.9851	TRUE	0.002556	3.44033e-30	TRUE	TRUE	121.889	7.56597e-24	0.000256983
rs6490291	12	112177775	A	T	A	T	-0.066084	-0.0448	0.964087	0.9606	FALSE	TRUE	FALSE	0.0221	0.04228	TRUE	0.005837	1.10994e-29	TRUE	TRUE	135.748	7.93684e-20	0.000302406
rs6496717	15	91181567	T	C	T	C	0.018867	0.015	0.759996	0.7225	FALSE	FALSE	FALSE	0.0057	0.008244	TRUE	0.00232	4.41977e-16	TRUE	TRUE	61.5907	2.92633e-09	0.000129857
rs6556313	5	176792491	G	A	G	A	0.019467	-0.0041	0.332338	0.36	FALSE	FALSE	FALSE	0.0052	0.4331	TRUE	0.002102	2.16023e-20	TRUE	TRUE	79.7668	6.22747e-15	0.000168176
rs6573020	14	55871452	T	C	T	C	0.020574	-0.0024	0.433436	0.4634	FALSE	FALSE	FALSE	0.005	0.6302	TRUE	0.002019	2.30994e-24	TRUE	TRUE	98.6104	1.8845e-18	0.000207894
rs66735324	5	86298649	G	A	G	A	-0.013812	0.0078	0.220762	0.2519	FALSE	FALSE	FALSE	0.0062	0.2077	TRUE	0.002386	7.29995e-09	TRUE	TRUE	31.0576	6.28339e-06	6.56353e-05
rs668248	11	128586262	C	G	C	G	-0.016501	0.0045	0.61554	0.6054	FALSE	TRUE	FALSE	0.0052	0.3888	TRUE	0.002036	5.49035e-16	TRUE	TRUE	61.123	1.55441e-11	0.000128872
rs6684992	1	87752000	T	A	T	A	0.037659	-0.0001	0.119465	0.1917	FALSE	TRUE	FALSE	0.0069	0.9858	TRUE	0.003052	6.06038e-35	TRUE	TRUE	141.538	1.45486e-27	0.00029837
rs6731125	2	182308836	C	T	C	T	0.017166	0	0.564761	0.5432	FALSE	FALSE	FALSE	0.0051	0.9977	TRUE	0.002002	1.03992e-17	TRUE	TRUE	68.5732	3.84155e-14	0.000144864
rs6750754	2	213830187	G	T	G	T	-0.063977	-0.0058	0.264203	0.3331	FALSE	FALSE	FALSE	0.0055	0.2947	TRUE	0.002243	8.35603e-179	TRUE	TRUE	754.386	2.44019e-134	0.00159138
rs67856193	14	93024616	G	C	G	C	0.023655	0.0097	0.308431	0.3116	FALSE	TRUE	FALSE	0.0058	0.09366	TRUE	0.002175	1.63005e-27	TRUE	TRUE	113.23	1.27964e-18	0.000238709
rs6787336	3	3153194	A	G	A	G	0.036335	-0.0102	0.287462	0.2578	FALSE	FALSE	FALSE	0.0059	0.08668	TRUE	0.002238	3.29003e-59	TRUE	TRUE	256.038	1.31304e-41	0.00054084
rs6904506	6	245096	C	T	C	T	-0.05238	-0.0059	0.088477	0.202	FALSE	FALSE	FALSE	0.0078	0.4463	TRUE	0.003544	2.25009e-49	TRUE	TRUE	208.719	6.56159e-37	0.000442547
rs6924350	6	31339556	C	A	C	A	0.050023	-0.0072	0.18447	0.2149	FALSE	FALSE	FALSE	0.0068	0.2892	TRUE	0.002537	1.75995e-86	TRUE	TRUE	355.437	4.06571e-64	0.000752896
rs6924387	6	137082948	G	A	G	A	0.016659	0.006	0.410173	0.432	FALSE	FALSE	FALSE	0.0051	0.2393	TRUE	0.002027	2.18978e-16	TRUE	TRUE	63.6895	2.13052e-11	0.000134283
rs6930635	6	395634	C	T	C	T	-0.037712	0.001	0.078494	0.0903	FALSE	FALSE	FALSE	0.0093	0.9116	TRUE	0.003739	6.82967e-24	TRUE	TRUE	96.7235	8.25838e-19	0.000205742
rs6956283	7	98756597	T	C	T	C	-0.01568	0.0018	0.732752	0.7373	FALSE	FALSE	FALSE	0.0059	0.7545	TRUE	0.002237	2.48028e-12	TRUE	TRUE	45.6683	1.53813e-09	9.62927e-05
rs6971710	7	3140173	A	G	A	G	0.028325	0.0086	0.201035	0.1913	FALSE	FALSE	FALSE	0.0064	0.1793	TRUE	0.002475	2.74979e-30	TRUE	TRUE	122.252	2.96836e-21	0.000257733
rs6986109	8	81286298	T	G	T	G	-0.016486	-0.0055	0.704331	0.6999	FALSE	FALSE	FALSE	0.0055	0.3124	TRUE	0.002181	4.24033e-14	TRUE	TRUE	53.6887	5.72064e-10	0.000113199
rs6989099	8	66898262	C	T	C	T	-0.017763	0.0054	0.317295	0.3133	FALSE	FALSE	FALSE	0.0056	0.3368	TRUE	0.002133	8.58025e-17	TRUE	TRUE	64.8345	5.46353e-12	0.000136697
rs699664	2	85780536	T	C	T	C	-0.015655	0.0043	0.329576	0.3355	FALSE	FALSE	FALSE	0.0053	0.4166	TRUE	0.002102	1e-13	TRUE	TRUE	51.2148	5.97027e-10	0.000108303
rs6999452	8	106397116	A	G	A	G	0.011632	0.0022	0.517717	0.5323	FALSE	FALSE	FALSE	0.0051	0.6681	TRUE	0.001991	5.33003e-09	TRUE	TRUE	31.95	7.30273e-07	6.75668e-05
rs7009579	8	81064734	G	A	G	A	-0.012203	0.004	0.428946	0.4938	FALSE	FALSE	FALSE	0.0051	0.4353	TRUE	0.002006	1.22e-09	TRUE	TRUE	34.5992	5.80371e-07	7.2953e-05
rs7026022	9	102562216	C	A	C	A	0.012099	0.0042	0.377752	0.3516	FALSE	FALSE	FALSE	0.0053	0.427	TRUE	0.002045	3.38003e-09	TRUE	TRUE	32.5413	1.24254e-06	6.88176e-05
rs7080536	10	115348046	A	G	A	G	-0.043694	0.0029	0.043176	0.0359	FALSE	FALSE	FALSE	0.0151	0.8483	TRUE	0.004952	1.17004e-18	TRUE	TRUE	74.5974	1.39777e-14	0.000157742
rs708776	1	226923505	T	G	T	G	0.026773	0.002	0.940532	0.9398	FALSE	FALSE	FALSE	0.012	0.8695	TRUE	0.004244	2.90998e-10	TRUE	TRUE	37.9162	4.04251e-08	8.01828e-05
rs7123726	11	118694547	C	T	C	T	0.016914	0.0092	0.210494	0.203	FALSE	FALSE	FALSE	0.0062	0.1422	TRUE	0.002436	3.95003e-12	TRUE	TRUE	45.0952	5.72666e-08	9.50863e-05
rs7141943	14	25438250	G	A	G	A	0.015879	-0.0044	0.394677	0.4153	FALSE	FALSE	FALSE	0.0051	0.389	TRUE	0.002038	7.00003e-15	TRUE	TRUE	57.0278	9.83073e-11	0.000120477
rs71429414	13	42945821	A	G	A	G	-0.018575	-0.0008	0.196207	0.1859	FALSE	FALSE	FALSE	0.0065	0.8999	TRUE	0.002496	1.02991e-13	TRUE	TRUE	51.6157	7.63828e-11	0.000108829
rs71508968	10	65253869	A	G	A	G	0.036234	-0.0032	0.025836	0.0225	FALSE	FALSE	FALSE	0.0197	0.8707	TRUE	0.006364	1.28e-08	TRUE	TRUE	31.3429	7.55052e-07	6.60876e-05
rs7158239	14	65520616	A	G	A	G	0.01556	0.0059	0.395176	0.4171	FALSE	FALSE	FALSE	0.0051	0.251	TRUE	0.002037	2.27982e-14	TRUE	TRUE	54.892	5.84832e-10	0.000115736
rs71628184	1	160596935	T	C	T	C	0.021187	0.003	0.094165	0.0969	FALSE	FALSE	FALSE	0.0093	0.7492	TRUE	0.003449	8.31994e-10	TRUE	TRUE	36.3189	1.38166e-07	7.65786e-05
rs7173571	15	41712807	C	T	C	T	0.013979	0.0026	0.526604	0.5571	FALSE	FALSE	FALSE	0.0052	0.6204	TRUE	0.001993	2.39994e-12	TRUE	TRUE	46.2086	2.63836e-09	9.74296e-05
rs7215391	17	64232022	T	C	T	C	-0.012672	-0.0172	0.257019	0.2323	FALSE	FALSE	FALSE	0.0061	0.004823	TRUE	0.002272	2.49e-08	TRUE	TRUE	29.0857	0.000326609	6.13286e-05
rs7220649	17	76331757	T	C	T	C	-0.028223	-0.0041	0.043218	0.0429	FALSE	FALSE	FALSE	0.0137	0.7621	TRUE	0.004951	1.23001e-08	TRUE	TRUE	30.9581	9.88815e-07	6.5874e-05
rs725613	16	11169683	G	T	G	T	-0.047446	-0.0006	0.355982	0.348	FALSE	FALSE	FALSE	0.0053	0.9107	TRUE	0.002071	4.77529e-116	TRUE	TRUE	488.554	2.12374e-90	0.00103218
rs7257	15	80191343	A	G	A	G	0.033603	-0.0082	0.567153	0.5245	FALSE	FALSE	FALSE	0.0051	0.1064	TRUE	0.002002	3.59998e-63	TRUE	TRUE	262.805	7.5125e-45	0.000554397
rs7267752	20	17755245	C	T	C	T	0.020618	-0.0027	0.083489	0.08	FALSE	FALSE	FALSE	0.0097	0.7831	TRUE	0.003599	1.03999e-08	TRUE	TRUE	30.7929	8.46399e-07	6.50564e-05
rs72695582	9	6633664	A	G	A	G	-0.050092	-0.0228	0.02972	0.0323	FALSE	FALSE	FALSE	0.0162	0.1591	TRUE	0.005908	2.39994e-17	TRUE	TRUE	68.638	9.26088e-12	0.000144715
rs72766638	9	136931778	A	C	A	C	-0.024311	-0.0188	0.164331	0.1732	FALSE	FALSE	FALSE	0.0069	0.006741	TRUE	0.002673	9.94031e-20	TRUE	TRUE	76.9919	1.5712e-11	0.000162327
rs72800841	16	31014247	A	G	A	G	-0.015808	0.0055	0.249931	0.2324	FALSE	FALSE	FALSE	0.0064	0.3897	TRUE	0.002293	5.62989e-12	TRUE	TRUE	44.436	1.36614e-08	9.36926e-05
rs72834751	10	64559465	T	C	T	C	-0.071743	-0.0071	0.01273	0.0204	FALSE	FALSE	FALSE	0.0225	0.7529	TRUE	0.009325	1.50003e-14	TRUE	TRUE	61.3621	3.15825e-11	0.000129376
rs72987040	19	3251116	A	C	A	C	-0.021632	-0.0013	0.126171	0.1221	FALSE	FALSE	FALSE	0.0077	0.863	TRUE	0.00298	4.07005e-13	TRUE	TRUE	48.9377	2.53712e-10	0.000103183
rs73046033	3	171527955	G	T	G	T	-0.021552	-0.0107	0.116838	0.1282	FALSE	FALSE	FALSE	0.0082	0.1936	TRUE	0.003092	3.29003e-12	TRUE	TRUE	45.4634	3.11079e-08	9.58583e-05
rs73086541	7	20376103	A	C	A	C	-0.011789	-0.0012	0.395121	0.4069	FALSE	FALSE	FALSE	0.0051	0.8169	TRUE	0.002035	7.07001e-09	TRUE	TRUE	31.5065	5.72855e-07	6.64328e-05
rs73118830	7	50764948	C	T	C	T	-0.029368	0.0043	0.08553	0.1335	FALSE	FALSE	FALSE	0.0083	0.6058	TRUE	0.003538	1.07994e-16	TRUE	TRUE	63.9909	1.44943e-12	0.000134917
rs73191842	12	110986507	G	T	G	T	0.053919	-0.0381	0.021394	0.0138	FALSE	FALSE	FALSE	0.0419	0.3632	TRUE	0.006882	4.90004e-15	TRUE	TRUE	57.3974	8.61185e-11	0.000121734
rs73205140	3	128309545	C	T	C	T	0.037235	0.0083	0.104781	0.0985	FALSE	FALSE	FALSE	0.0085	0.3326	TRUE	0.003255	2.91005e-30	TRUE	TRUE	123.137	5.70347e-22	0.000260103
rs73232881	4	38664131	C	T	C	T	0.067388	0.0053	0.213178	0.2015	FALSE	FALSE	FALSE	0.0067	0.4251	TRUE	0.002418	8.22243e-171	TRUE	TRUE	723.52	1.80188e-129	0.0015234
rs73238201	3	142204728	T	C	T	C	-0.016486	0.0129	0.179352	0.1651	FALSE	FALSE	FALSE	0.0067	0.05463	TRUE	0.002573	1.51999e-10	TRUE	TRUE	37.9447	2.07136e-06	8.00062e-05
rs73272842	5	150453888	A	G	A	G	-0.025354	-0.0127	0.122779	0.1709	FALSE	FALSE	FALSE	0.0071	0.074	TRUE	0.003019	4.83949e-17	TRUE	TRUE	65.6761	5.13455e-11	0.00013847
rs7327960	13	74682892	C	T	C	T	0.017659	-0.0036	0.826621	0.8198	FALSE	FALSE	FALSE	0.0069	0.6046	TRUE	0.002629	1.90985e-11	TRUE	TRUE	42.3932	1.34415e-08	8.93851e-05
rs73322872	20	62694105	T	C	T	C	0.014569	-0.0059	0.241917	0.2161	FALSE	FALSE	FALSE	0.0064	0.3623	TRUE	0.002327	3.91003e-10	TRUE	TRUE	36.8389	3.55541e-07	7.78525e-05
rs73428834	6	42255274	T	C	T	C	0.029847	-0.0096	0.074788	0.105	FALSE	FALSE	FALSE	0.0084	0.2555	TRUE	0.003774	2.72019e-15	TRUE	TRUE	58.4721	1.20135e-10	0.000123283
rs7354779	21	45670770	C	T	C	T	0.017686	-0.0109	0.271434	0.2624	FALSE	FALSE	FALSE	0.0073	0.138	TRUE	0.002236	2.71019e-15	TRUE	TRUE	58.5033	3.42299e-10	0.000123715
rs7382061	6	30047965	C	T	C	T	-0.054579	-0.0093	0.590665	0.5779	FALSE	FALSE	FALSE	0.0052	0.06995	TRUE	0.002014	1.1298e-161	TRUE	TRUE	681.876	9.19973e-118	0.00144046
rs7423615	2	231116874	T	C	T	C	0.023183	-0.0044	0.187322	0.1647	FALSE	FALSE	FALSE	0.0074	0.5527	TRUE	0.002529	5.10035e-20	TRUE	TRUE	77.4591	5.75033e-15	0.000163635
rs743002	22	41404939	C	T	C	T	-0.058857	0.0153	0.065649	0.0581	FALSE	FALSE	FALSE	0.012	0.2048	TRUE	0.00403	2.90001e-48	TRUE	TRUE	201.623	1.10681e-34	0.000424976
rs74331768	16	2161793	A	G	A	G	0.019483	-0.0123	0.098145	0.1049	FALSE	FALSE	FALSE	0.0097	0.2056	TRUE	0.003368	7.48997e-09	TRUE	TRUE	31.8687	6.58862e-06	6.71965e-05
rs7441808	4	26090375	G	A	G	A	0.013917	-0.0069	0.301163	0.28	FALSE	FALSE	FALSE	0.006	0.2546	TRUE	0.002161	1.22e-10	TRUE	TRUE	38.6655	2.7433e-07	8.15265e-05
rs74480102	17	7742601	A	G	A	G	-0.083018	0.0166	0.042751	0.0356	FALSE	FALSE	FALSE	0.0157	0.2913	TRUE	0.00494	2.52e-63	TRUE	TRUE	266.612	1.33418e-46	0.000564087
rs74612091	9	135877278	A	T	A	T	0.060952	0.004	0.063075	0.0712	FALSE	TRUE	FALSE	0.0106	0.7072	TRUE	0.004113	1.22999e-49	TRUE	TRUE	207.916	4.57618e-38	0.000439105
rs746550	4	123619689	T	C	T	C	0.023016	0.0058	0.235899	0.2301	FALSE	FALSE	FALSE	0.0061	0.3338	TRUE	0.002342	9.03025e-23	TRUE	TRUE	90.5815	1.99485e-16	0.000190971
rs7556106	1	28589008	A	G	A	G	-0.033306	0.0101	0.064255	0.0688	FALSE	FALSE	FALSE	0.0107	0.3492	TRUE	0.004033	1.57e-16	TRUE	TRUE	63.2673	7.84172e-12	0.000133395
rs7569084	2	65656969	T	C	T	C	0.018707	-0.0008	0.584311	0.5711	FALSE	FALSE	FALSE	0.0053	0.8773	TRUE	0.002006	1.18987e-20	TRUE	TRUE	80.396	3.38096e-16	0.000170001
rs75737219	18	45437715	A	C	A	C	0.051583	0.0169	0.013709	0.1741	FALSE	FALSE	FALSE	0.0124	0.1729	TRUE	0.008568	1.78999e-09	TRUE	TRUE	34.0025	2.97059e-06	7.19538e-05
rs7593992	2	112395534	C	T	C	T	0.03047	0.0033	0.768386	0.7589	FALSE	FALSE	FALSE	0.0058	0.5726	TRUE	0.002346	1.51985e-38	TRUE	TRUE	156.304	4.3515e-29	0.00033046
rs7636495	3	196367936	A	G	A	G	-0.024041	-0.0054	0.180819	0.1714	FALSE	FALSE	FALSE	0.0068	0.4317	TRUE	0.002591	1.83992e-20	TRUE	TRUE	80.9718	5.49121e-15	0.000171222
rs7646283	3	33046480	T	C	T	C	0.025996	-0.0027	0.367733	0.3493	FALSE	FALSE	FALSE	0.0056	0.6264	TRUE	0.002063	2.33024e-36	TRUE	TRUE	149.075	1.29083e-27	0.000314251
rs7646695	3	72172181	T	C	T	C	0.017597	0.0012	0.17966	0.1869	FALSE	FALSE	FALSE	0.0065	0.8533	TRUE	0.002617	1.82012e-11	TRUE	TRUE	43.2891	5.05514e-09	9.12751e-05
rs7649812	3	98449191	G	C	G	C	0.016017	-0.0033	0.242796	0.2755	FALSE	TRUE	FALSE	0.0056	0.5508	TRUE	0.002304	3.74024e-12	TRUE	TRUE	44.7385	4.74969e-09	9.43293e-05
rs76793172	19	46359794	T	C	T	C	-0.041676	-0.0149	0.091583	0.1161	FALSE	FALSE	FALSE	0.0081	0.06602	TRUE	0.003436	8.07049e-34	TRUE	TRUE	137.094	8.00043e-23	0.000289003
rs76830965	3	159637678	A	C	A	C	-0.023407	-0.0069	0.117642	0.1039	FALSE	FALSE	FALSE	0.0097	0.4804	TRUE	0.003083	3.26964e-14	TRUE	TRUE	53.8245	1.94966e-10	0.000113744
rs7687708	4	6906076	G	T	G	T	-0.014708	0.0047	0.219981	0.2468	FALSE	FALSE	FALSE	0.0068	0.4859	TRUE	0.002434	1.55998e-09	TRUE	TRUE	35.2085	5.56476e-07	7.42382e-05
rs76908370	2	163207971	G	A	G	A	-0.032272	0.0176	0.036338	0.0422	FALSE	FALSE	FALSE	0.0148	0.2337	TRUE	0.005559	6.56992e-09	TRUE	TRUE	34.5249	5.03261e-06	7.29403e-05
rs76981581	4	38416046	G	C	G	C	-0.026078	0.0079	0.047887	0.0783	FALSE	TRUE	FALSE	0.0101	0.4349	TRUE	0.004658	2.21998e-08	TRUE	TRUE	29.4107	4.85357e-06	6.20133e-05
rs7700687	5	141491985	T	C	T	C	0.040023	0.0134	0.617223	0.6395	FALSE	FALSE	FALSE	0.0052	0.01018	TRUE	0.002035	4.81948e-86	TRUE	TRUE	359.201	1.42297e-58	0.000756898
rs77331334	11	75438737	A	G	A	G	0.038344	0.0087	0.020938	0.0167	FALSE	FALSE	FALSE	0.0222	0.697	TRUE	0.006985	4.12003e-08	TRUE	TRUE	28.5604	3.17538e-06	6.02796e-05
rs77625297	1	65362766	C	G	C	G	-0.045912	0.0029	0.035282	0.0325	FALSE	TRUE	FALSE	0.0175	0.8698	TRUE	0.005607	2.78997e-16	TRUE	TRUE	67.9251	8.82981e-13	0.000143495
rs7764278	6	42157817	T	G	T	G	0.01731	0.0063	0.205108	0.213	FALSE	FALSE	FALSE	0.0063	0.3172	TRUE	0.002455	1.83992e-12	TRUE	TRUE	46.2026	8.80082e-09	9.77046e-05
rs778756	2	61781994	G	A	G	A	-0.015959	0.0022	0.579738	0.5413	FALSE	FALSE	FALSE	0.0051	0.6635	TRUE	0.002001	1.57e-15	TRUE	TRUE	58.8622	8.30641e-12	0.000124106
rs7797428	7	124886883	T	C	T	C	0.012392	0.0027	0.469244	0.4929	FALSE	FALSE	FALSE	0.0051	0.5894	TRUE	0.001999	5.85006e-10	TRUE	TRUE	36.2046	1.77723e-07	7.64903e-05
rs783646	6	117286220	C	G	C	G	-0.018804	0.0055	0.816656	0.749	FALSE	TRUE	FALSE	0.006	0.3569	TRUE	0.002566	2.40991e-13	TRUE	TRUE	50.2196	1.60368e-09	0.000105885
rs7839946	8	22901943	C	T	C	T	0.024301	-0.0167	0.056991	0.1363	FALSE	FALSE	FALSE	0.0101	0.1001	TRUE	0.004327	2e-08	TRUE	TRUE	30.0441	2.94028e-05	6.34747e-05
rs7840212	8	130599247	T	C	T	C	-0.040204	-0.0052	0.336961	0.3793	FALSE	FALSE	FALSE	0.0053	0.3271	TRUE	0.00211	7.1105e-81	TRUE	TRUE	341.748	4.18115e-60	0.000722249
rs7846314	8	61650831	T	A	T	A	-0.032851	0.0083	0.186954	0.2052	FALSE	TRUE	FALSE	0.0063	0.1909	TRUE	0.002543	3.92013e-38	TRUE	TRUE	155.637	4.46044e-27	0.000328078
rs7868130	9	4998401	T	C	T	C	0.03239	0.001	0.258801	0.2749	FALSE	FALSE	FALSE	0.0056	0.8625	TRUE	0.002269	3.34965e-46	TRUE	TRUE	190.947	6.65105e-36	0.000402488
rs7897422	10	90849704	C	T	C	T	0.020768	0.0106	0.192058	0.3157	FALSE	FALSE	FALSE	0.0059	0.06933	TRUE	0.002521	1.85012e-16	TRUE	TRUE	63.3393	1.32194e-10	0.000133854
rs79716587	2	143886819	A	G	A	G	-0.024455	-0.0205	0.126529	0.114	FALSE	FALSE	FALSE	0.0086	0.01739	TRUE	0.003003	3.99025e-16	TRUE	TRUE	62.5738	1.3221e-09	0.000132192
rs7975	14	77793207	A	G	A	G	-0.012123	0.01	0.324166	0.3656	FALSE	FALSE	FALSE	0.0052	0.05575	TRUE	0.002124	1.17001e-08	TRUE	TRUE	30.4504	3.58307e-05	6.43958e-05
rs7986796	13	40351064	T	G	T	G	0.024263	0.0037	0.6277	0.6477	FALSE	FALSE	FALSE	0.0052	0.4728	TRUE	0.002058	4.91021e-32	TRUE	TRUE	130.52	7.81838e-24	0.000275147
rs79881201	5	110427795	T	C	T	C	0.040325	-0.0002	0.35982	0.3213	FALSE	FALSE	FALSE	0.0056	0.9684	TRUE	0.002063	4.71954e-85	TRUE	TRUE	355.536	1.69444e-66	0.000749145
rs8	7	92408329	T	C	T	C	0.021919	0.0001	0.204252	0.2089	FALSE	FALSE	FALSE	0.007	0.9851	TRUE	0.002545	7.62957e-18	TRUE	TRUE	73.9053	3.11486e-14	0.000156176
rs80054178	20	30294682	C	T	C	T	-0.081789	-0.0044	0.022394	0.0208	FALSE	FALSE	FALSE	0.0218	0.8391	TRUE	0.006746	8.57038e-34	TRUE	TRUE	138.943	2.95179e-26	0.000292897
rs80066203	2	26220710	T	C	T	C	-0.024133	-0.0094	0.067935	0.0625	FALSE	FALSE	FALSE	0.0114	0.4115	TRUE	0.003931	8.53002e-10	TRUE	TRUE	34.9796	4.956e-07	7.37552e-05
rs8012643	14	37692864	T	C	T	C	0.015461	0.0015	0.286432	0.2636	FALSE	FALSE	FALSE	0.0057	0.7871	TRUE	0.002194	1.90985e-12	TRUE	TRUE	46.3441	1.10695e-09	9.77152e-05
rs8020739	14	35882492	T	G	T	G	0.02471	-0.0071	0.64383	0.6565	FALSE	FALSE	FALSE	0.0053	0.1807	TRUE	0.002087	2.5698e-32	TRUE	TRUE	132.268	9.17683e-23	0.00028003
rs8026803	15	80260014	C	T	C	T	-0.031256	0.0051	0.260856	0.302	FALSE	FALSE	FALSE	0.0056	0.3557	TRUE	0.002259	1.66994e-43	TRUE	TRUE	178.369	4.92368e-32	0.000376727
rs8044920	16	69838676	T	C	T	C	0.012096	0.0123	0.376333	0.384	FALSE	FALSE	FALSE	0.0051	0.01698	TRUE	0.002048	3.58996e-09	TRUE	TRUE	32.5732	4.59523e-05	6.86813e-05
rs8050508	16	67303358	T	C	T	C	0.034941	0.0036	0.030896	0.1201	FALSE	FALSE	FALSE	0.0115	0.7548	TRUE	0.005716	1.01e-09	TRUE	TRUE	34.6734	1.55767e-07	7.31094e-05
rs8076052	17	73779198	C	A	C	A	-0.018335	-0.0088	0.296433	0.3362	FALSE	FALSE	FALSE	0.0055	0.1139	TRUE	0.00218	4.33012e-17	TRUE	TRUE	66.3766	2.57578e-11	0.000140224
rs8083368	18	56219590	A	G	A	G	0.015482	-0.0024	0.230071	0.2567	FALSE	FALSE	FALSE	0.0058	0.6771	TRUE	0.002364	5.98963e-11	TRUE	TRUE	40.155	2.33512e-08	8.49174e-05
rs8113367	19	18388250	G	A	G	A	0.017185	-0.0071	0.632307	0.646	FALSE	FALSE	FALSE	0.0055	0.2003	TRUE	0.002056	6.68036e-17	TRUE	TRUE	65.1301	1.32057e-11	0.000137323
rs884634	9	34861298	C	T	C	T	0.012422	-0.0124	0.415032	0.4503	FALSE	FALSE	FALSE	0.0051	0.01548	TRUE	0.002012	6.82999e-10	TRUE	TRUE	35.5346	1.69066e-05	7.4925e-05
rs900382	3	128751218	T	C	T	C	-0.050934	-0.0126	0.027281	0.232	FALSE	FALSE	FALSE	0.01	0.2098	TRUE	0.006129	1e-16	TRUE	TRUE	65.302	1.60065e-11	0.000137687
rs911603	9	117697584	A	C	A	C	-0.024681	-0.0048	0.40355	0.4557	FALSE	FALSE	FALSE	0.0051	0.3488	TRUE	0.002043	1.42004e-33	TRUE	TRUE	139.105	1.70536e-24	0.000293242
rs925966	2	136806959	G	C	G	C	-0.018295	0.0164	0.759472	0.609	FALSE	TRUE	FALSE	0.0062	0.008084	TRUE	0.002373	1.32008e-14	TRUE	TRUE	57.7517	2.67187e-08	0.000122285
rs9349322	6	45634092	C	A	C	A	0.022029	0.0009	0.146915	0.2814	FALSE	FALSE	FALSE	0.0062	0.8901	TRUE	0.002803	4.04017e-15	TRUE	TRUE	57.6931	6.64076e-12	0.00012164
rs9389268	6	135419631	G	A	G	A	-0.045367	-0.0042	0.2561	0.2878	FALSE	FALSE	FALSE	0.0055	0.4488	TRUE	0.002292	3.68978e-87	TRUE	TRUE	372.177	1.45631e-65	0.000784213
rs9392525	6	435677	C	T	C	T	0.01321	-0.0032	0.57553	0.5228	FALSE	FALSE	FALSE	0.0051	0.5357	TRUE	0.002024	6.95024e-11	TRUE	TRUE	40.1974	4.57322e-08	8.5261e-05
rs941616	14	52621945	T	C	T	C	-0.011801	-0.004	0.609564	0.5485	FALSE	FALSE	FALSE	0.0052	0.4462	TRUE	0.002034	6.69006e-09	TRUE	TRUE	31.4382	1.96982e-06	6.62883e-05
rs9430574	1	9709072	A	G	A	G	-0.01969	0.0031	0.325122	0.4195	FALSE	FALSE	FALSE	0.0054	0.5647	TRUE	0.002128	2.35017e-20	TRUE	TRUE	80.6959	2.95466e-15	0.000170135
rs954954	18	60902328	C	A	C	A	-0.03522	0.0009	0.104889	0.1403	FALSE	FALSE	FALSE	0.0075	0.9024	TRUE	0.00326	3.57026e-27	TRUE	TRUE	110.16	2.59598e-21	0.000232925
rs9607764	22	41411804	C	G	C	G	0.016436	0.0022	0.402023	0.387	FALSE	TRUE	FALSE	0.0051	0.6656	TRUE	0.002027	5.39014e-16	TRUE	TRUE	61.6001	3.63851e-12	0.000129885
rs962993	10	9053132	T	C	T	C	-0.040434	-0.0085	0.422478	0.3584	FALSE	FALSE	FALSE	0.0053	0.1117	TRUE	0.002009	4.9204e-90	TRUE	TRUE	378.648	8.35574e-65	0.000797804
rs964184	11	116648917	C	G	C	G	0.028842	-0.0148	0.866592	0.8307	FALSE	TRUE	FALSE	0.0068	0.02994	TRUE	0.002913	4.39036e-23	TRUE	TRUE	91.1448	1.24196e-14	0.000192343
rs9666598	11	325386	G	C	G	C	-0.019706	-0.0123	0.842874	0.8408	FALSE	TRUE	FALSE	0.0074	0.09642	TRUE	0.002778	1.35988e-12	TRUE	TRUE	47.7968	3.88538e-08	0.000102858
rs9675999	18	20627691	A	G	A	G	0.016403	-0.0045	0.626697	0.6002	FALSE	FALSE	FALSE	0.0053	0.3905	TRUE	0.002057	1.59001e-15	TRUE	TRUE	59.7072	3.23572e-11	0.000125891
rs9709216	17	81081455	G	T	G	T	0.018123	0.0035	0.486768	0.4926	FALSE	FALSE	FALSE	0.013	0.7851	TRUE	0.002187	1.21004e-16	TRUE	TRUE	76.7634	6.20519e-13	0.000164107
rs9815874	3	188441161	T	C	T	C	0.028359	0.0122	0.299538	0.2749	FALSE	FALSE	FALSE	0.006	0.04345	TRUE	0.002157	1.93019e-39	TRUE	TRUE	160.098	1.91314e-26	0.00033748
rs9818987	3	194402430	T	C	T	C	0.013608	0.004	0.305904	0.3883	FALSE	FALSE	FALSE	0.0052	0.4481	TRUE	0.002151	2.59998e-10	TRUE	TRUE	37.2097	1.7801e-07	7.86363e-05
rs9835307	3	48857805	C	T	C	T	0.026306	-0.0114	0.658298	0.6666	FALSE	FALSE	FALSE	0.0055	0.03993	TRUE	0.002187	2.6903e-33	TRUE	TRUE	147.348	5.46009e-22	0.000311322
rs9837045	3	3069773	A	G	A	G	0.011264	0.0051	0.455368	0.436	FALSE	FALSE	FALSE	0.0053	0.3399	TRUE	0.001984	1.41e-08	TRUE	TRUE	29.6908	5.12363e-06	6.29334e-05
rs9840310	3	71452860	G	A	G	A	-0.012742	-0.0079	0.734621	0.6956	FALSE	FALSE	FALSE	0.006	0.1828	TRUE	0.002239	1.29999e-08	TRUE	TRUE	30.0231	1.078e-05	6.33046e-05
rs9872485	3	16918405	G	T	G	T	-0.018354	0.002	0.164017	0.1912	FALSE	FALSE	FALSE	0.0067	0.7678	TRUE	0.00269	9.25977e-12	TRUE	TRUE	43.7137	4.08659e-09	9.238e-05
rs9889262	17	47398070	A	T	A	T	0.028459	0.0046	0.364102	0.355	FALSE	TRUE	FALSE	0.0054	0.3934	TRUE	0.002067	4.18023e-43	TRUE	TRUE	177.923	7.47346e-32	0.000375042
rs9894839	17	80491743	C	T	C	T	0.012116	0.0016	0.63524	0.6358	FALSE	FALSE	FALSE	0.0053	0.767	TRUE	0.00213	1.32999e-08	TRUE	TRUE	32.2621	1.08083e-06	6.80289e-05
rs9939774	16	30068354	T	C	T	C	-0.029236	0.0118	0.404524	0.3732	FALSE	FALSE	FALSE	0.0052	0.02312	TRUE	0.00202	1.98016e-47	TRUE	TRUE	195.358	1.27678e-31	0.000411789
rs9965489	18	61356047	A	G	A	G	0.016264	0.0049	0.53313	0.4807	FALSE	FALSE	FALSE	0.0051	0.3431	TRUE	0.001991	3.29989e-16	TRUE	TRUE	62.454	1.43422e-11	0.000131678
rs9979383	21	36715761	T	C	T	C	0.028371	0.0002	0.629829	0.6188	FALSE	FALSE	FALSE	0.0052	0.9724	TRUE	0.002067	8.00018e-43	TRUE	TRUE	177.125	1.08693e-33	0.000375322

## Sheet: Sup Table 7. neutrophil
SNP	chr	pos	effect_allele.exposure	other_allele.exposure	effect_allele.outcome	other_allele.outcome	beta.exposure	beta.outcome	eaf.exposure	eaf.outcome	remove	palindromic	ambiguous	se.outcome	pval.outcome	mr_keep.outcome	se.exposure	pval.exposure	mr_keep.exposure	mr_keep	F statistics	steiger_pval	R2
rs10012827	4	41543318	T	C	T	C	0.016277	0.0129	0.124277	0.1159	FALSE	FALSE	FALSE	0.0098	0.1878	TRUE	0.002957	3.80996e-08	TRUE	TRUE	29.8854	3.10017e-05	5.76682e-05
rs10049210	3	156797373	C	T	C	T	0.015339	-0.0037	0.403384	0.4257	FALSE	FALSE	FALSE	0.0052	0.4717	TRUE	0.001971	7.5405e-15	TRUE	TRUE	58.8019	1.13334e-10	0.00011325
rs10252457	7	47337530	G	A	G	A	-0.013839	-0.0031	0.425632	0.407	FALSE	FALSE	FALSE	0.0055	0.574	TRUE	0.001962	1.82012e-12	TRUE	TRUE	48.627	4.01332e-09	9.36405e-05
rs1042725	12	66358347	T	C	T	C	0.012765	0.002	0.494436	0.5142	FALSE	FALSE	FALSE	0.0051	0.6977	TRUE	0.001924	3.32966e-11	TRUE	TRUE	42.1912	2.10048e-08	8.14625e-05
rs10447304	5	179172098	A	G	A	G	-0.016591	0.005	0.505743	0.5066	FALSE	FALSE	FALSE	0.005	0.3117	TRUE	0.001919	5.57956e-18	TRUE	TRUE	71.4684	1.6545e-12	0.000137612
rs1047891	2	211540507	A	C	A	C	-0.019307	-0.0149	0.315122	0.3024	FALSE	FALSE	FALSE	0.0056	0.007355	TRUE	0.002064	8.79023e-21	TRUE	TRUE	83.4144	6.31193e-12	0.000160898
rs10498635	14	93103309	T	C	T	C	-0.030199	-0.0048	0.183683	0.1665	FALSE	FALSE	FALSE	0.0073	0.5067	TRUE	0.002491	8.72971e-34	TRUE	TRUE	141.932	1.01281e-24	0.000273491
rs10509912	10	112029405	A	T	A	T	-0.021052	0.0081	0.134894	0.1781	FALSE	TRUE	FALSE	0.0068	0.2356	TRUE	0.00281	7.0194e-14	TRUE	TRUE	53.7192	2.51779e-09	0.000103438
rs10750623	11	101782811	A	G	A	G	-0.010965	-0.0022	0.457717	0.4893	FALSE	FALSE	FALSE	0.0051	0.6626	TRUE	0.001926	1.28e-08	TRUE	TRUE	30.9956	1.93244e-06	5.96857e-05
rs10760690	9	102281113	T	G	T	G	0.011474	-0.0051	0.374011	0.3605	FALSE	FALSE	FALSE	0.0053	0.3376	TRUE	0.002038	1.84999e-08	TRUE	TRUE	31.9564	8.67498e-06	6.16468e-05
rs10786325	10	99068738	G	C	G	C	0.042348	-0.0055	0.595938	0.5852	FALSE	TRUE	FALSE	0.0051	0.2825	TRUE	0.001955	6.05341e-104	TRUE	TRUE	448.87	1.7615e-75	0.000863664
rs10811668	9	22164991	A	C	A	C	-0.013505	0.0053	0.208459	0.3188	FALSE	FALSE	FALSE	0.0066	0.4161	TRUE	0.002386	1.55998e-08	TRUE	TRUE	31.1714	5.30546e-06	6.01885e-05
rs10833024	11	3010390	T	C	T	C	0.01633	-0.0048	0.310102	0.3518	FALSE	FALSE	FALSE	0.0055	0.3823	TRUE	0.002081	4.51024e-15	TRUE	TRUE	59.2578	1.31164e-10	0.000114102
rs10849020	12	4332009	G	C	G	C	-0.024062	0.0014	0.210147	0.23	FALSE	TRUE	FALSE	0.006	0.8109	TRUE	0.002361	2.33991e-24	TRUE	TRUE	99.2839	1.49345e-18	0.000192204
rs10864368	1	8918313	C	T	C	T	0.023683	0.0047	0.502691	0.5182	FALSE	FALSE	FALSE	0.0052	0.362	TRUE	0.001914	4.00959e-35	TRUE	TRUE	145.664	3.68131e-25	0.000280434
rs10868825	9	73031065	A	T	A	T	0.011508	0.0057	0.338117	0.3779	FALSE	TRUE	FALSE	0.0052	0.2772	TRUE	0.002066	2.59998e-08	TRUE	TRUE	29.9002	1.35223e-05	5.92759e-05
rs10917107	1	22329414	A	G	A	G	-0.007112	-0.0101	0.687344	0.6229	FALSE	FALSE	FALSE	0.0069	0.1451	TRUE	0.001245	1.13999e-08	TRUE	TRUE	11.2346	1.88503e-05	2.17397e-05
rs10945542	6	158752931	T	C	T	C	0.011993	0.0079	0.521167	0.5059	FALSE	FALSE	FALSE	0.0056	0.1614	TRUE	0.001925	4.82003e-10	TRUE	TRUE	37.2769	2.01591e-06	7.17871e-05
rs10948036	6	42510305	A	C	A	C	0.029687	0.012	0.210175	0.2104	FALSE	FALSE	FALSE	0.0062	0.05409	TRUE	0.002362	3.4898e-36	TRUE	TRUE	151.566	1.07878e-23	0.0002926
rs10992394	9	95433830	A	G	A	G	0.01389	0.0022	0.230846	0.2957	FALSE	FALSE	FALSE	0.0058	0.7009	TRUE	0.002279	1.13999e-09	TRUE	TRUE	35.5796	2.80042e-07	6.85126e-05
rs10995477	10	65010672	C	T	C	T	-0.030415	0.0068	0.473501	0.4696	FALSE	FALSE	FALSE	0.005	0.1723	TRUE	0.001923	2.86022e-56	TRUE	TRUE	239.623	1.81121e-39	0.000461237
rs11039195	11	47375193	A	G	A	G	0.018481	-0.0041	0.317401	0.3171	FALSE	FALSE	FALSE	0.0054	0.4542	TRUE	0.00207	4.53002e-19	TRUE	TRUE	76.6968	1.11026e-13	0.000147998
rs11064881	12	120146925	A	G	A	G	-0.034163	-0.0144	0.073489	0.0757	FALSE	FALSE	FALSE	0.0105	0.1731	TRUE	0.003693	2.36974e-20	TRUE	TRUE	82.5445	1.28167e-13	0.000158933
rs11080133	17	29056519	A	G	A	G	0.01197	0.0002	0.305941	0.2915	FALSE	FALSE	FALSE	0.0062	0.968	TRUE	0.002148	2.59e-08	TRUE	TRUE	31.5339	1.2288e-06	6.08488e-05
rs11104881	12	88843474	C	T	C	T	-0.025942	-0.006	0.701718	0.6532	FALSE	FALSE	FALSE	0.0054	0.2664	TRUE	0.002106	7.83971e-35	TRUE	TRUE	146.072	1.68996e-24	0.000281726
rs112203773	1	27019131	A	C	A	C	-0.011916	0.0051	0.082773	0.0812	FALSE	FALSE	FALSE	0.0099	0.6078	TRUE	0.002062	7.69999e-09	TRUE	TRUE	11.1961	1.632e-06	2.15604e-05
rs1135172	1	11301714	G	A	G	A	0.012078	-0.0129	0.729972	0.721	FALSE	FALSE	FALSE	0.0057	0.02453	TRUE	0.002164	2.45997e-08	TRUE	TRUE	29.7488	0.000160914	5.75089e-05
rs114050631	2	219020958	T	C	T	C	-0.16255	-0.0092	0.011126	0.0155	FALSE	FALSE	FALSE	0.0405	0.8194	TRUE	0.010051	8.73977e-59	TRUE	TRUE	298.142	1.00817e-44	0.000581412
rs114427170	1	159240076	A	G	A	G	0.031948	-0.0159	0.036578	0.0445	FALSE	FALSE	FALSE	0.0146	0.2759	TRUE	0.005372	2.81002e-09	TRUE	TRUE	37.3568	3.13884e-06	7.19373e-05
rs11580229	1	227210820	A	G	A	G	-0.023208	0.0144	0.46164	0.4072	FALSE	FALSE	FALSE	0.0053	0.006325	TRUE	0.002028	2.75994e-30	TRUE	TRUE	138.686	4.27674e-18	0.000267721
rs1159649	11	12135604	G	C	G	C	-0.013612	-0.0019	0.315669	0.3185	FALSE	TRUE	FALSE	0.0054	0.7238	TRUE	0.002083	6.57052e-11	TRUE	TRUE	41.573	3.13072e-08	8.0052e-05
rs11625865	14	105644421	A	G	A	G	-0.015284	0.005	0.61034	0.6045	FALSE	FALSE	FALSE	0.0051	0.3278	TRUE	0.002061	1.26009e-13	TRUE	TRUE	52.5978	1.18202e-09	0.000111112
rs116447416	2	37501547	G	A	G	A	-0.037054	-0.0148	0.035073	0.0338	FALSE	FALSE	FALSE	0.0154	0.337	TRUE	0.005232	1.46994e-12	TRUE	TRUE	48.2628	1.0979e-08	9.29325e-05
rs11648664	16	53122486	A	G	A	G	-0.014176	-0.0068	0.402087	0.3777	FALSE	FALSE	FALSE	0.0054	0.2064	TRUE	0.001963	5.43e-13	TRUE	TRUE	50.1801	1.26137e-08	9.66263e-05
rs116631966	1	93229909	A	G	A	G	0.040344	0.0366	0.02482	0.0232	FALSE	FALSE	FALSE	0.0217	0.09105	TRUE	0.006236	1.02e-10	TRUE	TRUE	40.685	1.35275e-06	7.87906e-05
rs11664534	18	43724520	T	C	T	C	-0.016004	-0.0033	0.524958	0.4983	FALSE	FALSE	FALSE	0.0054	0.5341	TRUE	0.00193	1.16011e-16	TRUE	TRUE	66.221	3.81924e-12	0.000127745
rs11673093	19	45742094	A	G	A	G	-0.048844	0.0173	0.259947	0.2634	FALSE	FALSE	FALSE	0.0062	0.00559	TRUE	0.002196	1.44877e-109	TRUE	TRUE	477.092	7.02301e-73	0.00091791
rs11683933	2	127886955	A	C	A	C	0.030649	-0.0103	0.055134	0.0485	FALSE	FALSE	FALSE	0.013	0.4259	TRUE	0.004249	5.72005e-13	TRUE	TRUE	50.7358	3.35619e-09	9.78706e-05
rs11689257	2	162958353	A	G	A	G	-0.024562	-0.0018	0.069886	0.0808	FALSE	FALSE	FALSE	0.0097	0.8567	TRUE	0.00388	2.50998e-10	TRUE	TRUE	40.6571	5.39323e-08	7.84303e-05
rs11690365	2	220018090	G	T	G	T	0.011899	0.0053	0.63957	0.5868	FALSE	FALSE	FALSE	0.0053	0.3211	TRUE	0.002008	3.21004e-09	TRUE	TRUE	33.7677	2.74036e-06	6.5277e-05
rs11691193	2	111854524	T	C	T	C	0.015007	-0.0005	0.217738	0.2584	FALSE	FALSE	FALSE	0.006	0.9301	TRUE	0.002371	2.52e-10	TRUE	TRUE	39.7349	4.08014e-08	7.67192e-05
rs11712552	3	140957762	G	A	G	A	0.030473	-0.0036	0.126219	0.1507	FALSE	FALSE	FALSE	0.0073	0.6216	TRUE	0.002893	6.4506e-26	TRUE	TRUE	106.383	3.36629e-19	0.000204827
rs11716015	3	169320058	T	C	T	C	-0.012851	0.0004	0.635724	0.6616	FALSE	FALSE	FALSE	0.0053	0.9407	TRUE	0.001992	1.16001e-10	TRUE	TRUE	39.6161	2.17284e-08	7.64897e-05
rs11721064	3	98408826	T	G	T	G	0.01439	0.0049	0.609084	0.6529	FALSE	FALSE	FALSE	0.0054	0.3613	TRUE	0.001974	3.22033e-13	TRUE	TRUE	51.2103	3.17565e-09	9.8608e-05
rs11723621	4	72615362	G	A	G	A	-0.026932	0.0016	0.290775	0.2635	FALSE	FALSE	FALSE	0.0057	0.7771	TRUE	0.002109	2.66993e-37	TRUE	TRUE	155.398	3.33906e-28	0.000299163
rs11735662	4	145026126	T	C	T	C	0.047562	-0.0076	0.033581	0.0299	FALSE	FALSE	FALSE	0.0175	0.6638	TRUE	0.00534	5.58985e-19	TRUE	TRUE	76.2564	3.89029e-14	0.000146828
rs117468663	9	112745175	T	A	T	A	0.019488	-0.0008	0.133922	0.1287	FALSE	TRUE	FALSE	0.0078	0.9147	TRUE	0.002853	8.73977e-12	TRUE	TRUE	45.7524	3.34218e-09	8.80995e-05
rs11753041	6	20735494	C	T	C	T	0.011206	0.011	0.395413	0.4405	FALSE	FALSE	FALSE	0.0051	0.03028	TRUE	0.001968	1.26999e-08	TRUE	TRUE	31.1795	8.85558e-05	6.004e-05
rs11894199	2	128543369	A	C	A	C	0.011047	0.01	0.387646	0.3868	FALSE	FALSE	FALSE	0.0051	0.05203	TRUE	0.001969	2.07e-08	TRUE	TRUE	30.0332	8.00499e-05	5.79371e-05
rs11993347	8	103919090	C	T	C	T	-0.021579	-0.0004	0.230055	0.2258	FALSE	FALSE	FALSE	0.0072	0.9565	TRUE	0.002282	3.3597e-21	TRUE	TRUE	85.3318	1.82712e-16	0.000164962
rs11997631	8	129000499	G	C	G	C	0.016578	0.0046	0.273556	0.3209	FALSE	TRUE	FALSE	0.0054	0.3952	TRUE	0.00216	1.7398e-14	TRUE	TRUE	56.7278	3.26465e-10	0.00010923
rs12118277	1	56609296	T	C	T	C	0.014887	0.0141	0.351878	0.3157	FALSE	FALSE	FALSE	0.0055	0.01044	TRUE	0.002004	1.15001e-13	TRUE	TRUE	52.4972	1.64049e-07	0.000101087
rs12189880	6	52366206	T	C	T	C	-0.016057	-0.0026	0.240741	0.2305	FALSE	FALSE	FALSE	0.0062	0.6762	TRUE	0.002269	1.53993e-12	TRUE	TRUE	48.949	2.31289e-09	9.42538e-05
rs12203592	6	396321	T	C	T	C	0.013585	0.0017	0.214291	0.1544	FALSE	FALSE	FALSE	0.01	0.8676	TRUE	0.002405	1.66001e-08	TRUE	TRUE	32.0107	1.21009e-06	6.21463e-05
rs12214269	6	135846518	A	G	A	G	0.019394	0.0005	0.545471	0.5742	FALSE	FALSE	FALSE	0.0052	0.9267	TRUE	0.001922	6.59933e-24	TRUE	TRUE	96.8688	1.90224e-18	0.000186508
rs12328347	2	43351269	G	T	G	T	-0.016095	-0.0007	0.372663	0.3774	FALSE	FALSE	FALSE	0.0052	0.8884	TRUE	0.001997	7.97076e-16	TRUE	TRUE	62.905	3.14461e-12	0.000121124
rs12378064	9	127191540	T	C	T	C	-0.013698	0	0.649709	0.5997	FALSE	FALSE	FALSE	0.0053	0.9933	TRUE	0.002041	1.99022e-11	TRUE	TRUE	44.1812	4.56194e-09	8.54067e-05
rs1245035	12	64976049	A	C	A	C	0.01631	0.0068	0.628096	0.5598	FALSE	FALSE	FALSE	0.0051	0.1837	TRUE	0.001998	3.39e-16	TRUE	TRUE	64.2353	9.03027e-11	0.000124278
rs12460279	19	9411354	G	A	G	A	-0.011249	0.0129	0.569495	0.5075	FALSE	FALSE	FALSE	0.0051	0.01118	TRUE	0.001936	6.42999e-09	TRUE	TRUE	32.2224	0.000123079	6.20477e-05
rs12481262	20	8126920	C	T	C	T	-0.014609	-0.0033	0.460009	0.4548	FALSE	FALSE	FALSE	0.005	0.5072	TRUE	0.002019	4.78961e-13	TRUE	TRUE	50.454	1.27768e-09	0.000106029
rs12487658	3	71528943	T	C	T	C	0.017015	-0.0105	0.801636	0.7666	FALSE	FALSE	FALSE	0.0066	0.1089	TRUE	0.002418	2.06016e-12	TRUE	TRUE	47.6305	7.7797e-08	9.20734e-05
rs1250568	10	81045280	C	T	C	T	-0.01382	0.0108	0.435133	0.4502	FALSE	FALSE	FALSE	0.005	0.03223	TRUE	0.002024	8.88996e-12	TRUE	TRUE	44.6766	5.62806e-07	9.38889e-05
rs12530608	7	18023617	G	A	G	A	-0.016172	0.0119	0.146298	0.1616	FALSE	FALSE	FALSE	0.0072	0.0977	TRUE	0.002739	3.63003e-09	TRUE	TRUE	33.7639	1.33864e-05	6.53284e-05
rs12541521	8	129986235	G	A	G	A	0.012739	0.0008	0.450195	0.4009	FALSE	FALSE	FALSE	0.0054	0.88	TRUE	0.001935	4.7698e-11	TRUE	TRUE	41.7205	1.38077e-08	8.0336e-05
rs12550612	8	22966769	A	G	A	G	-0.030838	-0.0028	0.821991	0.8002	FALSE	FALSE	FALSE	0.0064	0.6651	TRUE	0.002548	1.08993e-33	TRUE	TRUE	144.167	3.89523e-25	0.000278299
rs12588718	14	101149605	C	G	C	G	0.014501	-0.0052	0.66557	0.582	FALSE	TRUE	FALSE	0.0055	0.3444	TRUE	0.002092	4.29042e-12	TRUE	TRUE	48.527	2.23626e-08	9.36106e-05
rs1260326	2	27730940	C	T	C	T	-0.032512	-0.0092	0.602032	0.5933	FALSE	FALSE	FALSE	0.0052	0.0749	TRUE	0.001958	6.91035e-62	TRUE	TRUE	262.444	2.33579e-42	0.000506507
rs12658947	5	57552464	G	A	G	A	0.01303	0.0023	0.256773	0.2535	FALSE	FALSE	FALSE	0.0058	0.6968	TRUE	0.002195	3.01002e-09	TRUE	TRUE	33.6528	6.0516e-07	6.48022e-05
rs12716647	8	6901304	C	G	C	G	0.014273	0.0053	0.637362	0.6293	FALSE	TRUE	FALSE	0.0052	0.3072	TRUE	0.002001	1.02991e-12	TRUE	TRUE	48.9064	9.99564e-09	9.41716e-05
rs12802157	11	28060285	C	A	C	A	0.012586	0.0167	0.252333	0.257	FALSE	FALSE	FALSE	0.0059	0.004261	TRUE	0.002206	1.2e-08	TRUE	TRUE	30.9834	0.000314079	5.97706e-05
rs12909505	15	51104350	C	T	C	T	-0.021426	0.011	0.428567	0.4551	FALSE	FALSE	FALSE	0.005	0.02907	TRUE	0.001943	2.99985e-28	TRUE	TRUE	116.787	1.17812e-17	0.000224852
rs12923918	16	24844403	G	A	G	A	-0.010496	-0.0049	0.509359	0.484	FALSE	FALSE	FALSE	0.005	0.3256	TRUE	0.001921	4.81005e-08	TRUE	TRUE	28.5181	1.74933e-05	5.50637e-05
rs12927351	16	74596618	A	C	A	C	0.021608	0.0052	0.198578	0.1929	FALSE	FALSE	FALSE	0.0068	0.4408	TRUE	0.002406	2.83009e-19	TRUE	TRUE	77.1829	8.1272e-14	0.000148611
rs12930850	16	81602212	G	A	G	A	0.018982	0.0102	0.537098	0.4955	FALSE	FALSE	FALSE	0.0052	0.04833	TRUE	0.001938	1.29003e-22	TRUE	TRUE	93.0544	3.07331e-14	0.000179166
rs13190036	5	176737720	G	A	G	A	-0.021805	0.02	0.891442	0.7661	FALSE	FALSE	FALSE	0.007	0.004122	TRUE	0.003135	3.62994e-12	TRUE	TRUE	47.7906	2.87268e-06	9.20232e-05
rs13291664	9	282738	G	A	G	A	0.029314	0.0007	0.187987	0.1613	FALSE	FALSE	FALSE	0.0079	0.9338	TRUE	0.002462	1.18987e-32	TRUE	TRUE	136.265	4.09613e-25	0.000262344
rs13392977	2	192514856	A	G	A	G	0.028237	0.0103	0.053967	0.0616	FALSE	FALSE	FALSE	0.0112	0.3574	TRUE	0.004266	3.72992e-11	TRUE	TRUE	42.2044	9.69896e-08	8.14145e-05
rs1366045	3	42909050	C	T	C	T	-0.021881	-0.0068	0.38497	0.4001	FALSE	FALSE	FALSE	0.0052	0.1865	TRUE	0.001969	1.20005e-28	TRUE	TRUE	117.757	1.24953e-19	0.000226719
rs1371794	4	74948054	C	A	C	A	-0.07253	-0.0034	0.622286	0.6137	FALSE	FALSE	FALSE	0.0052	0.5105	TRUE	0.00198	1e-200	TRUE	TRUE	1287.36	7.46428e-220	0.00247297
rs139386	22	39530859	C	T	C	T	-0.010925	0.006	0.445089	0.4255	FALSE	FALSE	FALSE	0.0057	0.2914	TRUE	0.001974	3.21004e-08	TRUE	TRUE	30.616	1.56759e-05	5.8958e-05
rs140311179	4	26295540	G	C	G	C	-0.024877	-0.0107	0.051153	0.0606	FALSE	TRUE	FALSE	0.0108	0.3208	TRUE	0.004378	1.36e-08	TRUE	TRUE	31.1972	7.5282e-06	6.00749e-05
rs141010613	5	131537191	A	G	A	G	-0.04364	-0.0303	0.01679	0.0167	FALSE	FALSE	FALSE	0.0229	0.1861	TRUE	0.00778	2.07998e-08	TRUE	TRUE	32.6533	2.11531e-05	6.28777e-05
rs1411424	9	113892963	A	G	A	G	-0.011488	0.0048	0.523053	0.5144	FALSE	FALSE	FALSE	0.005	0.3346	TRUE	0.001926	2.50998e-09	TRUE	TRUE	34.1032	2.11748e-06	6.58468e-05
rs14243	2	234115739	G	A	G	A	0.013507	0.0056	0.210721	0.2244	FALSE	FALSE	FALSE	0.0063	0.3688	TRUE	0.00247	4.66004e-08	TRUE	TRUE	28.7915	1.05426e-05	6.06857e-05
rs1445171	5	100046075	C	T	C	T	0.014312	-0.0054	0.516908	0.5211	FALSE	FALSE	FALSE	0.0061	0.3776	TRUE	0.001927	1.15001e-13	TRUE	TRUE	52.8183	1.37485e-09	0.0001023
rs1474419	7	6692605	C	T	C	T	0.017679	0.0096	0.578829	0.613	FALSE	FALSE	FALSE	0.0055	0.08152	TRUE	0.001966	2.54976e-19	TRUE	TRUE	78.8362	2.46904e-12	0.000152389
rs1490384	6	126851160	T	C	T	C	-0.014654	0.0019	0.501387	0.492	FALSE	FALSE	FALSE	0.0054	0.7187	TRUE	0.001917	2.18978e-14	TRUE	TRUE	55.7605	7.89567e-11	0.000107369
rs149157044	17	56816881	T	C	T	C	-0.031196	-0.0328	0.039439	0.038	FALSE	FALSE	FALSE	0.0151	0.03013	TRUE	0.005067	7.67008e-10	TRUE	TRUE	38.2922	1.58596e-05	7.37358e-05
rs150649461	1	92925654	C	G	C	G	0.052764	-0.0098	0.015034	0.0231	FALSE	TRUE	FALSE	0.021	0.6393	TRUE	0.008277	1.89998e-10	TRUE	TRUE	42.7817	9.34969e-08	8.2452e-05
rs150861794	13	109003805	T	C	T	C	-0.052592	0.0233	0.019777	0.0243	FALSE	FALSE	FALSE	0.0238	0.3268	TRUE	0.007502	2.47002e-12	TRUE	TRUE	55.6483	1.65971e-08	0.000107239
rs1555275	20	55969270	G	A	G	A	-0.01369	-0.0074	0.649639	0.6501	FALSE	FALSE	FALSE	0.0057	0.1968	TRUE	0.002046	2.29985e-11	TRUE	TRUE	44.2262	1.88106e-07	8.53149e-05
rs156334	20	1827809	T	C	T	C	-0.011784	-0.0073	0.429251	0.4615	FALSE	FALSE	FALSE	0.0051	0.1502	TRUE	0.002033	6.92995e-09	TRUE	TRUE	32.1839	8.90779e-06	6.80412e-05
rs1571956	10	30504708	A	G	A	G	0.013715	0.0096	0.646094	0.5912	FALSE	FALSE	FALSE	0.0054	0.07811	TRUE	0.002029	1.42988e-11	TRUE	TRUE	44.4996	4.68064e-07	8.60212e-05
rs1611236	6	29748690	A	G	A	G	-0.018952	0.0058	0.322908	0.2975	FALSE	FALSE	FALSE	0.0072	0.4225	TRUE	0.002057	3.34965e-20	TRUE	TRUE	81.1804	1.90846e-14	0.00015706
rs16850073	4	74703999	T	C	T	C	0.052054	0.0121	0.374485	0.3572	FALSE	FALSE	FALSE	0.0053	0.02354	TRUE	0.001999	2.11836e-149	TRUE	TRUE	658.258	1.01995e-103	0.00126943
rs16939607	8	79013333	A	G	A	G	-0.028446	0.0128	0.146029	0.1385	FALSE	FALSE	FALSE	0.0079	0.1046	TRUE	0.002728	1.99022e-25	TRUE	TRUE	104.538	8.96583e-17	0.000201816
rs16958642	16	11864032	A	G	A	G	0.022296	-0.0137	0.082607	0.1032	FALSE	FALSE	FALSE	0.01	0.171	TRUE	0.00353	2.77e-10	TRUE	TRUE	39.0229	1.23997e-06	7.53453e-05
rs16961474	17	17146619	A	G	A	G	-0.017035	0.0002	0.136787	0.1436	FALSE	FALSE	FALSE	0.0073	0.977	TRUE	0.002794	1.10999e-09	TRUE	TRUE	35.4927	1.08654e-07	6.85294e-05
rs17026212	2	85551696	G	T	G	T	-0.016843	-0.0005	0.512906	0.5597	FALSE	FALSE	FALSE	0.0051	0.9191	TRUE	0.001917	1.61994e-18	TRUE	TRUE	73.4618	2.43638e-14	0.000141749
rs17139597	7	64731746	G	T	G	T	-0.034067	-0.0032	0.039897	0.0912	FALSE	FALSE	FALSE	0.0112	0.7745	TRUE	0.004886	3.22998e-12	TRUE	TRUE	46.0496	2.67608e-09	8.89111e-05
rs17213043	4	105546979	G	C	G	C	0.046028	0.0412	0.028346	0.0309	FALSE	TRUE	FALSE	0.0167	0.01362	TRUE	0.00579	1.97015e-15	TRUE	TRUE	60.6086	9.58521e-09	0.000116702
rs172240	5	156166739	A	G	A	G	-0.02044	0.0068	0.850405	0.8631	FALSE	FALSE	FALSE	0.0073	0.3536	TRUE	0.002698	3.71022e-14	TRUE	TRUE	55.206	7.25719e-10	0.0001063
rs17381821	15	77403477	A	T	A	T	0.012856	0.0018	0.280593	0.2723	FALSE	TRUE	FALSE	0.0057	0.7506	TRUE	0.002138	1.88001e-09	TRUE	TRUE	34.6518	3.46803e-07	6.67257e-05
rs17440390	1	67190563	T	C	T	C	0.016462	0.0201	0.126191	0.1278	FALSE	FALSE	FALSE	0.0082	0.01417	TRUE	0.002896	1.34999e-08	TRUE	TRUE	31.0364	0.00016457	5.97641e-05
rs174548	11	61571348	G	C	G	C	-0.023928	-0.0158	0.312967	0.341	FALSE	TRUE	FALSE	0.0053	0.002826	TRUE	0.002072	7.91043e-31	TRUE	TRUE	127.656	6.01662e-18	0.000246218
rs17728	1	205241659	C	T	C	T	0.023764	-0.0015	0.909008	0.9104	FALSE	FALSE	FALSE	0.0097	0.8764	TRUE	0.003344	1.22999e-12	TRUE	TRUE	48.4285	8.75567e-10	9.342e-05
rs17742008	18	48124763	A	C	A	C	-0.017804	-0.0151	0.212295	0.2181	FALSE	FALSE	FALSE	0.006	0.01214	TRUE	0.002354	4.10015e-14	TRUE	TRUE	55.0576	7.59472e-08	0.000106015
rs17831500	9	116047472	C	A	C	A	-0.019905	-0.0028	0.223581	0.2111	FALSE	FALSE	FALSE	0.0064	0.6591	TRUE	0.002302	5.64027e-18	TRUE	TRUE	71.4403	2.19842e-13	0.000137558
rs1788493	21	44469063	T	C	T	C	0.013157	0.0083	0.499803	0.5586	FALSE	FALSE	FALSE	0.0061	0.1777	TRUE	0.001958	1.88018e-11	TRUE	TRUE	44.9489	1.95563e-07	8.65533e-05
rs1800961	20	43042364	T	C	T	C	-0.051942	0.0135	0.031018	0.0368	FALSE	FALSE	FALSE	0.0146	0.3553	TRUE	0.005553	8.99083e-21	TRUE	TRUE	84.0038	1.17271e-14	0.00016218
rs180941	10	115720674	A	G	A	G	-0.013018	0.0006	0.625196	0.5896	FALSE	FALSE	FALSE	0.0053	0.912	TRUE	0.002003	8.32914e-11	TRUE	TRUE	41.1598	1.90168e-08	7.94217e-05
rs1885474	10	69566751	G	T	G	T	-0.023515	-0.0045	0.103145	0.1727	FALSE	FALSE	FALSE	0.0073	0.5387	TRUE	0.003162	1.07994e-13	TRUE	TRUE	53.1286	5.92366e-10	0.000102303
rs188653407	2	160671563	G	C	G	C	-0.051211	0.0006	0.022861	0.0242	FALSE	TRUE	FALSE	0.0214	0.9761	TRUE	0.00647	2.57988e-15	TRUE	TRUE	60.7285	5.25128e-12	0.000117168
rs1886654	1	236105910	C	T	C	T	-0.058459	-0.0044	0.892013	0.8987	FALSE	FALSE	FALSE	0.0092	0.6357	TRUE	0.003081	3.07964e-80	TRUE	TRUE	342.111	5.91467e-60	0.000658378
rs1887428	9	4984530	C	G	C	G	-0.014282	-0.0023	0.625223	0.6321	FALSE	TRUE	FALSE	0.0053	0.6632	TRUE	0.002014	1.38995e-12	TRUE	TRUE	49.4505	2.1904e-09	9.55908e-05
rs1939212	11	65626701	T	C	T	C	-0.014212	0.0079	0.297421	0.3479	FALSE	FALSE	FALSE	0.0054	0.1465	TRUE	0.002108	1.61994e-11	TRUE	TRUE	43.7188	2.27006e-07	8.44126e-05
rs1966479	5	118627271	G	A	G	A	0.014401	0.0033	0.660217	0.6624	FALSE	FALSE	FALSE	0.0055	0.5457	TRUE	0.002026	1.21004e-12	TRUE	TRUE	48.2349	3.31789e-09	9.30473e-05
rs1977289	10	96301907	C	T	C	T	-0.018227	-0.0005	0.478516	0.4996	FALSE	FALSE	FALSE	0.0051	0.9286	TRUE	0.001918	2.13993e-21	TRUE	TRUE	86.1132	1.59439e-16	0.000165805
rs1985157	19	18513594	C	T	C	T	0.026496	-0.0008	0.410403	0.4038	FALSE	FALSE	FALSE	0.0053	0.8788	TRUE	0.002038	1.29003e-38	TRUE	TRUE	161.022	4.20062e-30	0.000339748
rs2001613	17	75383679	T	C	T	C	0.012012	-0.001	0.472052	0.4435	FALSE	FALSE	FALSE	0.0054	0.8542	TRUE	0.002004	2.12002e-09	TRUE	TRUE	34.1438	1.98936e-07	7.19187e-05
rs2038700	14	25461989	C	T	C	T	0.033462	-0.0038	0.394281	0.4133	FALSE	FALSE	FALSE	0.0051	0.4644	TRUE	0.00197	1.24997e-64	TRUE	TRUE	277.872	1.9933e-47	0.000534824
rs2046934	3	151057642	A	G	A	G	0.015004	-0.0077	0.82324	0.8366	FALSE	FALSE	FALSE	0.0067	0.2513	TRUE	0.002487	1.66001e-09	TRUE	TRUE	34.0243	2.51307e-06	6.55171e-05
rs2052249	2	202665227	A	C	A	C	-0.01267	-0.0011	0.250937	0.2939	FALSE	FALSE	FALSE	0.0056	0.8386	TRUE	0.002223	1.23001e-08	TRUE	TRUE	31.2553	1.04934e-06	6.03485e-05
rs2062250	15	64672002	A	G	A	G	0.047004	0.0046	0.938519	0.8939	FALSE	FALSE	FALSE	0.0098	0.6369	TRUE	0.004075	9.62055e-31	TRUE	TRUE	132.078	7.1879e-23	0.000254967
rs207253	6	90808423	A	G	A	G	-0.012355	-0.0034	0.407863	0.376	FALSE	FALSE	FALSE	0.0055	0.5438	TRUE	0.002018	9.41998e-10	TRUE	TRUE	38.2209	4.52531e-07	7.37313e-05
rs2082382	5	148200553	A	G	A	G	-0.029475	0.0017	0.552392	0.5902	FALSE	FALSE	FALSE	0.0056	0.7542	TRUE	0.001942	5.39014e-52	TRUE	TRUE	223.19	3.17669e-39	0.000429618
rs212409	6	159470058	A	G	A	G	-0.021224	-0.0023	0.554194	0.5271	FALSE	FALSE	FALSE	0.0051	0.6524	TRUE	0.001932	4.70977e-28	TRUE	TRUE	115.609	7.16585e-21	0.000222583
rs2157770	9	136921464	G	A	G	A	0.02099	-0.0115	0.287199	0.3719	FALSE	FALSE	FALSE	0.0053	0.02934	TRUE	0.002214	2.66993e-21	TRUE	TRUE	85.844	2.16654e-13	0.000180387
rs2158799	7	28277107	G	C	G	C	0.052002	-0.0012	0.611375	0.6087	FALSE	TRUE	FALSE	0.0059	0.8444	TRUE	0.00198	6.53131e-152	TRUE	TRUE	668.144	2.48938e-115	0.00128502
rs2179593	20	42660286	A	C	A	C	-0.01233	-0.0062	0.715877	0.713	FALSE	FALSE	FALSE	0.0056	0.2671	TRUE	0.002141	8.62005e-09	TRUE	TRUE	32.0499	7.11999e-06	6.18445e-05
rs218264	4	55408875	T	A	T	A	0.031802	0.0047	0.250834	0.2796	FALSE	TRUE	FALSE	0.0057	0.4122	TRUE	0.002233	5.58985e-46	TRUE	TRUE	197.457	2.41769e-33	0.000380105
rs2241621	14	81737076	C	A	C	A	-0.014948	0.005	0.588178	0.5304	FALSE	FALSE	FALSE	0.005	0.3251	TRUE	0.001958	2.36974e-14	TRUE	TRUE	55.9483	6.30558e-10	0.000108247
rs2254458	20	1551485	T	C	T	C	-0.013414	0.0015	0.644615	0.6516	FALSE	FALSE	FALSE	0.0053	0.7789	TRUE	0.0021	1.75999e-10	TRUE	TRUE	38.9186	3.6856e-08	8.24415e-05
rs2282611	11	76154846	G	T	G	T	-0.012603	0.0125	0.319925	0.3022	FALSE	FALSE	FALSE	0.0055	0.02376	TRUE	0.002063	1.03001e-09	TRUE	TRUE	35.7969	2.3512e-05	6.91167e-05
rs2290846	4	151199080	A	G	A	G	0.018804	-0.0017	0.284312	0.2606	FALSE	FALSE	FALSE	0.0058	0.763	TRUE	0.002127	9.91973e-19	TRUE	TRUE	74.5321	3.50022e-14	0.000143896
rs2296028	13	52345637	C	G	C	G	-0.01529	0.0067	0.17498	0.1756	FALSE	TRUE	FALSE	0.0066	0.3124	TRUE	0.002553	2.15998e-09	TRUE	TRUE	35.0534	2.20039e-06	6.74991e-05
rs2301557	7	92300863	T	C	T	C	-0.125784	-0.0124	0.018212	0.1937	FALSE	FALSE	FALSE	0.0115	0.2847	TRUE	0.007198	2.52988e-68	TRUE	TRUE	293.974	4.12375e-49	0.000565791
rs2312675	1	166922533	C	T	C	T	-0.019845	0.0004	0.211949	0.2007	FALSE	FALSE	FALSE	0.0063	0.9478	TRUE	0.002343	2.60976e-17	TRUE	TRUE	68.3252	1.78473e-13	0.000131558
rs2314339	17	38253212	T	C	T	C	0.033036	-0.0014	0.124538	0.2464	FALSE	FALSE	FALSE	0.0066	0.8284	TRUE	0.002965	8.31955e-29	TRUE	TRUE	123.276	6.11611e-22	0.000237982
rs2315008	20	62343956	G	T	G	T	0.016403	0.0132	0.666951	0.6418	FALSE	FALSE	FALSE	0.0055	0.01531	TRUE	0.002058	1.63983e-15	TRUE	TRUE	62.0229	7.04352e-09	0.00011953
rs2421200	2	61711815	T	G	T	G	-0.020525	0.006	0.486641	0.5057	FALSE	FALSE	FALSE	0.0053	0.253	TRUE	0.001917	1.02991e-26	TRUE	TRUE	109.324	1.41833e-18	0.000210487
rs2432142	5	96275201	A	G	A	G	0.01491	-0.0079	0.435047	0.4174	FALSE	FALSE	FALSE	0.005	0.1152	TRUE	0.001945	1.89017e-14	TRUE	TRUE	56.7503	3.16715e-09	0.000109278
rs2468832	11	18163882	A	C	A	C	0.015199	0.0101	0.238866	0.2388	FALSE	FALSE	FALSE	0.006	0.09317	TRUE	0.002272	2.33024e-11	TRUE	TRUE	43.623	5.16536e-07	8.39993e-05
rs2494747	14	105258437	T	G	T	G	0.012976	0.0099	0.615478	0.5605	FALSE	FALSE	FALSE	0.0054	0.0651	TRUE	0.002064	3.37e-10	TRUE	TRUE	37.8372	2.83541e-06	7.96976e-05
rs249677	5	141539339	A	C	A	C	0.02335	0.0125	0.634081	0.6569	FALSE	FALSE	FALSE	0.0052	0.01675	TRUE	0.001997	1.46994e-31	TRUE	TRUE	131.416	1.61861e-19	0.000253008
rs2522051	5	131797578	C	T	C	T	0.024	0.0117	0.454362	0.5203	FALSE	FALSE	FALSE	0.0051	0.02149	TRUE	0.00193	1.88018e-35	TRUE	TRUE	147.642	1.90948e-22	0.000285601
rs2522440	4	108644404	C	T	C	T	0.018925	0.0099	0.911887	0.8411	FALSE	FALSE	FALSE	0.008	0.2186	TRUE	0.003409	2.90001e-08	TRUE	TRUE	29.8892	2.19898e-05	5.7555e-05
rs2561758	5	173205282	G	A	G	A	-0.034011	0.0073	0.72298	0.7278	FALSE	FALSE	FALSE	0.0061	0.2311	TRUE	0.002173	3.4898e-55	TRUE	TRUE	240.285	4.04539e-39	0.000463347
rs2632372	2	169717541	C	T	C	T	-0.020982	-0.0014	0.503861	0.5127	FALSE	FALSE	FALSE	0.005	0.788	TRUE	0.001915	6.68036e-28	TRUE	TRUE	114.117	4.03866e-21	0.000220109
rs2665405	17	57875292	A	G	A	G	0.02951	-0.0119	0.54844	0.5076	FALSE	FALSE	FALSE	0.0051	0.01888	TRUE	0.001927	6.74062e-53	TRUE	TRUE	224.081	2.09347e-34	0.000431333
rs2710804	7	36084529	C	T	C	T	0.019677	-0.0099	0.376402	0.3423	FALSE	FALSE	FALSE	0.0054	0.06494	TRUE	0.001984	3.76011e-23	TRUE	TRUE	94.149	7.91399e-15	0.000181763
rs2729707	2	160687231	G	A	G	A	-0.035655	-0.0105	0.830755	0.8094	FALSE	FALSE	FALSE	0.0065	0.1074	TRUE	0.002553	2.67979e-44	TRUE	TRUE	185.364	3.78685e-30	0.000357487
rs2734031	3	128301390	C	T	C	T	-0.067521	0.0046	0.907968	0.8301	FALSE	FALSE	FALSE	0.0077	0.552	TRUE	0.003335	4.20049e-91	TRUE	TRUE	395.963	1.1007e-67	0.000761934
rs2807742	10	28781367	A	G	A	G	0.032553	-0.0108	0.771408	0.7883	FALSE	FALSE	FALSE	0.0064	0.09167	TRUE	0.002294	1.16011e-45	TRUE	TRUE	193.79	5.87814e-31	0.000373729
rs2808519	1	200361914	T	G	T	G	0.016109	-0.0022	0.737582	0.7441	FALSE	FALSE	FALSE	0.0058	0.7029	TRUE	0.002179	1.50003e-13	TRUE	TRUE	52.0755	3.58248e-10	0.000100455
rs2824372	21	18947037	C	G	C	G	-0.015514	-0.0037	0.202687	0.2094	FALSE	TRUE	FALSE	0.0063	0.5537	TRUE	0.002443	2.20999e-10	TRUE	TRUE	40.3148	1.44237e-07	7.77915e-05
rs2839183	21	47687144	A	G	A	G	-0.013129	0.0002	0.404817	0.374	FALSE	FALSE	FALSE	0.0053	0.9757	TRUE	0.001958	2.09991e-11	TRUE	TRUE	43.1362	5.34785e-09	8.3062e-05
rs284317	1	10731625	G	A	G	A	0.01361	-0.0145	0.495955	0.5093	FALSE	FALSE	FALSE	0.0052	0.005791	TRUE	0.002018	1.59993e-11	TRUE	TRUE	43.8506	3.497e-06	9.261e-05
rs2852800	11	113954925	G	C	G	C	0.0161	0.0006	0.738635	0.7274	FALSE	TRUE	FALSE	0.0058	0.9188	TRUE	0.002224	4.6505e-13	TRUE	TRUE	51.9767	3.60918e-10	0.000100083
rs28530750	4	36312542	A	G	A	G	0.05608	-0.01	0.043105	0.0934	FALSE	FALSE	FALSE	0.0129	0.4389	TRUE	0.004812	2.35993e-31	TRUE	TRUE	134.515	1.13226e-22	0.000259441
rs28540102	19	4975763	C	T	C	T	0.01708	0.0039	0.658597	0.6867	FALSE	FALSE	FALSE	0.0055	0.4786	TRUE	0.00205	8.50942e-17	TRUE	TRUE	68.1282	4.24832e-12	0.000131188
rs28571765	8	55449281	C	T	C	T	-0.022365	0.004	0.206001	0.2093	FALSE	FALSE	FALSE	0.0061	0.5149	TRUE	0.002368	3.80014e-21	TRUE	TRUE	84.9824	2.25787e-15	0.000163628
rs28588142	12	10097609	T	C	T	C	0.015218	0.0076	0.188391	0.2431	FALSE	FALSE	FALSE	0.0062	0.2198	TRUE	0.002462	6.59994e-10	TRUE	TRUE	36.7116	1.58119e-06	7.08194e-05
rs2923416	8	42457038	G	A	G	A	0.011252	-0.0003	0.609864	0.6206	FALSE	FALSE	FALSE	0.0052	0.9614	TRUE	0.002051	4.20998e-08	TRUE	TRUE	28.6677	1.50108e-06	6.02474e-05
rs2955958	15	101916347	A	G	A	G	0.012279	0.0018	0.315166	0.2848	FALSE	FALSE	FALSE	0.0056	0.7526	TRUE	0.002139	9.67008e-09	TRUE	TRUE	32.76	1.08467e-06	6.5085e-05
rs3014874	1	153337943	A	G	A	G	0.012124	0.0068	0.265115	0.2604	FALSE	FALSE	FALSE	0.0059	0.2496	TRUE	0.002182	2.81002e-08	TRUE	TRUE	29.6905	1.78039e-05	5.72764e-05
rs305082	16	85936978	C	T	C	T	0.036633	0.0081	0.172255	0.216	FALSE	FALSE	FALSE	0.0063	0.1971	TRUE	0.002594	3.04018e-45	TRUE	TRUE	198.798	1.23637e-31	0.000382687
rs33951980	7	73029437	T	C	T	C	-0.027627	0.0012	0.12936	0.1214	FALSE	FALSE	FALSE	0.0077	0.8781	TRUE	0.00287	6.62979e-22	TRUE	TRUE	89.2916	8.19289e-17	0.000171924
rs34215892	8	21767240	A	G	A	G	0.038125	-0.0238	0.028499	0.0306	FALSE	FALSE	FALSE	0.0168	0.1573	TRUE	0.006009	2.30001e-10	TRUE	TRUE	41.7614	1.23687e-06	8.04864e-05
rs342242	7	106338989	C	T	C	T	-0.015768	0.0007	0.453135	0.423	FALSE	FALSE	FALSE	0.0052	0.8886	TRUE	0.001933	3.61993e-16	TRUE	TRUE	63.9954	1.70893e-12	0.000123223
rs34599082	1	159175494	T	C	T	C	-0.173021	0.0097	0.013435	0.0139	FALSE	FALSE	FALSE	0.0287	0.7349	TRUE	0.008416	7.26942e-94	TRUE	TRUE	411.742	9.03646e-71	0.000793581
rs34765661	14	69852940	C	T	C	T	0.041722	0.001	0.065332	0.0787	FALSE	FALSE	FALSE	0.0096	0.9155	TRUE	0.003891	8.58025e-27	TRUE	TRUE	110.189	1.23951e-20	0.00021259
rs34990593	1	169733867	C	T	C	T	0.013989	0.0098	0.188767	0.2841	FALSE	FALSE	FALSE	0.0058	0.08995	TRUE	0.002448	1.13e-08	TRUE	TRUE	31.1245	3.10629e-05	5.99342e-05
rs35020138	1	247570221	C	T	C	T	-0.017619	0.0013	0.675273	0.6501	FALSE	FALSE	FALSE	0.0054	0.816	TRUE	0.002063	1.42004e-17	TRUE	TRUE	70.4308	2.09139e-13	0.000136141
rs35284073	22	17624425	A	G	A	G	0.014664	0.016	0.216975	0.2134	FALSE	FALSE	FALSE	0.0063	0.01096	TRUE	0.002358	5.15003e-10	TRUE	TRUE	37.8765	2.74698e-05	7.30668e-05
rs354703	2	143883952	C	T	C	T	0.01478	0.011	0.593464	0.5484	FALSE	FALSE	FALSE	0.0052	0.03322	TRUE	0.001954	4.08037e-14	TRUE	TRUE	54.6431	2.47737e-08	0.000105408
rs35734242	4	706700	C	T	C	T	0.023416	0.0047	0.427831	0.4366	FALSE	FALSE	FALSE	0.0051	0.3514	TRUE	0.002022	5.42001e-31	TRUE	TRUE	127.509	1.35969e-22	0.000268443
rs35759345	7	116388021	T	C	T	C	0.012607	-0.0107	0.449913	0.4331	FALSE	FALSE	FALSE	0.0051	0.03616	TRUE	0.001926	6.19013e-11	TRUE	TRUE	40.8558	2.7035e-06	7.86708e-05
rs35789178	2	102603925	G	T	G	T	0.017959	-0.0023	0.186171	0.2157	FALSE	FALSE	FALSE	0.0064	0.7187	TRUE	0.002466	3.41036e-13	TRUE	TRUE	50.6641	6.22219e-10	9.77326e-05
rs35864914	12	108159191	T	C	T	C	-0.011366	0.0113	0.37651	0.3586	FALSE	FALSE	FALSE	0.0055	0.03757	TRUE	0.001982	1.01e-08	TRUE	TRUE	31.4978	6.19575e-05	6.06529e-05
rs35915186	1	224654623	C	T	C	T	0.024312	-0.0057	0.215051	0.2216	FALSE	FALSE	FALSE	0.0065	0.379	TRUE	0.002345	3.67029e-25	TRUE	TRUE	103.645	6.45603e-18	0.000199551
rs35929659	16	2165630	C	T	C	T	-0.019551	-0.0089	0.179844	0.1955	FALSE	FALSE	FALSE	0.0073	0.2261	TRUE	0.002634	1.21004e-13	TRUE	TRUE	53.4986	2.31301e-09	0.000112761
rs3731332	7	92300568	T	C	T	C	-0.119602	-0.0051	0.022894	0.026	FALSE	FALSE	FALSE	0.018	0.7755	TRUE	0.006536	9.68947e-75	TRUE	TRUE	331.946	1.63236e-56	0.000639986
rs3735311	7	148877737	C	T	C	T	-0.019532	-0.0047	0.648694	0.6632	FALSE	FALSE	FALSE	0.0055	0.3964	TRUE	0.002011	2.81968e-22	TRUE	TRUE	90.1453	7.3025e-16	0.00017388
rs3735485	7	45009341	G	A	G	A	0.029483	0.0025	0.844938	0.8568	FALSE	FALSE	FALSE	0.0074	0.7366	TRUE	0.002681	4.19952e-28	TRUE	TRUE	118.202	3.81611e-21	0.000227774
rs3739873	9	34978431	A	G	A	G	-0.013878	-0.0119	0.22025	0.2988	FALSE	FALSE	FALSE	0.0058	0.0402	TRUE	0.002347	3.45001e-09	TRUE	TRUE	34.2624	3.11222e-05	6.61538e-05
rs3747869	10	73520632	C	A	C	A	0.032659	-0.0037	0.900896	0.8573	FALSE	FALSE	FALSE	0.0075	0.6233	TRUE	0.003343	1.61994e-22	TRUE	TRUE	90.3723	5.0254e-17	0.000190459
rs3749440	3	183702089	G	A	G	A	0.017362	0.0123	0.372369	0.3754	FALSE	FALSE	FALSE	0.0052	0.01823	TRUE	0.001984	2.19989e-18	TRUE	TRUE	72.9791	8.53689e-11	0.000140899
rs3754224	1	43423622	C	T	C	T	-0.016714	-0.0018	0.270043	0.2876	FALSE	FALSE	FALSE	0.0056	0.7513	TRUE	0.002194	2.70023e-14	TRUE	TRUE	57.1957	8.32786e-11	0.000110134
rs3762297	1	31231680	T	C	T	C	0.023896	0.0022	0.183345	0.2013	FALSE	FALSE	FALSE	0.0063	0.7249	TRUE	0.002522	2.83009e-21	TRUE	TRUE	88.5708	5.27245e-16	0.000170997
rs3777755	6	12159699	T	C	T	C	0.0137	-0.0055	0.311419	0.2893	FALSE	FALSE	FALSE	0.0056	0.3266	TRUE	0.002081	4.77969e-11	TRUE	TRUE	41.6899	1.35363e-07	8.04954e-05
rs3781454	10	126348565	A	G	A	G	0.024234	-0.0051	0.677892	0.6286	FALSE	FALSE	FALSE	0.0052	0.3214	TRUE	0.002094	6.26037e-31	TRUE	TRUE	133.217	6.21433e-22	0.000256473
rs3793537	9	35687556	C	G	C	G	0.012622	-0.0127	0.291154	0.2793	FALSE	TRUE	FALSE	0.0057	0.0252	TRUE	0.002117	2.55e-09	TRUE	TRUE	34.1498	3.79942e-05	6.57599e-05
rs3843301	1	161614401	G	T	G	T	-0.018912	-0.0026	0.364763	0.3672	FALSE	FALSE	FALSE	0.0056	0.6388	TRUE	0.002076	8.69961e-20	TRUE	TRUE	85.9043	1.08013e-14	0.000165749
rs3856364	2	145477217	G	C	G	C	0.014282	0.0111	0.679714	0.6607	FALSE	TRUE	FALSE	0.0053	0.03783	TRUE	0.002069	5.27959e-12	TRUE	TRUE	45.9435	5.44067e-07	8.88121e-05
rs3861100	12	50599219	G	A	G	A	0.018074	0.0136	0.347896	0.3208	FALSE	FALSE	FALSE	0.0054	0.01158	TRUE	0.002017	3.43005e-19	TRUE	TRUE	76.9786	4.23192e-11	0.000148219
rs386243	19	49127490	T	C	T	C	-0.026404	-0.0024	0.250107	0.3693	FALSE	FALSE	FALSE	0.0056	0.6643	TRUE	0.00229	1.02991e-30	TRUE	TRUE	135.59	6.20706e-23	0.000261514
rs4074882	2	237780727	C	T	C	T	0.02794	-0.0071	0.741751	0.7739	FALSE	FALSE	FALSE	0.0061	0.2485	TRUE	0.002198	5.61048e-37	TRUE	TRUE	154.933	5.98102e-26	0.000299075
rs409801	9	4744743	C	T	C	T	0.021089	0.0041	0.502787	0.5183	FALSE	FALSE	FALSE	0.0051	0.4229	TRUE	0.001929	8.59014e-28	TRUE	TRUE	115.047	5.28544e-20	0.000222366
rs41272536	1	183440531	G	A	G	A	-0.03588	0.0108	0.046043	0.0443	FALSE	FALSE	FALSE	0.014	0.438	TRUE	0.004892	2.33024e-13	TRUE	TRUE	53.8153	1.03023e-09	0.000113091
rs41313381	1	79411968	A	C	A	C	0.058668	0.0126	0.030511	0.0308	FALSE	FALSE	FALSE	0.017	0.4584	TRUE	0.005486	1.16011e-26	TRUE	TRUE	105.256	2.6739e-19	0.000203625
rs41433144	22	17569993	A	T	A	T	-0.03459	-0.0074	0.042937	0.0498	FALSE	TRUE	FALSE	0.014	0.5971	TRUE	0.004882	1.45011e-12	TRUE	TRUE	51.0681	3.05991e-09	9.83339e-05
rs4145952	4	120155806	A	C	A	C	-0.013326	-0.0006	0.399341	0.3988	FALSE	FALSE	FALSE	0.0051	0.9092	TRUE	0.001959	1.05999e-11	TRUE	TRUE	44.243	4.05791e-09	8.51925e-05
rs4276676	8	68795618	C	T	C	T	-0.018005	-0.0151	0.470378	0.4422	FALSE	FALSE	FALSE	0.005	0.002632	TRUE	0.00193	1.16011e-20	TRUE	TRUE	83.8887	2.51204e-11	0.000161521
rs4347951	22	29513326	C	T	C	T	0.011766	-0.0102	0.310834	0.2795	FALSE	FALSE	FALSE	0.0056	0.07104	TRUE	0.002091	1.86999e-08	TRUE	TRUE	30.8012	5.69986e-05	5.93117e-05
rs4413892	9	139330158	A	G	A	G	0.033654	-0.0045	0.277885	0.2528	FALSE	FALSE	FALSE	0.0063	0.478	TRUE	0.002228	1.65006e-51	TRUE	TRUE	224.431	3.28694e-38	0.000454543
rs4468717	18	3457606	T	C	T	C	-0.024976	-0.0112	0.077663	0.1015	FALSE	FALSE	FALSE	0.0104	0.2814	TRUE	0.003608	4.58987e-12	TRUE	TRUE	46.2862	3.36429e-08	8.93675e-05
rs4535497	5	1107428	A	C	A	C	-0.014386	0.0001	0.569887	0.5382	FALSE	FALSE	FALSE	0.0052	0.9771	TRUE	0.002038	1.74985e-12	TRUE	TRUE	47.9914	4.95971e-10	0.000101457
rs45577137	8	48651633	G	A	G	A	0.036447	-0.0107	0.04513	0.0561	FALSE	FALSE	FALSE	0.0141	0.4466	TRUE	0.005206	2.63027e-12	TRUE	TRUE	53.6503	5.57219e-09	0.000114489
rs4626924	1	234909298	T	C	T	C	0.019408	0.0038	0.551299	0.5933	FALSE	FALSE	FALSE	0.0053	0.471	TRUE	0.001963	4.98999e-23	TRUE	TRUE	96.525	1.17464e-16	0.000186353
rs4632345	2	16702654	A	G	A	G	-0.012199	0.009	0.677982	0.6097	FALSE	FALSE	FALSE	0.0053	0.09069	TRUE	0.00206	3.23996e-09	TRUE	TRUE	33.6839	1.39817e-05	6.49796e-05
rs464609	5	34654477	A	G	A	G	0.010683	0.0003	0.544404	0.5092	FALSE	FALSE	FALSE	0.0051	0.9475	TRUE	0.001927	3.02002e-08	TRUE	TRUE	29.3207	1.48513e-06	5.66132e-05
rs4712614	6	21382765	G	T	G	T	-0.01986	0.0038	0.620331	0.6203	FALSE	FALSE	FALSE	0.0052	0.463	TRUE	0.001977	1.03992e-23	TRUE	TRUE	96.4916	3.95281e-17	0.000185788
rs4727392	7	97977670	G	A	G	A	-0.017628	-0.0025	0.736446	0.7213	FALSE	FALSE	FALSE	0.0056	0.6617	TRUE	0.002176	5.64937e-16	TRUE	TRUE	62.6468	7.1144e-12	0.000120628
rs4729046	7	92223957	C	T	C	T	-0.042772	0.0211	0.92416	0.9208	FALSE	FALSE	FALSE	0.0104	0.04208	TRUE	0.003637	6.84069e-32	TRUE	TRUE	133.203	1.7211e-20	0.000256445
rs47341	22	43560763	T	C	T	C	0.013023	-0.0055	0.395885	0.3936	FALSE	FALSE	FALSE	0.0055	0.3205	TRUE	0.002052	2.26001e-10	TRUE	TRUE	38.4376	2.91143e-07	8.11224e-05
rs4734879	8	106583124	G	A	G	A	-0.02134	-0.0017	0.276452	0.2849	FALSE	FALSE	FALSE	0.0056	0.7563	TRUE	0.002144	2.63027e-23	TRUE	TRUE	94.367	1.28544e-17	0.000182182
rs4760	19	44153100	G	A	G	A	-0.075213	0.0024	0.153372	0.1516	FALSE	FALSE	FALSE	0.0081	0.7621	TRUE	0.002693	1.41906e-171	TRUE	TRUE	761.948	7.94453e-130	0.00146911
rs4761234	12	69732105	C	T	C	T	0.021599	0.0022	0.483663	0.4461	FALSE	FALSE	FALSE	0.0051	0.6676	TRUE	0.001928	4.25011e-29	TRUE	TRUE	121.026	1.06352e-21	0.000233009
rs4794820	17	38089344	G	A	G	A	0.076088	0.0074	0.551375	0.563	FALSE	FALSE	FALSE	0.0051	0.1441	TRUE	0.001942	1e-200	TRUE	TRUE	1488.86	6.27499e-246	0.00286413
rs4805881	19	33896432	C	A	C	A	-0.014435	0.0079	0.665289	0.6376	FALSE	FALSE	FALSE	0.0053	0.1336	TRUE	0.002068	3.05e-12	TRUE	TRUE	48.1937	7.97724e-08	9.27991e-05
rs4812447	20	39272620	G	A	G	A	0.017142	0.0043	0.440364	0.4533	FALSE	FALSE	FALSE	0.0051	0.4009	TRUE	0.001949	1.49005e-18	TRUE	TRUE	75.2204	3.64916e-13	0.000144834
rs4843073	15	86124419	T	C	T	C	0.013665	0.0045	0.644889	0.61	FALSE	FALSE	FALSE	0.0051	0.3834	TRUE	0.002007	1.00995e-11	TRUE	TRUE	44.3351	3.46765e-08	8.5526e-05
rs4844622	1	208034329	T	C	T	C	-0.023379	-0.0048	0.240327	0.229	FALSE	FALSE	FALSE	0.0064	0.4463	TRUE	0.002236	1.44012e-25	TRUE	TRUE	103.658	1.90145e-18	0.000199577
rs486650	1	234819885	T	C	T	C	-0.013892	0.006	0.469271	0.4299	FALSE	FALSE	FALSE	0.0052	0.2498	TRUE	0.001923	5.19039e-13	TRUE	TRUE	49.7886	9.06286e-09	9.61294e-05
rs4903580	14	77850978	T	C	T	C	0.016519	-0.0094	0.456084	0.4575	FALSE	FALSE	FALSE	0.0053	0.07796	TRUE	0.001929	1.16011e-17	TRUE	TRUE	70.313	3.79144e-11	0.000135386
rs4909932	11	10475967	G	A	G	A	0.013425	0.0004	0.597552	0.6098	FALSE	FALSE	FALSE	0.0051	0.9356	TRUE	0.001963	8.35988e-12	TRUE	TRUE	44.8029	2.91474e-09	8.6685e-05
rs4924450	15	40597229	A	G	A	G	0.013811	0.0052	0.70545	0.7438	FALSE	FALSE	FALSE	0.0059	0.3864	TRUE	0.002198	3.40001e-10	TRUE	TRUE	37.7198	2.95975e-07	7.92694e-05
rs4925756	1	248048016	T	C	T	C	-0.013002	-0.0028	0.691891	0.7132	FALSE	FALSE	FALSE	0.0058	0.634	TRUE	0.002091	5.13996e-10	TRUE	TRUE	37.3526	2.04554e-07	7.20763e-05
rs4984803	16	1349929	A	G	A	G	-0.017523	-0.005	0.595619	0.6275	FALSE	FALSE	FALSE	0.0054	0.3503	TRUE	0.00205	1.33999e-17	TRUE	TRUE	70.0186	1.18454e-12	0.000147913
rs520910	1	156108048	C	T	C	T	-0.022414	-0.0228	0.066787	0.1594	FALSE	FALSE	FALSE	0.0099	0.02077	TRUE	0.003861	6.62995e-09	TRUE	TRUE	32.5216	7.95536e-05	6.26241e-05
rs55729107	2	232582085	G	A	G	A	-0.017505	0.0042	0.225567	0.215	FALSE	FALSE	FALSE	0.0062	0.4957	TRUE	0.002341	7.87046e-14	TRUE	TRUE	55.4969	5.6467e-10	0.000107057
rs55767800	17	17674967	C	T	C	T	-0.011452	-0.0106	0.633688	0.5617	FALSE	FALSE	FALSE	0.0054	0.0508	TRUE	0.002082	3.86999e-08	TRUE	TRUE	28.9718	8.64956e-05	6.08863e-05
rs55851397	1	108761014	A	C	A	C	0.012404	-0.0085	0.364781	0.3794	FALSE	FALSE	FALSE	0.0053	0.1105	TRUE	0.002038	1.17999e-09	TRUE	TRUE	36.9287	5.77081e-06	7.13032e-05
rs55873273	1	36972428	C	T	C	T	0.058951	0.0037	0.020243	0.0383	FALSE	FALSE	FALSE	0.018	0.8351	TRUE	0.006827	6.24022e-18	TRUE	TRUE	71.5933	1.01562e-13	0.00013785
rs55964818	8	130605871	C	T	C	T	-0.036463	0.0104	0.567723	0.5654	FALSE	FALSE	FALSE	0.005	0.03854	TRUE	0.001948	3.94003e-78	TRUE	TRUE	339.093	5.04191e-53	0.000652579
rs56174170	3	184091881	C	T	C	T	0.016826	-0.0038	0.139347	0.1522	FALSE	FALSE	FALSE	0.0073	0.6013	TRUE	0.002805	2.04e-09	TRUE	TRUE	35.2654	6.24269e-07	6.79075e-05
rs56188865	1	247606276	C	T	C	T	-0.027427	-0.0087	0.373715	0.3863	FALSE	FALSE	FALSE	0.0051	0.09025	TRUE	0.001984	1.93019e-43	TRUE	TRUE	182.538	2.56062e-29	0.000352127
rs56217149	3	12962914	A	G	A	G	0.017409	-0.023	0.150714	0.1546	FALSE	FALSE	FALSE	0.007	0.001028	TRUE	0.002789	4.45e-10	TRUE	TRUE	36.9187	7.6186e-05	7.75863e-05
rs56378716	17	56356502	G	A	G	A	0.129237	0.0034	0.012681	0.0224	FALSE	FALSE	FALSE	0.0207	0.8687	TRUE	0.008674	3.71963e-50	TRUE	TRUE	217.077	3.08341e-38	0.00041823
rs56388170	7	28724374	T	G	T	G	0.070039	-0.0121	0.293956	0.3017	FALSE	FALSE	FALSE	0.0056	0.03146	TRUE	0.002132	1e-200	TRUE	TRUE	1057.32	5.23195e-168	0.00203622
rs56408111	19	19793545	C	T	C	T	0.031091	-0.0255	0.083714	0.0938	FALSE	FALSE	FALSE	0.0091	0.005035	TRUE	0.003521	1.10994e-18	TRUE	TRUE	76.88	2.21101e-10	0.000148296
rs567385	11	125773560	C	G	C	G	-0.010731	0.0011	0.610373	0.6295	FALSE	TRUE	FALSE	0.0052	0.8337	TRUE	0.001967	4.98999e-08	TRUE	TRUE	28.4434	3.16099e-06	5.47715e-05
rs571497	19	7827830	A	G	A	G	-0.037928	0.0056	0.154629	0.1638	FALSE	FALSE	FALSE	0.0075	0.4567	TRUE	0.002701	9.75888e-45	TRUE	TRUE	194.437	1.13947e-32	0.000376087
rs5747308	22	18133500	C	A	C	A	0.022058	0.0056	0.504471	0.5193	FALSE	FALSE	FALSE	0.0052	0.2735	TRUE	0.001925	2.29985e-30	TRUE	TRUE	126.349	2.56154e-21	0.000243258
rs5753576	22	31757735	T	C	T	C	-0.017848	-0.0011	0.480292	0.5171	FALSE	FALSE	FALSE	0.0053	0.8346	TRUE	0.00193	2.42996e-20	TRUE	TRUE	82.5934	1.55125e-15	0.000159028
rs58005484	6	29822432	T	C	T	C	0.032744	0.0021	0.143931	0.2169	FALSE	FALSE	FALSE	0.0064	0.74	TRUE	0.002734	5.14044e-33	TRUE	TRUE	136.951	7.11121e-25	0.000264214
rs58605236	3	119697032	A	T	A	T	-0.013899	-0.0093	0.373119	0.419	FALSE	TRUE	FALSE	0.0051	0.07069	TRUE	0.001984	2.52988e-12	TRUE	TRUE	46.9322	1.71844e-07	9.03711e-05
rs58984522	11	43490624	C	T	C	T	-0.011027	-0.0011	0.346098	0.3729	FALSE	FALSE	FALSE	0.0053	0.8425	TRUE	0.002017	4.70999e-08	TRUE	TRUE	28.5816	2.98185e-06	5.50372e-05
rs59519784	3	186202997	A	G	A	G	0.011747	0.0051	0.410141	0.4351	FALSE	FALSE	FALSE	0.0051	0.316	TRUE	0.001953	1.84999e-09	TRUE	TRUE	34.6729	1.89765e-06	6.67675e-05
rs60124939	1	174075302	T	C	T	C	-0.017814	-0.0151	0.176181	0.2585	FALSE	FALSE	FALSE	0.0062	0.01516	TRUE	0.002517	1.51985e-12	TRUE	TRUE	47.8384	5.97723e-07	9.21178e-05
rs6067411	20	48975411	T	C	T	C	-0.011615	0.0006	0.528523	0.5002	FALSE	FALSE	FALSE	0.0052	0.905	TRUE	0.00195	2.63998e-09	TRUE	TRUE	34.8433	2.66665e-07	6.72346e-05
rs609264	8	61548546	G	T	G	T	0.012618	0.0091	0.528467	0.5356	FALSE	FALSE	FALSE	0.005	0.06902	TRUE	0.001939	7.93049e-11	TRUE	TRUE	41.1221	1.61501e-06	7.93489e-05
rs610578	12	121194565	G	A	G	A	-0.014625	0.0009	0.662713	0.6755	FALSE	FALSE	FALSE	0.0055	0.8732	TRUE	0.002031	6.27047e-13	TRUE	TRUE	49.5232	5.31959e-10	9.56196e-05
rs61739285	16	27480797	T	C	T	C	-0.040128	0.0135	0.03348	0.0404	FALSE	FALSE	FALSE	0.0149	0.3632	TRUE	0.005402	1.15001e-13	TRUE	TRUE	53.9758	1.48077e-09	0.000104213
rs61754230	12	72179446	T	C	T	C	0.039977	0.0242	0.019363	0.0131	FALSE	FALSE	FALSE	0.0391	0.535	TRUE	0.007114	1.96002e-08	TRUE	TRUE	31.3186	4.04532e-06	6.0692e-05
rs619450	20	2894790	C	T	C	T	0.014214	-0.0058	0.503233	0.5497	FALSE	FALSE	FALSE	0.0051	0.2557	TRUE	0.002002	1.29003e-12	TRUE	TRUE	48.068	1.03196e-08	0.000101015
rs61955089	12	123851372	C	T	C	T	0.043703	0.0314	0.026928	0.0337	FALSE	FALSE	FALSE	0.0158	0.04656	TRUE	0.005979	2.78997e-13	TRUE	TRUE	51.9755	6.19656e-08	0.000100093
rs62011281	15	63781143	A	G	A	G	0.012067	-0.0018	0.310021	0.3109	FALSE	FALSE	FALSE	0.0059	0.7642	TRUE	0.002082	7.03008e-09	TRUE	TRUE	32.3509	9.0327e-07	6.22953e-05
rs62189859	2	182254087	C	T	C	T	0.014074	-0.0078	0.244372	0.2318	FALSE	FALSE	FALSE	0.006	0.1992	TRUE	0.002232	2.95999e-10	TRUE	TRUE	37.9208	1.09816e-06	7.31517e-05
rs62360185	5	57274612	G	A	G	A	-0.015947	0.0074	0.190708	0.181	FALSE	FALSE	FALSE	0.0066	0.2624	TRUE	0.002452	8.05008e-11	TRUE	TRUE	40.7664	2.8715e-07	7.84986e-05
rs62375385	5	86268229	C	T	C	T	0.014183	-0.014	0.193932	0.198	FALSE	FALSE	FALSE	0.0064	0.02838	TRUE	0.00243	5.45997e-09	TRUE	TRUE	32.6602	5.59022e-05	6.28908e-05
rs62429983	6	121862273	A	G	A	G	0.016402	0.0059	0.144922	0.2203	FALSE	FALSE	FALSE	0.0065	0.3674	TRUE	0.002723	1.76999e-09	TRUE	TRUE	34.6256	1.46045e-06	6.66751e-05
rs626416	9	79326680	C	G	C	G	-0.019685	0.0011	0.761969	0.785	FALSE	TRUE	FALSE	0.0064	0.8687	TRUE	0.002278	5.77032e-18	TRUE	TRUE	70.9098	7.01446e-14	0.000140563
rs632887	12	3392351	G	A	G	A	0.014283	-0.0033	0.410714	0.394	FALSE	FALSE	FALSE	0.0052	0.5185	TRUE	0.002004	1.05999e-12	TRUE	TRUE	51.1454	3.30533e-09	9.87494e-05
rs636317	11	60019150	T	C	T	C	0.014297	-0.0116	0.591234	0.6334	FALSE	FALSE	FALSE	0.0052	0.02627	TRUE	0.00195	2.33991e-13	TRUE	TRUE	51.31	1.07385e-07	9.87993e-05
rs6414435	3	47121140	G	A	G	A	0.01709	-0.0002	0.591762	0.6231	FALSE	FALSE	FALSE	0.0052	0.9762	TRUE	0.002039	5.57057e-17	TRUE	TRUE	73.2893	2.89752e-13	0.000141115
rs6432335	2	12928971	G	T	G	T	0.012236	0.0091	0.451562	0.5136	FALSE	FALSE	FALSE	0.0051	0.07227	TRUE	0.001931	2.42003e-10	TRUE	TRUE	38.2322	3.01567e-06	7.41573e-05
rs6463566	7	6528174	G	C	G	C	-0.016997	-0.0111	0.229674	0.2651	FALSE	TRUE	FALSE	0.0058	0.05477	TRUE	0.002314	2.16023e-13	TRUE	TRUE	53.0893	4.25117e-08	0.000102226
rs6468341	8	30279355	C	T	C	T	0.018973	-0.0164	0.742846	0.7464	FALSE	FALSE	FALSE	0.0059	0.005119	TRUE	0.002201	7.10068e-18	TRUE	TRUE	71.426	6.78629e-10	0.000137529
rs6476883	9	4654774	A	G	A	G	-0.014009	0.0005	0.438614	0.4329	FALSE	FALSE	FALSE	0.0051	0.9294	TRUE	0.001937	4.96021e-13	TRUE	TRUE	50.1921	3.6883e-10	9.6647e-05
rs6500550	16	3746241	T	C	T	C	-0.022363	-0.0018	0.304296	0.3461	FALSE	FALSE	FALSE	0.0053	0.7418	TRUE	0.00212	5.52968e-26	TRUE	TRUE	109.681	1.46603e-19	0.000211744
rs6503727	17	41312859	C	T	C	T	0.018796	-0.0057	0.660546	0.6352	FALSE	FALSE	FALSE	0.0053	0.277	TRUE	0.002032	2.39001e-20	TRUE	TRUE	82.2848	4.29662e-14	0.000158433
rs6511703	19	10666450	C	T	C	T	-0.023286	-0.0013	0.243985	0.2195	FALSE	FALSE	FALSE	0.0061	0.8338	TRUE	0.002278	1.65997e-24	TRUE	TRUE	103.71	1.11641e-18	0.000200038
rs6672898	1	46290588	A	G	A	G	-0.019192	0.0173	0.435247	0.4632	FALSE	FALSE	FALSE	0.005	0.0005938	TRUE	0.00193	2.92012e-23	TRUE	TRUE	93.8771	2.59418e-12	0.000181078
rs6678033	1	66077624	A	G	A	G	-0.042708	-0.0062	0.367919	0.4403	FALSE	FALSE	FALSE	0.0053	0.2398	TRUE	0.001986	1.45881e-102	TRUE	TRUE	439.719	4.36036e-74	0.000848347
rs6679677	1	114303808	A	C	A	C	-0.037885	0.0193	0.100303	0.1183	FALSE	FALSE	FALSE	0.0087	0.02589	TRUE	0.003175	8.6896e-33	TRUE	TRUE	134.434	9.85378e-21	0.000259045
rs67175901	15	101748227	T	C	T	C	0.043563	-0.0056	0.107472	0.1344	FALSE	FALSE	FALSE	0.0077	0.4649	TRUE	0.003151	1.99022e-43	TRUE	TRUE	183.361	6.01128e-32	0.000364068
rs671835	18	51734729	G	A	G	A	0.015013	-0.0131	0.359974	0.4318	FALSE	FALSE	FALSE	0.0051	0.01049	TRUE	0.002003	6.85962e-14	TRUE	TRUE	53.9362	1.21139e-07	0.000103857
rs6723009	2	42474615	C	T	C	T	0.012066	-0.0125	0.717442	0.7242	FALSE	FALSE	FALSE	0.0057	0.02713	TRUE	0.002153	2.15001e-08	TRUE	TRUE	30.5983	0.00013039	5.9027e-05
rs6731993	2	65642097	T	A	T	A	0.022846	-0.0003	0.408305	0.395	FALSE	TRUE	FALSE	0.0055	0.9599	TRUE	0.001961	2.45019e-31	TRUE	TRUE	130.991	3.49417e-24	0.000252193
rs6734238	2	113841030	G	A	G	A	0.03936	0.0011	0.40298	0.3767	FALSE	FALSE	FALSE	0.0054	0.833	TRUE	0.00195	1.58016e-90	TRUE	TRUE	386.339	8.84607e-69	0.00074544
rs6740847	2	182308352	G	A	G	A	0.021748	0.0002	0.562056	0.5416	FALSE	FALSE	FALSE	0.0051	0.9684	TRUE	0.00194	3.95003e-29	TRUE	TRUE	120.615	1.49335e-22	0.000232845
rs6764912	3	128372487	A	G	A	G	-0.037245	-0.0023	0.065313	0.0698	FALSE	FALSE	FALSE	0.0113	0.8379	TRUE	0.004039	3.13979e-20	TRUE	TRUE	87.6495	1.78656e-15	0.000169368
rs6779340	3	58033701	G	C	G	C	-0.015247	-0.0064	0.336877	0.3255	FALSE	TRUE	FALSE	0.0058	0.2684	TRUE	0.002042	8.6896e-14	TRUE	TRUE	53.8428	2.19177e-09	0.000103864
rs68002561	1	149880863	G	A	G	A	0.020207	-0.0079	0.091374	0.1162	FALSE	FALSE	FALSE	0.0099	0.4255	TRUE	0.003384	2.43002e-09	TRUE	TRUE	35.2107	1.40344e-06	6.78018e-05
rs68016381	6	43761645	T	C	T	C	-0.033783	-0.0077	0.051299	0.0662	FALSE	FALSE	FALSE	0.0126	0.5424	TRUE	0.00442	2.22998e-14	TRUE	TRUE	57.6921	1.82628e-10	0.000111087
rs68137036	6	43820215	G	A	G	A	-0.013048	0.0013	0.285148	0.2707	FALSE	FALSE	FALSE	0.0058	0.8231	TRUE	0.002135	1.02e-09	TRUE	TRUE	35.9792	1.71487e-07	6.94072e-05
rs6817881	4	152223904	T	C	T	C	0.014302	0.0059	0.499266	0.5161	FALSE	FALSE	FALSE	0.005	0.2379	TRUE	0.001931	1.3499e-13	TRUE	TRUE	53.018	3.79067e-09	0.000102273
rs6831590	4	6943776	T	G	T	G	-0.020382	0.0106	0.367295	0.381	FALSE	FALSE	FALSE	0.0051	0.03797	TRUE	0.001987	1.15001e-24	TRUE	TRUE	100.283	1.98224e-15	0.000193081
rs6855981	4	3148276	A	G	A	G	-0.016368	-0.0061	0.372933	0.389	FALSE	FALSE	FALSE	0.0052	0.2339	TRUE	0.001987	1.85012e-16	TRUE	TRUE	64.9011	3.51788e-11	0.000125304
rs6859727	5	71742622	C	T	C	T	-0.04036	0.0091	0.878025	0.8587	FALSE	FALSE	FALSE	0.0076	0.2354	TRUE	0.002931	4.29042e-43	TRUE	TRUE	181.246	2.69339e-30	0.000348907
rs6877725	5	68610623	C	T	C	T	-0.025077	-0.0073	0.444789	0.454	FALSE	FALSE	FALSE	0.0056	0.1941	TRUE	0.001941	3.97009e-38	TRUE	TRUE	161.042	1.80136e-26	0.000310594
rs6878780	5	122093740	C	T	C	T	0.013346	-0.0023	0.426457	0.4396	FALSE	FALSE	FALSE	0.005	0.6527	TRUE	0.001938	6.01035e-12	TRUE	TRUE	45.2478	7.10988e-09	8.71312e-05
rs6891328	5	133851526	C	G	C	G	0.012329	0.0021	0.583149	0.6228	FALSE	TRUE	FALSE	0.0054	0.7022	TRUE	0.001947	2.47002e-10	TRUE	TRUE	38.3782	9.34054e-08	7.39003e-05
rs6915310	6	16758002	T	C	T	C	-0.032312	-0.0059	0.173979	0.2715	FALSE	FALSE	FALSE	0.0068	0.3843	TRUE	0.00256	1.71002e-36	TRUE	TRUE	155.024	2.83299e-26	0.000300086
rs6924387	6	137082948	G	A	G	A	0.017269	0.006	0.412169	0.432	FALSE	FALSE	FALSE	0.0051	0.2393	TRUE	0.001967	1.72982e-18	TRUE	TRUE	75.0513	1.32604e-12	0.000144508
rs6927569	6	109621494	C	T	C	T	0.025882	-0.0064	0.523171	0.5388	FALSE	FALSE	FALSE	0.005	0.2026	TRUE	0.001921	2.39994e-41	TRUE	TRUE	173.613	8.11988e-29	0.00033422
rs6936191	6	7201660	C	T	C	T	0.018088	-0.01	0.608046	0.6338	FALSE	FALSE	FALSE	0.0054	0.0664	TRUE	0.001988	9.86961e-20	TRUE	TRUE	80.848	1.87705e-12	0.000155949
rs694180	1	111726213	G	A	G	A	0.018797	-0.0053	0.656276	0.6698	FALSE	FALSE	FALSE	0.0053	0.3231	TRUE	0.002017	1.23994e-20	TRUE	TRUE	82.3947	1.94098e-14	0.000159406
rs6985508	8	142337734	A	G	A	G	-0.027376	-0.0011	0.357978	0.367	FALSE	FALSE	FALSE	0.0052	0.8277	TRUE	0.002089	3.3597e-39	TRUE	TRUE	163.484	2.07175e-30	0.00034449
rs6998846	8	9193341	A	G	A	G	0.01538	0.0076	0.782787	0.7508	FALSE	FALSE	FALSE	0.0062	0.2235	TRUE	0.002334	4.54046e-11	TRUE	TRUE	41.6878	2.50172e-07	8.044e-05
rs7005996	8	142241681	T	C	T	C	0.022897	-0.0067	0.905961	0.8909	FALSE	FALSE	FALSE	0.0089	0.4499	TRUE	0.00345	3.32966e-11	TRUE	TRUE	42.5081	3.83637e-08	8.93315e-05
rs706809	12	52294257	C	T	C	T	0.02055	0.0009	0.777232	0.7936	FALSE	FALSE	FALSE	0.0063	0.8926	TRUE	0.002355	2.77971e-18	TRUE	TRUE	75.8123	4.33001e-14	0.000146237
rs7183988	15	91428589	G	T	G	T	-0.017034	-0.0127	0.526501	0.5628	FALSE	FALSE	FALSE	0.0052	0.01438	TRUE	0.001973	6.26037e-18	TRUE	TRUE	74.9798	2.15392e-10	0.000144671
rs7214290	17	27611880	A	G	A	G	0.018062	-0.0023	0.172996	0.2114	FALSE	FALSE	FALSE	0.0063	0.7204	TRUE	0.00254	1.20005e-12	TRUE	TRUE	48.3475	1.61171e-09	9.33481e-05
rs7225843	17	2001825	C	T	C	T	-0.022083	0.016	0.203156	0.2374	FALSE	FALSE	FALSE	0.006	0.007322	TRUE	0.002391	2.6903e-20	TRUE	TRUE	82.0017	1.34593e-11	0.000157888
rs723585	4	55503194	G	A	G	A	-0.022283	-0.0043	0.483522	0.4495	FALSE	FALSE	FALSE	0.005	0.3925	TRUE	0.001915	2.9703e-31	TRUE	TRUE	128.813	2.04005e-22	0.000247996
rs7235882	18	19684119	T	C	T	C	0.02332	-0.0063	0.093478	0.1745	FALSE	FALSE	FALSE	0.008	0.4328	TRUE	0.003325	2.39994e-12	TRUE	TRUE	47.7785	9.4054e-09	9.21669e-05
rs7237878	18	74249473	A	G	A	G	-0.011836	-0.0039	0.68994	0.69	FALSE	FALSE	FALSE	0.0055	0.4796	TRUE	0.00209	1.52999e-08	TRUE	TRUE	31.0602	4.21855e-06	5.99373e-05
rs72664840	14	35596323	T	C	T	C	0.020857	-0.0093	0.178952	0.1669	FALSE	FALSE	FALSE	0.007	0.1822	TRUE	0.002507	9.21086e-17	TRUE	TRUE	66.3886	3.69176e-11	0.000127832
rs72726027	15	42248826	C	T	C	T	-0.043218	-0.0071	0.11173	0.1071	FALSE	FALSE	FALSE	0.0081	0.386	TRUE	0.003051	1.71002e-45	TRUE	TRUE	192.245	7.10327e-33	0.000370744
rs72731564	14	69280158	T	C	T	C	0.020208	-0.0088	0.187005	0.1837	FALSE	FALSE	FALSE	0.007	0.2124	TRUE	0.00247	2.94985e-16	TRUE	TRUE	64.4875	6.56967e-11	0.00012417
rs72789923	2	24394504	C	A	C	A	0.020456	0.0012	0.307359	0.2716	FALSE	FALSE	FALSE	0.0058	0.8326	TRUE	0.002076	6.95024e-23	TRUE	TRUE	92.3679	1.83179e-17	0.000178166
rs72790862	10	44880260	C	T	C	T	-0.021031	0.0142	0.307083	0.2794	FALSE	FALSE	FALSE	0.0057	0.01241	TRUE	0.002085	6.70965e-24	TRUE	TRUE	97.7624	3.14929e-14	0.000188229
rs72803323	16	89373324	T	C	T	C	0.034499	0.0015	0.039743	0.0423	FALSE	FALSE	FALSE	0.0139	0.9129	TRUE	0.004957	3.55959e-12	TRUE	TRUE	47.0497	1.68252e-09	9.08429e-05
rs72825306	10	93748263	G	A	G	A	0.015083	-0.0018	0.167458	0.158	FALSE	FALSE	FALSE	0.0074	0.8118	TRUE	0.002571	4.56005e-09	TRUE	TRUE	32.9421	5.6296e-07	6.34333e-05
rs72832055	16	81869387	A	G	A	G	-0.012349	0.0047	0.313384	0.3664	FALSE	FALSE	FALSE	0.0053	0.3819	TRUE	0.002082	3.09001e-09	TRUE	TRUE	34.0812	2.07192e-06	6.56273e-05
rs72836628	10	113902454	T	C	T	C	-0.015453	-0.0083	0.248064	0.2531	FALSE	FALSE	FALSE	0.0059	0.156	TRUE	0.002227	4.07005e-12	TRUE	TRUE	46.1672	7.67783e-08	8.90841e-05
rs7283930	21	30461373	T	C	T	C	-0.012725	-0.0039	0.739014	0.6648	FALSE	FALSE	FALSE	0.0057	0.488	TRUE	0.0022	7.43002e-09	TRUE	TRUE	32.4371	2.39926e-06	6.24619e-05
rs72901753	17	76244283	C	G	C	G	-0.014526	0.0035	0.326884	0.299	FALSE	TRUE	FALSE	0.0057	0.5391	TRUE	0.002142	1.22999e-11	TRUE	TRUE	44.0839	1.24807e-08	9.28551e-05
rs72973711	18	74072245	T	A	T	A	-0.036483	0.0015	0.06693	0.0657	FALSE	TRUE	FALSE	0.0115	0.8962	TRUE	0.003879	5.52968e-21	TRUE	TRUE	86.162	3.63761e-16	0.000166244
rs72978754	6	138053203	C	T	C	T	-0.025601	-0.0069	0.065785	0.0837	FALSE	FALSE	FALSE	0.0102	0.5013	TRUE	0.003899	5.38022e-11	TRUE	TRUE	41.8366	6.55442e-08	8.05596e-05
rs73000965	11	113982321	A	T	A	T	0.029201	0.0033	0.315728	0.3178	FALSE	TRUE	FALSE	0.0054	0.5381	TRUE	0.002076	6.62979e-45	TRUE	TRUE	191.396	4.39463e-33	0.00036844
rs73049276	7	8022016	A	G	A	G	-0.03953	-0.0145	0.058516	0.0507	FALSE	FALSE	FALSE	0.0129	0.2611	TRUE	0.004095	5.12979e-22	TRUE	TRUE	89.2616	3.21564e-15	0.000172175
rs7322886	13	50179454	C	T	C	T	0.013244	0.0031	0.623891	0.5101	FALSE	FALSE	FALSE	0.0052	0.5543	TRUE	0.001987	2.71019e-11	TRUE	TRUE	42.7495	3.22405e-08	8.23172e-05
rs73271394	8	100853860	C	T	C	T	0.0255	0.0166	0.045484	0.086	FALSE	FALSE	FALSE	0.0115	0.1498	TRUE	0.004616	3.39e-08	TRUE	TRUE	29.3213	3.79723e-05	5.64615e-05
rs738408	22	44324730	T	C	T	C	-0.01613	-0.0064	0.216873	0.2615	FALSE	FALSE	FALSE	0.0059	0.2734	TRUE	0.002355	7.73927e-12	TRUE	TRUE	45.8133	4.9569e-08	8.83764e-05
rs74076327	1	56979431	C	T	C	T	-0.038703	-0.015	0.044994	0.0447	FALSE	FALSE	FALSE	0.015	0.3189	TRUE	0.004641	7.85055e-17	TRUE	TRUE	66.8559	1.09473e-11	0.00012873
rs7409459	19	7792199	T	C	T	C	0.013123	0.0007	0.29703	0.2916	FALSE	FALSE	FALSE	0.0062	0.9158	TRUE	0.002231	4.15002e-09	TRUE	TRUE	37.2699	3.73609e-07	7.19173e-05
rs7488780	12	20579392	C	G	C	G	-0.013665	-0.0075	0.204545	0.218	FALSE	TRUE	FALSE	0.0064	0.2437	TRUE	0.002391	1.12001e-08	TRUE	TRUE	31.5561	9.93473e-06	6.0765e-05
rs749780	17	72699384	A	C	A	C	0.018874	-0.0056	0.731874	0.6627	FALSE	FALSE	FALSE	0.0055	0.308	TRUE	0.002179	4.93969e-18	TRUE	TRUE	72.459	1.56797e-12	0.000139808
rs7502100	17	36598626	C	T	C	T	0.018716	-0.0098	0.365944	0.3917	FALSE	FALSE	FALSE	0.0052	0.06292	TRUE	0.002036	4.07005e-20	TRUE	TRUE	84.4246	1.18547e-12	0.000162554
rs75475627	2	54787592	G	C	G	C	0.033029	-0.007	0.076758	0.1838	FALSE	TRUE	FALSE	0.0083	0.3977	TRUE	0.00369	3.76011e-19	TRUE	TRUE	80.3032	1.32385e-13	0.000154618
rs7555995	1	150212707	G	C	G	C	-0.014902	0.0024	0.284874	0.3226	FALSE	TRUE	FALSE	0.0055	0.6605	TRUE	0.002132	2.86022e-12	TRUE	TRUE	46.989	3.86422e-09	9.04804e-05
rs7575465	2	27291661	A	G	A	G	-0.012733	0.017	0.553396	0.5718	FALSE	FALSE	FALSE	0.0052	0.001117	TRUE	0.001942	5.70953e-11	TRUE	TRUE	41.5433	3.57962e-05	8.01401e-05
rs7590263	2	28645802	T	C	T	C	0.01172	-0.0013	0.496568	0.5148	FALSE	FALSE	FALSE	0.005	0.7937	TRUE	0.001946	1.75999e-09	TRUE	TRUE	35.5688	2.84595e-07	6.8676e-05
rs75974417	16	57063494	T	C	T	C	-0.016574	0.0001	0.211414	0.2039	FALSE	FALSE	FALSE	0.0063	0.9925	TRUE	0.002361	2.32006e-12	TRUE	TRUE	47.5672	9.28167e-10	9.15941e-05
rs763362	18	67531797	G	A	G	A	0.015565	0.0025	0.398747	0.3676	FALSE	FALSE	FALSE	0.0052	0.6358	TRUE	0.001962	2.22998e-15	TRUE	TRUE	60.3309	2.20109e-11	0.000116167
rs7639292	3	107295665	T	C	T	C	-0.022268	0.0046	0.169103	0.1505	FALSE	FALSE	FALSE	0.0076	0.5466	TRUE	0.00257	4.82948e-18	TRUE	TRUE	72.3692	3.5989e-13	0.000139345
rs76428106	13	28604007	C	T	C	T	0.104475	0.0239	0.013438	0.0138	FALSE	FALSE	FALSE	0.0257	0.3543	TRUE	0.008878	6.25029e-32	TRUE	TRUE	150.33	9.16624e-23	0.00028941
rs7658676	4	39603132	T	C	T	C	0.011122	-0.0026	0.353026	0.3241	FALSE	FALSE	FALSE	0.0056	0.6455	TRUE	0.002017	3.57998e-08	TRUE	TRUE	29.2039	4.40773e-06	5.65053e-05
rs76603681	13	28496468	A	G	A	G	0.040772	0.0136	0.03196	0.0514	FALSE	FALSE	FALSE	0.0165	0.4094	TRUE	0.005573	2.64972e-13	TRUE	TRUE	53.3233	2.13308e-09	0.000102862
rs7679673	4	106061534	A	C	A	C	-0.023824	0.0029	0.379766	0.469	FALSE	FALSE	FALSE	0.0052	0.5809	TRUE	0.001977	2.14981e-33	TRUE	TRUE	138.51	1.15078e-24	0.000267381
rs7684253	4	57727311	T	C	T	C	0.014152	-0.0042	0.550374	0.5199	FALSE	FALSE	FALSE	0.0051	0.4071	TRUE	0.001942	3.29003e-13	TRUE	TRUE	51.3394	2.46944e-09	9.91231e-05
rs76873475	7	75829199	A	C	A	C	-0.015119	-0.0138	0.155842	0.2301	FALSE	FALSE	FALSE	0.0062	0.02643	TRUE	0.002649	1.17999e-08	TRUE	TRUE	31.2329	9.6987e-05	6.01429e-05
rs7687658	4	88220509	G	A	G	A	0.011065	-0.0012	0.434196	0.3854	FALSE	FALSE	FALSE	0.0051	0.8181	TRUE	0.001937	1.13999e-08	TRUE	TRUE	31.2401	1.10023e-06	6.01568e-05
rs7705526	5	1285974	A	C	A	C	0.033578	-0.0002	0.327035	0.3326	FALSE	FALSE	FALSE	0.0054	0.9717	TRUE	0.002174	9.18967e-54	TRUE	TRUE	233.831	3.10667e-42	0.00049628
rs7738554	6	41891995	A	T	A	T	0.014527	0.001	0.250954	0.262	FALSE	TRUE	FALSE	0.0057	0.8611	TRUE	0.002216	5.70033e-11	TRUE	TRUE	41.0833	1.69945e-08	7.93386e-05
rs77552263	2	43786818	A	G	A	G	0.048554	0.0152	0.077954	0.0674	FALSE	FALSE	FALSE	0.0113	0.1774	TRUE	0.00358	7.18952e-42	TRUE	TRUE	176.045	4.82519e-29	0.0003389
rs7776857	7	22754768	T	G	T	G	-0.014833	-0.0158	0.657131	0.6389	FALSE	FALSE	FALSE	0.0057	0.005886	TRUE	0.002034	3.16009e-13	TRUE	TRUE	51.4889	5.28529e-07	9.91444e-05
rs7777484	7	2814271	G	A	G	A	0.011681	-0.0074	0.420278	0.3994	FALSE	FALSE	FALSE	0.0051	0.1459	TRUE	0.001945	1.96002e-09	TRUE	TRUE	34.4663	5.68621e-06	6.64885e-05
rs778732	7	65822360	T	C	T	C	0.026848	-0.0009	0.107318	0.1203	FALSE	FALSE	FALSE	0.0081	0.9106	TRUE	0.003111	6.5298e-18	TRUE	TRUE	71.3855	7.15731e-14	0.000138109
rs780142	15	62797964	G	T	G	T	0.012729	-0.005	0.274175	0.3285	FALSE	FALSE	FALSE	0.0055	0.3669	TRUE	0.002159	3.83999e-09	TRUE	TRUE	33.4199	2.52614e-06	6.44879e-05
rs7803075	7	130742066	G	A	G	A	-0.019268	-0.0012	0.73519	0.6296	FALSE	FALSE	FALSE	0.0058	0.832	TRUE	0.002201	2.18978e-18	TRUE	TRUE	74.7178	4.46011e-14	0.000144556
rs7815046	8	87054885	C	A	C	A	-0.013143	-0.0056	0.303314	0.3181	FALSE	FALSE	FALSE	0.0054	0.2968	TRUE	0.002108	4.64997e-10	TRUE	TRUE	37.9126	7.89238e-07	7.30043e-05
rs7816785	8	56797418	T	C	T	C	-0.021221	-0.0033	0.605849	0.5968	FALSE	FALSE	FALSE	0.0051	0.52	TRUE	0.001967	4.31023e-27	TRUE	TRUE	111.709	8.73027e-20	0.000215074
rs78285907	18	21622003	T	A	T	A	0.021937	0.0011	0.089011	0.1397	FALSE	TRUE	FALSE	0.0083	0.8965	TRUE	0.003483	3.11e-10	TRUE	TRUE	40.5305	5.49795e-08	7.80443e-05
rs7846314	8	61650831	T	A	T	A	0.063921	0.0083	0.187341	0.2052	FALSE	TRUE	FALSE	0.0063	0.1909	TRUE	0.002458	4.69894e-149	TRUE	TRUE	646.853	7.97926e-108	0.00124411
rs7852409	9	2621482	G	C	G	C	0.017853	-0.0068	0.76511	0.7423	FALSE	TRUE	FALSE	0.0062	0.267	TRUE	0.002386	7.62079e-14	TRUE	TRUE	59.2654	1.94997e-09	0.000114562
rs7866863	9	114657707	A	G	A	G	0.013079	0.0001	0.341388	0.3583	FALSE	FALSE	FALSE	0.0053	0.9891	TRUE	0.002021	1e-10	TRUE	TRUE	39.9473	1.68981e-08	7.69231e-05
rs78738581	13	42843630	A	G	A	G	0.021293	-0.0219	0.231943	0.2453	FALSE	FALSE	FALSE	0.0063	0.0005391	TRUE	0.002282	1.13006e-20	TRUE	TRUE	83.8979	1.10482e-10	0.000161539
rs78813154	17	5267002	T	G	T	G	0.01872	0.0001	0.144465	0.1675	FALSE	FALSE	FALSE	0.0068	0.9883	TRUE	0.002729	7.13017e-12	TRUE	TRUE	44.9865	2.20479e-09	8.66248e-05
rs789858	3	194405966	T	C	T	C	0.013974	-0.002	0.403723	0.3763	FALSE	FALSE	FALSE	0.0052	0.7086	TRUE	0.001961	1.07004e-12	TRUE	TRUE	48.8255	1.59844e-09	9.40163e-05
rs79047930	2	220165527	T	C	T	C	0.053423	0.0741	0.014695	0.0164	FALSE	FALSE	FALSE	0.0256	0.003775	TRUE	0.008352	1.63999e-10	TRUE	TRUE	38.9778	1.81134e-05	8.26469e-05
rs7917772	10	104487443	A	G	A	G	0.016148	0.0018	0.631343	0.579	FALSE	FALSE	FALSE	0.0051	0.723	TRUE	0.001992	5.41003e-16	TRUE	TRUE	62.9254	4.94334e-12	0.000121382
rs7934719	11	108341864	T	C	T	C	0.018084	-0.0028	0.413488	0.4248	FALSE	FALSE	FALSE	0.0051	0.5748	TRUE	0.001959	2.81968e-20	TRUE	TRUE	82.3797	6.59564e-15	0.00015862
rs7940176	11	122544054	T	C	T	C	-0.017177	0.0085	0.123632	0.1253	FALSE	FALSE	FALSE	0.0077	0.2692	TRUE	0.002922	4.23e-09	TRUE	TRUE	33.1132	4.29597e-06	6.39355e-05
rs7947419	11	134006964	T	C	T	C	0.02247	0.0132	0.059601	0.0875	FALSE	FALSE	FALSE	0.0095	0.1631	TRUE	0.004063	3.27002e-08	TRUE	TRUE	29.3885	3.30635e-05	5.65981e-05
rs796007	9	86577541	A	G	A	G	-0.02067	-0.0026	0.252821	0.2653	FALSE	FALSE	FALSE	0.0056	0.6487	TRUE	0.002211	9.41022e-21	TRUE	TRUE	83.8339	2.09065e-15	0.000161417
rs796056	2	101735276	C	A	C	A	0.022344	-0.004	0.62431	0.6556	FALSE	FALSE	FALSE	0.0053	0.4456	TRUE	0.001977	1.42988e-29	TRUE	TRUE	121.424	2.06207e-21	0.000234197
rs7969023	12	26803949	C	T	C	T	-0.011389	0.0034	0.405651	0.3724	FALSE	FALSE	FALSE	0.0052	0.5104	TRUE	0.001959	6.23003e-09	TRUE	TRUE	32.4807	1.96355e-06	6.25454e-05
rs7987258	13	49611122	A	G	A	G	-0.01133	0.0027	0.661585	0.6262	FALSE	FALSE	FALSE	0.0053	0.6025	TRUE	0.002036	2.66999e-08	TRUE	TRUE	29.7703	3.98641e-06	5.74811e-05
rs80296299	6	31321623	T	C	T	C	0.026058	-0.0081	0.116261	0.1602	FALSE	FALSE	FALSE	0.0081	0.3201	TRUE	0.003037	1e-17	TRUE	TRUE	72.3153	2.45326e-12	0.000139531
rs8030089	15	75290377	T	C	T	C	-0.01887	-0.0067	0.195361	0.289	FALSE	FALSE	FALSE	0.0059	0.2507	TRUE	0.002426	7.78933e-15	TRUE	TRUE	58.1388	4.44733e-10	0.000111947
rs8079215	17	44064851	T	C	T	C	0.012121	0.0012	0.721802	0.7411	FALSE	FALSE	FALSE	0.0058	0.8299	TRUE	0.002178	2.67997e-08	TRUE	TRUE	30.5589	1.93831e-06	5.90037e-05
rs8112528	19	39977173	A	G	A	G	-0.013833	0.0064	0.190498	0.2127	FALSE	FALSE	FALSE	0.0065	0.3233	TRUE	0.002475	2.35001e-08	TRUE	TRUE	30.5653	1.07331e-05	5.90162e-05
rs820384	17	73755392	C	G	C	G	0.01193	0.0114	0.663193	0.6609	FALSE	TRUE	FALSE	0.0055	0.03685	TRUE	0.002136	2.39999e-08	TRUE	TRUE	32.949	0.000109749	6.35817e-05
rs8705	11	128328913	A	G	A	G	-0.018333	0.0031	0.31676	0.2913	FALSE	FALSE	FALSE	0.0068	0.6498	TRUE	0.002092	1.97015e-18	TRUE	TRUE	75.1705	1.05365e-13	0.000145479
rs915125	6	82463376	T	C	T	C	-0.017639	-0.0016	0.281985	0.3007	FALSE	FALSE	FALSE	0.0055	0.7762	TRUE	0.002142	1.91999e-16	TRUE	TRUE	65.2568	1.78476e-12	0.00012599
rs9265980	6	31316045	A	G	A	G	0.057457	-0.001	0.176601	0.1608	FALSE	FALSE	FALSE	0.0071	0.8858	TRUE	0.002514	1.62181e-115	TRUE	TRUE	498.008	5.20539e-88	0.000960106
rs9267575	6	31811850	C	T	C	T	-0.026408	-0.0079	0.397728	0.4329	FALSE	FALSE	FALSE	0.0055	0.1529	TRUE	0.001965	3.82032e-41	TRUE	TRUE	173.187	2.551e-28	0.000334103
rs9277764	6	33095762	A	G	A	G	0.023875	-0.0094	0.121794	0.1232	FALSE	FALSE	FALSE	0.0081	0.2462	TRUE	0.002928	3.67959e-16	TRUE	TRUE	63.3277	5.62353e-11	0.000121938
rs930232	19	1036018	A	G	A	G	0.021247	-0.0099	0.460333	0.4281	FALSE	FALSE	FALSE	0.0052	0.05744	TRUE	0.002045	2.91005e-25	TRUE	TRUE	105.57	1.22901e-16	0.000224297
rs9378212	6	32445691	T	C	T	C	0.059685	0.0063	0.469078	0.4392	FALSE	FALSE	FALSE	0.0073	0.3881	TRUE	0.001926	1e-200	TRUE	TRUE	919.311	2.2608e-156	0.00177434
rs9390461	6	147701217	G	A	G	A	0.017735	0.0017	0.538879	0.5205	FALSE	FALSE	FALSE	0.005	0.7389	TRUE	0.001926	3.4898e-20	TRUE	TRUE	81.184	3.44131e-15	0.000156314
rs9402685	6	135419688	C	T	C	T	-0.033846	-0.0045	0.256024	0.2909	FALSE	FALSE	FALSE	0.0055	0.4124	TRUE	0.002214	1.05003e-52	TRUE	TRUE	226.714	2.4267e-38	0.0004364
rs9411293	9	139929015	G	C	G	C	-0.01398	0.0093	0.337095	0.3168	FALSE	TRUE	FALSE	0.0054	0.08788	TRUE	0.002118	4.18986e-11	TRUE	TRUE	41.5632	5.46279e-07	8.7347e-05
rs9419387	10	133758358	A	G	A	G	-0.012402	-0.0101	0.405212	0.3583	FALSE	FALSE	FALSE	0.0053	0.05684	TRUE	0.001962	2.65999e-10	TRUE	TRUE	38.3992	4.37793e-06	7.41409e-05
rs9508005	13	28789794	G	T	G	T	-0.019939	0.0074	0.09447	0.0857	FALSE	FALSE	FALSE	0.0107	0.4914	TRUE	0.00356	2.18002e-08	TRUE	TRUE	35.1024	5.17987e-06	6.80195e-05
rs9543219	13	73638478	T	C	T	C	0.012822	-0.0055	0.574059	0.544	FALSE	FALSE	FALSE	0.0052	0.2894	TRUE	0.00195	5.06058e-11	TRUE	TRUE	41.6771	1.72401e-07	8.03984e-05
rs9656395	7	130575884	G	A	G	A	-0.022836	0.0009	0.095253	0.0925	FALSE	FALSE	FALSE	0.0095	0.9286	TRUE	0.003291	4.08037e-12	TRUE	TRUE	46.6786	1.8309e-09	8.98827e-05
rs9804265	10	25214050	C	A	C	A	-0.04002	-0.0004	0.366957	0.3484	FALSE	FALSE	FALSE	0.0056	0.942	TRUE	0.001997	2.78997e-89	TRUE	TRUE	386.687	2.888e-68	0.000744102
rs981132	7	50281539	G	T	G	T	0.021149	-0.0034	0.678258	0.6592	FALSE	FALSE	FALSE	0.0054	0.522	TRUE	0.002054	7.87952e-25	TRUE	TRUE	101.118	3.7589e-18	0.000195215
rs9819371	3	141206800	T	C	T	C	-0.043123	0.0058	0.064869	0.0598	FALSE	FALSE	FALSE	0.0126	0.6433	TRUE	0.003916	3.63999e-28	TRUE	TRUE	117.182	6.00815e-21	0.00022561
rs9842724	3	63804761	C	T	C	T	-0.014286	-0.0118	0.800478	0.7518	FALSE	FALSE	FALSE	0.0059	0.04592	TRUE	0.00242	3.67003e-09	TRUE	TRUE	33.8551	2.92667e-05	6.51916e-05
rs9885207	5	173075213	C	T	C	T	0.016187	0.0056	0.415999	0.4035	FALSE	FALSE	FALSE	0.0052	0.2795	TRUE	0.001953	1.22011e-16	TRUE	TRUE	66.1193	1.92825e-11	0.000127312
rs9905106	17	1373518	C	T	C	T	0.022774	0.0075	0.733598	0.6744	FALSE	FALSE	FALSE	0.0056	0.1867	TRUE	0.002227	1.61994e-24	TRUE	TRUE	105.072	1.2509e-16	0.000202724
rs9965539	18	41973779	A	G	A	G	0.031107	0.0033	0.133702	0.1565	FALSE	FALSE	FALSE	0.007	0.6381	TRUE	0.002856	1.3499e-27	TRUE	TRUE	116.425	1.70231e-20	0.000224157
rs9977672	21	40463283	A	G	A	G	-0.022323	-0.0048	0.2588	0.2471	FALSE	FALSE	FALSE	0.0059	0.4174	TRUE	0.002215	7.34007e-24	TRUE	TRUE	99.2941	4.37697e-17	0.000191177
rs9988894	11	12876944	G	C	G	C	0.014978	0.0064	0.323507	0.3001	FALSE	TRUE	FALSE	0.0055	0.2457	TRUE	0.002075	5.5195e-13	TRUE	TRUE	50.717	9.45535e-09	9.81939e-05

## Sheet: Sup Table 8. summary of IVs
		Cochran's Q		MR-Egger
Exposures	Number of SNPs	Q value	P value	Intercept	P value
Basophil cell count	183	250.544	0.000476222	-0.000442646	0.673271
White blood cell count	466	748.483	1.06177e-15	0.000300899	0.694027
Monocyte cell count	481	775.251	2.30863e-16	0.00108215	0.0770765
[truncated: 14 more rows]

## Sheet: Sup Table 9 lymphocyte subtype
Trait	SNP	chr	pos	effect_allele.exposure	other_allele.exposure	effect_allele.outcome	other_allele.outcome	beta.exposure	beta.outcome	eaf.exposure	eaf.outcome	remove	palindromic	ambiguous	se.outcome	pval.outcome	mr_keep.outcome	se.exposure	pval.exposure	mr_keep	F statistics	steiger_pval	R2
[truncated: 30 more rows]
